# Supplementary material for: Multi-Omics Profiling Suggesting Intratumoral Mast Cells as Predictive Index of Breast Cancer Lung Metastasis
Source: Front Oncol. 2022 Jan 17;11:788778. doi: 10.3389/fonc.2021.788778 (PMC8801492; doi:10.3389/fonc.2021.788778)
Supplement: Supplementary file 8 [file DataSheet_1.xlsx]

## Sheet: GSE2603
Table S1: Clinical information of GSE2603
Patients	Age at diagnose	Tumor size (cm)	Positive lymph nodes	All lymph nodes	ER status	PR status	HER2 status	Binary 5year metastasis event	Metastasis event	Metastasis-free survival (year)	Lung metastasis event	Lung metastasis free survival (year)
GSM50034	61	2.2	2	11	N	N	3+	0	0	7.25	0	7.25
GSM50035	61	3.8	3	19	N	N	N	1	1	1.84	1	1.84
GSM50036	40	3	0	19	P	P	N	0	0	9.15	0	9.15
GSM50037	40	2.8	0	26	P	P	--	0	0	6.86	0	6.86
GSM50038	75	2.2	0	15	P	N	1+	0	0	6.47	0	6.47
GSM50039	55	2.1	0	19	P	P	N	0	0	7.08	0	7.08
GSM50040	57	2.8	0	19	N	N	N	0	0	7.57	0	7.57
GSM50042	73	3.5	0	35	N	N	N	--	0	4.41	0	4.41
GSM50043	63	5	0	15	P	N	1+	0	0	5.23	0	5.23
GSM50044	64	3.2	0	27	P	N	N	0	0	5.62	0	5.62
GSM50045	58	2.8	0	31	N	N	--	0	0	10.75	0	10.75
GSM50046	32	1.8	0	18	N	N	N	0	0	8.04	0	8.04
GSM50047	86	3.2	0	18	P	P	N	0	0	5.41	0	5.41
GSM50048	49	1.5	0	6	N	N	N	0	0	6.07	0	6.07
GSM50049	46	2.1	0	18	P	P	N	0	0	5.5	0	5.5
GSM50051	49	6	0	21	P	P	N	--	0	3.77	0	3.77
GSM50052	47	5	0	8	N	N	0-1	--	0	4.56	0	4.56
GSM50053	82	2	0	3	P	P	N	--	0	3.97	0	3.97
GSM50054	73	3	0	16	N	N	0-1	--	0	4.05	0	4.05
GSM50059	73	2.9	0	16	P	P	N	0	0	7.63	0	7.63
GSM50060	52	4.5	0	26	N	N	1+	1	1	3.47	1	3.47
GSM50061	61	6	0	26	N	N	N	1	1	3.96	1	3.96
GSM50062	68	3.5	0	23	P	P	N	1	1	3.07	0	6.17
GSM50063	49	3.2	0	36	N	N	N	1	1	3.11	1	3.11
GSM50064	70	6.5	0	14	N	N	N	1	1	0.94	1	1.34
GSM50065	54	3	0	11	P	N	3+	0	0	5.81	0	5.81
GSM50066	80	2	0	4	N	N	N	1	1	1.24	1	1.24
GSM50067	78	3	0	2	N	N	N	1	1	0.77	1	0.77
GSM50068	57	1.7	0	17	P	N	N	1	1	3.48	1	3.48
GSM50069	73	3.2	0	17	N	N	N	1	1	3.83	1	3.83
GSM50070	58	2	3	16	N	N	N	1	1	3.36	0	6.96
GSM50071	78	2.5	2	14	N	N	N	0	0	5.82	0	5.82
GSM50072	47	3.5	2	26	N	N	3+	0	0	10.74	0	10.74
GSM50073	50	4	2	29	N	N	N	0	0	7.25	0	7.25
GSM50074	49	2.95	3	19	P	N	N	0	0	7.32	0	7.32
GSM50075	49	2.95	3	19	P	P	N	0	0	7.32	0	7.32
GSM50078	41	4	1	20	N	P	N	0	0	6.98	0	6.98
GSM50079	40	5	3	16	N	N	N	0	0	6.52	0	6.52
GSM50080	41	2	2	28	P	P	N	0	0	7.25	0	7.25
GSM50081	81	2.4	1	12	P	P	--	0	0	5.07	0	5.07
GSM50082	49	2.2	3	37	P	P	2+	0	0	7.11	0	7.11
GSM50083	61	2.5	1	21	P	P	N	0	0	7.28	0	7.28
GSM50084	39	4	1	23	P	P	1+	0	0	6.4	0	6.4
GSM50085	37	2.3	3	22	P	P	2+	0	0	6.5	0	6.5
GSM50086	57	4.3	1	18	P	N	N	0	0	8.31	0	8.31
GSM50087	57	4.3	1	18	P	N	N	0	0	8.31	0	8.31
GSM50089	30	3	3	30	N	N	N	0	0	8.74	0	8.74
GSM50090	34	4.3	1	21	P	P	--	0	0	6.79	0	6.79
GSM50091	84	10	2	11	P	N	N	0	0	7.19	0	7.19
GSM50092	50	2.3	1	29	N	N	N	0	0	6.45	0	6.45
GSM50093	64	2	2	20	N	N	N	0	0	7.86	0	7.86
GSM50094	57	1.3	3	15	N	N	N	1	1	3.22	1	3.22
GSM50095	54	2.6	1	29	P	P	N	0	1	6.54	0	7.46
GSM50096	32	6	2	32	N	N	N	1	1	1.38	1	1.38
GSM50097	46	1.3	2	22	P	P	N	0	1	5.39	0	7.11
GSM50098	49	1.5	3	22	P	P	N	1	1	2.57	0	7.53
GSM50099	31	2.5	5	10	P	P	--	1	1	1.3	0	5.68
GSM50100	61	4.8	1	15	P	P	N	0	1	5.81	0	7.96
GSM50101	72	2.5	3	19	P	P	N	0	1	6.36	0	7.58
GSM50102	48	4	1	18	N	N	N	1	1	0.67	0	1.03
GSM50103	61	3.8	3	19	N	N	3+	1	1	1.84	1	1.84
GSM50104	65	2.9	1	18	P	P	N	0	1	6.77	0	8.89
GSM50105	54	4.5	1	19	P	N	--	0	0	7.19	0	7.19
GSM50106	60	10	15	26	N	N	N	1	1	1.58	1	1.58
GSM50107	52	6.5	8	9	N	N	N	0	0	6.21	0	6.21
GSM50108	52	1.8	12	33	P	P	N	--	0	3.96	0	3.96
GSM50110	44	6.1	1	15	N	N	N	0	0	5.19	0	5.19
GSM50111	61	5	30	33	P	P	N	0	0	7.3	0	7.3
GSM50112	43	4.5	1	21	P	N	N	1	1	1.18	1	1.18
GSM50114	62	3.5	20	21	P	P	N	1	1	1.3	0	1.3
GSM50115	40	3.5	17	26	P	P	N	--	0	4.42	0	4.42
GSM50116	65	7.5	4	19	N	N	2+	--	0	3.58	0	3.58
GSM50118	72	3	5	23	P	P	N	0	0	6.28	0	6.28
GSM50119	54	4	7	31	N	N	1+	--	0	4.18	0	4.18
GSM50120	38	4.1	5	31	P	P	N	--	0	3.68	0	3.68
GSM50121	54	6	6	27	P	P	1+	--	0	4.12	0	4.12
GSM50122	43	8	22	36	P	P	N	1	1	3.24	0	4.07
GSM50123	59	4.5	10	21	N	N	N	--	0	3.9	0	3.9
GSM50127	59	6	4	29	P	P	1+ (only 1 core pos.)	0	0	5.24	0	5.24
GSM50128	70	3	6	11	P	P	1+	--	0	2.3	0	2.3
GSM50130	54	3	18	23	N	N	3+	--	0	3.36	0	3.36
GSM50131	42	3.9	24	28	P	P	N	1	1	4.59	0	6.05

## Sheet: GSE5327
Table S1: Clinical information of GSE5327
Patients	Metastasis state	Metastasis free survival (year)	Lung metastasis first event	Lung metastasis all	Lung metastasis free survival (year)	lung metastasis gene-expression signature (LMS) state
GSM120649	0	11.3388	0	0	11.3388	1
GSM120651	0	7.36066	0	0	7.36066	1
GSM120652	1	1.01913	0	0	1.01913	0
GSM120653	0	7.99727	0	0	7.99727	1
GSM120654	0	8.10929	0	0	8.10929	0
GSM120655	1	0.84153	1	1	0.84153	1
GSM120656	1	1.87432	1	1	1.87432	1
GSM120657	0	5.09016	0	0	5.09016	1
GSM120658	0	10.2213	0	0	10.2213	1
GSM120659	0	8.75683	0	0	8.75683	0
GSM120660	0	9.70492	0	0	9.70492	1
GSM120661	0	7.21312	0	0	7.21312	0
GSM120662	1	5.72951	0	0	5.72951	0
GSM120663	1	2.41257	0	1	3.66257	1
GSM120664	0	6.93169	0	0	6.93169	0
GSM120665	0	13.041	0	0	13.041	0
GSM120666	0	7.28962	0	0	7.28962	0
GSM120667	0	5.93989	0	0	5.93989	0
GSM120668	1	0.598361	1	1	0.598361	0
GSM120669	0	8.01913	0	0	8.01913	0
GSM120670	0	5.87978	0	0	5.87978	0
GSM120671	1	1.96995	0	1	2.21995	1
GSM120672	0	10.6448	0	0	10.6448	1
GSM120673	0	5.35792	0	0	5.35792	0
GSM120674	0	7.19399	0	0	7.19399	1
GSM120675	0	9.95355	0	0	9.95355	1
GSM120676	0	6.14208	0	0	6.14208	0
GSM120677	0	5.69672	0	0	5.69672	0
GSM120678	0	8.86885	0	0	8.86885	0
GSM120679	1	3.46995	0	0	3.46995	1
GSM120680	0	8.60656	0	0	8.60656	1
GSM120681	0	9.58743	0	0	9.58743	0
GSM120682	0	6.36066	0	0	6.36066	1
GSM120683	0	10.571	0	0	10.571	1
GSM120684	0	10.929	0	0	10.929	0
GSM120685	0	7.32787	0	0	7.32787	0
GSM120686	0	6.73771	0	0	6.73771	0
GSM120687	1	0.765027	0	0	0.765027	1
GSM120688	0	10.8415	0	0	10.8415	1
GSM120689	0	5	0	0	5	1
GSM120690	0	7.31967	0	0	7.31967	0
GSM120691	0	8.56558	0	0	8.56558	0
GSM120692	0	7.38525	0	0	7.38525	1
GSM120693	0	5.21858	0	0	5.21858	0
GSM120694	0	7.1776	0	0	7.1776	0
GSM120695	0	7.48907	0	0	7.48907	1
GSM120696	0	12.6257	0	0	12.6257	1
GSM120697	0	9.28688	0	0	9.28688	0
GSM120698	0	5.12295	0	0	5.12295	1
GSM120699	0	6.64481	0	0	6.64481	0
GSM120700	0	6.06011	0	0	6.06011	1
GSM120701	0	5.74863	0	0	5.74863	0
GSM120702	1	0.363388	1	1	0.363388	1
GSM120703	0	7.60109	0	0	7.60109	1
GSM120704	0	7.59563	0	0	7.59563	0
GSM120705	0	6.90984	0	0	6.90984	1
GSM120706	0	8.51366	0	0	8.51366	1
GSM120707	1	1.80055	1	1	1.80055	0

## Sheet: METARIC
Table S1: Clinical information of METABRIC
Patients	Lung metastasis status(0=no metastasis, 1=lung metastasis)	Age at diagnosis	Age at last followup	Follow-up time	Pam50 subtype	ER status	HER2 status	PR status	Inferred menopausal state	Tumor size (mm)	Grade	Stage	Hormone therapy	Overall survival Months	Overall survival Status
MB-0002	0	43.19	47.25	1481.9	LumA	Positive	Negative	Positive	Pre	10	3	1	Positive	84.6333	0
MB-0035	0	84.22	87.2	1087.7	Her2	Positive	Negative	Negative	Post	28	2	2	Negative	36.2667	1
MB-0036	0	85.49	91.83	2314.1	LumA	Positive	Negative	Positive	Post	22	2	4	Positive	132.033	1
MB-0039	0	70.91	77.09	2255.7	LumB	Positive	Negative	Positive	Post	21	1	1	Positive	163.533	0
MB-0053	0	70.02	75.51	2003.85	LumB	Positive	Negative	Negative	Post	23	2	2	Positive	161.067	0
MB-0059	0	75.58	80.28	1715.5	LumB	Positive	Negative	Positive	Post	17	3	1	Positive	160.9	0
MB-0060	0	45.43	50.49	1846.9	LumB	Positive	Negative	Positive	Pre	23	3	2	Positive	140.867	0
MB-0101	0	46.89	54.33	2715.6	LumA	Positive	Negative	Positive	Pre	34	2	2	Positive	148.033	0
MB-0109	0	82.53	86.45	1430.8	LumB	Positive	Negative	Positive	Post	45	3	2	Negative	112.4	1
MB-0111	0	54.23	62.85	3146.3	LumA	Positive	Negative	Positive	Post	27	1	2	Positive	127.1	0
MB-0114	0	48.59	49.69	401.5	LumA	Positive	Negative	Positive	Pre	30	2	2	Positive	13.4	0
MB-0123	0	76.89	83.81	2525.8	LumB	Positive	Negative	Positive	Post	25	3	2	Positive	114.233	1
MB-0125	0	73.98	74.11	47.45	LumA	Positive	Negative	Positive	Post	9	1	2	Positive	1.26667	0
MB-0126	0	61.95	67.99	2204.6	LumA	Positive	Negative	Positive	Post	35	2	2	Positive	127.633	0
MB-0128	0	57.4	62.56	1883.4	LumA	Positive	Negative	Positive	Post	14	2	1	Positive	137.8	0
MB-0130	0	56.75	61.87	1868.8	LumA	Positive	Positive	Negative	Post	17	1	1	Positive	153.567	0
MB-0136	0	72.3	78.52	2270.3	LumA	Positive	Negative	Positive	Post	13	2	1	Positive	88.2	0
MB-0142	0	57.99	64.3	2303.15	LumA	Positive	Negative	Positive	Post	16	2	1	Negative	12.4	0
MB-0148	0	53.16	53.3	51.1	Her2	Negative	Positive	Negative	Post	19	3	1	Negative	1.76667	0
MB-0149	0	77.13	81.38	1551.25	Basal	Negative	Negative	Negative	Post	39	3	2	Negative	51.7	1
MB-0150	0	70.22	76.98	2467.4	Basal	Positive	Negative	Negative	Post	20	2	2	Positive	111.2	0
MB-0152	0	63.77	68.87	1861.5	Her2	Negative	Positive	Negative	Post	12	3	1	Negative	63.0333	0
MB-0154	0	62.46	67.62	1883.4	LumA	Positive	Negative	Negative	Post	12	2	1	Positive	114.767	0
MB-0157	0	71.5	78.94	2715.6	Basal	Negative	Negative	Negative	Post	30	3	2	Negative	114.767	0
MB-0158	0	50.43	58.52	2952.85	Basal	Negative	Negative	Negative	Post	22	3	2	Positive	192.3	0
MB-0164	0	37.87	38.76	324.85	Basal	Negative	Negative	Negative	Pre	16	3	2	Negative	10.8333	0
MB-0168	0	60.26	66.51	2281.25	LumA	Positive	Negative	Negative	Post	17	3	1	Positive	122.767	0
MB-0169	0	79.28	85.35	2215.55	Normal	Positive	Negative	Positive	Post	39	2	2	Positive	145.433	1
MB-0171	0	64.57	65.27	255.5	LumA	Positive	Negative	Negative	Post	27	3	2	Positive	5.43333	0
MB-0175	0	69.51	75.45	2168.1	LumA	Positive	Negative	Negative	Post	20	1	1	Positive	72.3667	0
MB-0178	0	74.63	82.18	2755.75	LumB	Positive	Negative	Positive	Post	21	3	2	Positive	104.467	1
MB-0180	0	51.69	56.81	1868.8	LumA	Positive	Negative	Positive	Post	18	2	1	Positive	62.3333	0
MB-0184	0	68.41	74.86	2354.25	LumA	Positive	Negative	Positive	Post	25	2	2	Positive	109.033	0
MB-0191	0	81.02	82.28	459.9	Basal	Negative	Negative	Negative	Post	25	3	2	Negative	15.3	1
MB-0192	0	62.55	67.69	1876.1	Normal	Positive	Negative	Negative	Post	13	1	1	Positive	144.633	0
MB-0200	0	69.86	76.24	2328.7	Basal	Negative	Negative	Negative	Post	38	3	2	Negative	130.867	1
MB-0201	0	49.5	55.92	2343.3	Basal	Negative	Positive	Negative	Pre	20	3	1	Negative	125.7	0
MB-0205	0	53.56	58.82	1919.9	LumA	Positive	Negative	Negative	Post	26	2	2	Positive	144.467	0
MB-0214	0	41.41	46.69	1927.2	Basal	Negative	Negative	Negative	Pre	27	3	2	Negative	146.9	0
MB-0215	0	75.63	80.67	1839.6	LumB	Positive	Negative	Positive	Post	40	2	2	Positive	122.2	0
MB-0225	1	59.15	71.19	4394.6	LumB	Positive	Positive	Negative	Post	19	2	1	Positive	212.2	0
MB-0227	0	52.95	58.71	2102.4	LumA	Positive	Negative	Positive	Post	24	2	1	Positive	111.867	0
MB-0229	0	45.5	50.87	1960.05	LumA	Positive	Negative	Positive	Pre	19	2	1	Positive	71.5	0
MB-0232	0	44.73	50.85	2233.8	LumA	Positive	Negative	Positive	Pre	14	2	1	Negative	207.633	0
MB-0233	0	77.77	83.72	2171.75	LumA	Positive	Negative	Positive	Post	17	2	1	Positive	72.4333	1
MB-0236	0	43.63	54.21	3861.7	LumA	Positive	Positive	Positive	Pre	27	3	2	Positive	205.033	0
MB-0239	0	77.85	84.89	2569.6	LumA	Positive	Negative	Positive	Post	46	1	3	Positive	85.5667	1
MB-0241	0	55.09	61.1	2193.65	Her2	Positive	Negative	Negative	Post	29	3	2	Negative	73.1333	1
MB-0242	0	51.25	57.27	2197.3	LumA	Positive	Negative	Positive	Post	18	2	1	Positive	199.1	0
MB-0244	0	67.83	74.14	2303.15	LumA	Positive	Negative	Positive	Post	11	1	1	Positive	149.733	0
MB-0248	0	45.76	56.2	3810.6	LumA	Positive	Negative	Positive	Pre	21	3	2	Positive	71	0
MB-0253	0	69.19	77.31	2963.8	LumA	Positive	Negative	Positive	Post	12	2	1	Positive	152.3	0
MB-0256	0	53.1	63.92	3949.3	LumA	Positive	Negative	Positive	Post	17	1	1	Positive	200.7	0
MB-0258	0	62.7	71.96	3379.9	LumA	Positive	Negative	Positive	Post	11	3	1	Positive	86.1333	0
MB-0262	0	55.44	65.06	3511.3	LumB	Positive	Negative	Negative	Post	26	3	2	Positive	182.267	1
MB-0268	0	66.54	68.88	854.1	LumB	Positive	Negative	Positive	Post	19	3	4	Negative	28.5	1
MB-0270	0	29.98	52.5	8219.8	LumB	Positive	Negative	Positive	Pre	14	3	2	Negative	337.033	0
MB-0275	0	61.94	67.81	2142.55	LumA	Positive	Negative	Negative	Post	9	1	1	Positive	186.1	0
MB-0279	0	69.52	79.95	3806.95	Normal	Positive	Negative	Positive	Post	21	1	2	Positive	192.267	1
MB-0280	0	47.64	56.97	3405.45	LumA	Positive	Negative	Positive	Pre	21	2	2	Positive	172.9	1
MB-0286	0	62.92	68.38	1992.9	LumA	Positive	Negative	Negative	Post	23	3	2	Negative	192.6	0
MB-0289	0	75.91	81.79	2146.2	Basal	Negative	Negative	Negative	Post	20	3	2	Positive	71.6	1
MB-0293	0	51.62	56.87	1916.25	Normal	Positive	Negative	Negative	Post	13	1	1	Positive	64.3667	0
MB-0303	0	47.71	52.58	1777.55	Basal	Negative	Negative	Negative	Pre	11	3	1	Positive	60.1333	0
MB-0311	0	77.94	83.76	2124.3	LumB	Positive	Negative	Negative	Post	47	1	2	Positive	151.167	1
MB-0312	0	70.49	80.28	3573.35	LumB	Positive	Negative	Positive	Post	33	2	2	Positive	169.6	1
MB-0316	0	50.82	55.83	1828.65	Basal	Negative	Negative	Negative	Post	30	3	2	Negative	182.9	0
MB-0320	0	50.98	56.37	1967.35	LumA	Positive	Negative	Positive	Post	17	1	1	Positive	63.7333	0
MB-0325	0	79.34	84.92	2036.7	LumB	Positive	Negative	Positive	Post	45	3	2	Positive	177.533	0
MB-0327	0	66.73	77.58	3960.25	LumA	Positive	Negative	Positive	Post	25	2	2	Positive	187.933	0
MB-0339	0	90.43	92.62	799.35	LumA	Positive	Negative	Positive	Post	24	2	2	Negative	26.7333	1
MB-0348	0	81.88	91.97	3682.85	LumA	Positive	Negative	Positive	Post	22	1	2	Positive	122.7	1
MB-0356	0	58.16	72.85	5361.85	LumA	Positive	Negative	Positive	Post	16	2	2	Negative	213.5	0
MB-0365	0	76.84	84.01	2617.05	Her2	Positive	Positive	Negative	Post	15	2	1	Positive	87.2333	1
MB-0366	0	51.74	56.94	1898	LumA	Positive	Negative	Positive	Post	22	2	2	Positive	64.2333	0
MB-0367	0	70.98	76.27	1930.85	LumA	Positive	Negative	Negative	Post	9	2	1	Positive	142.433	0
MB-0377	0	63.25	69.7	2354.25	LumA	Positive	Negative	Positive	Post	12	2	1	Positive	134.367	0
MB-0381	0	33.65	39.15	2007.5	Her2	Positive	Positive	Negative	Pre	21	3	2	Positive	130.2	0
MB-0383	0	65.02	72.06	2569.6	LumB	Positive	Negative	Negative	Post	19	3	1	Positive	85.7333	1
MB-0390	1	40.68	46.61	2164.45	Her2	Negative	Positive	Negative	Pre	17	3	2	Negative	72.2	1
MB-0393	1	68.74	70.45	624.15	Normal	Positive	Negative	Positive	Post	53	3	3	Positive	20.8333	1
MB-0394	0	56.48	61.76	1927.2	LumA	Positive	Negative	Positive	Post	20	2	1	Positive	64.2333	0
MB-0396	0	56.45	61.44	1821.35	Basal	Negative	Negative	Negative	Post	27	3	2	Negative	60.6667	0
MB-0397	0	58.56	63.29	1726.45	LumA	Positive	Negative	Positive	Post	11	1	1	Positive	57.2333	0
MB-0405	0	72.85	77.7	1770.25	LumB	Positive	Negative	Positive	Post	16	2	1	Positive	59.0667	1
MB-0410	0	57.41	62.59	1890.7	LumA	Positive	Negative	Positive	Post	20	2	1	Positive	63	0
MB-0414	0	72.16	77.3	1876.1	Basal	Negative	Negative	Negative	Post	21	3	2	Negative	76.6333	0
MB-0420	0	34.92	40.23	1938.15	Basal	Negative	Negative	Negative	Pre	16	3	1	Negative	76.7333	0
MB-0421	0	73.53	78.84	1938.15	LumB	Positive	Positive	Positive	Post	24	3	2	Positive	93	1
MB-0423	0	71.1	76.42	1941.8	LumA	Positive	Negative	Positive	Post	35	2	2	Positive	138.933	0
MB-0432	0	60.07	67.1	2565.95	NC	Negative	Negative	Negative	Post	14	1	2	Positive	105.8	0
MB-0435	0	68.29	73.66	1960.05	Basal	Negative	Negative	Negative	Post	4	2	1	Positive	110.533	0
MB-0436	0	88.29	93.46	1887.05	Her2	Negative	Negative	Negative	Post	13	3	1	Negative	75.5	1
MB-0439	0	50.32	56.19	2142.55	LumB	Positive	Negative	Positive	Post	15	2	1	Positive	112.133	0
MB-0443	0	61.67	66.86	1894.35	LumA	Positive	Negative	Positive	Post	26	2	2	Positive	45.0333	0
MB-0446	0	56.96	62.9	2168.1	Basal	Negative	Negative	Negative	Post	24	3	2	Negative	72.2667	0
MB-0451	0	63.2	67.32	1503.8	LumA	Positive	Negative	Negative	Post	16	1	1	Positive	50.0667	0
MB-0452	0	54.43	59.59	1883.4	LumB	Positive	Negative	Negative	Post	23	3	2	Positive	62.8	0
MB-0454	0	90.02	93.87	1405.25	LumA	Positive	Negative	Positive	Post	20	2	1	Positive	46.8333	1
MB-0455	0	56.84	62.34	2007.5	LumB	Positive	Negative	Positive	Post	18	2	1	Positive	99.3333	0
MB-0460	0	81.44	86.47	1835.95	LumA	Positive	Negative	Positive	Post	22	2	2	Positive	114	1
MB-0462	0	60.5	65.53	1835.95	Her2	Negative	Positive	Negative	Post	16	3	1	Positive	132.767	0
MB-0463	0	60.48	65.58	1861.5	LumA	Positive	Negative	Positive	Post	21	2	1	Positive	120.567	1
MB-0467	0	58.35	64.55	2263	Her2	Negative	Positive	Negative	Post	13	3	1	Negative	105.6	1
MB-0470	0	61.78	67.36	2036.7	Basal	Negative	Negative	Negative	Post	15	1	1	Positive	88.2333	0
MB-0471	0	76.49	81.88	1967.35	LumA	Positive	Negative	Positive	Post	17	2	1	Positive	107.467	0
MB-0475	0	54.15	59.75	2044	LumB	Positive	Negative	Positive	Post	20	3	1	Positive	130.7	0
MB-0476	0	54.62	60.58	2175.4	Normal	Positive	Negative	Negative	Post	25	3	2	Negative	130.433	0
MB-0479	0	33.83	40.28	2354.25	Her2	Negative	Positive	Negative	Pre	22	3	2	Positive	132.767	0
MB-0480	0	51.86	56.98	1868.8	LumA	Positive	Negative	Negative	Post	13	3	1	Positive	94.5667	0
MB-0486	0	57.57	62.09	1649.8	LumA	Positive	Negative	Positive	Post	32	3	2	Positive	89.9667	0
MB-0487	0	57.36	62.61	1916.25	LumA	Positive	Negative	Positive	Post	15	2	1	Negative	86.9	0
MB-0488	0	50.64	56.85	2266.65	Normal	Positive	Negative	Positive	Post	25	1	2	Positive	112.933	0
MB-0489	0	41.46	46.81	1952.75	Normal	Negative	Negative	Negative	Pre	10	3	1	Positive	90.5667	0
MB-0491	0	43.4	49.65	2281.25	LumA	Positive	Negative	Positive	Pre	30	2	3	Positive	125.8	0
MB-0492	0	85.21	88.41	1168	LumB	Positive	Negative	Positive	Post	28	3	2	Positive	81.1333	1
MB-0497	0	57.27	62.33	1846.9	LumA	Positive	Negative	Positive	Post	29	2	2	Positive	73.7	0
MB-0500	0	36.56	42.13	2033.05	Basal	Negative	Negative	Negative	Pre	22	3	2	Negative	67.4667	0
MB-0501	0	48.93	54.81	2146.2	LumA	Positive	Negative	Positive	Pre	21	3	2	Positive	71.5	0
MB-0504	0	68.16	73.45	1930.85	LumA	Positive	Negative	Positive	Post	21	3	2	Positive	130.467	0
MB-0507	0	58.71	60.76	748.25	LumA	Positive	Negative	Positive	Post	18	3	1	Positive	23.8	0
MB-0508	0	42.68	46.5	1394.3	LumA	Positive	Negative	Negative	Pre	11	2	1	Positive	114.333	0
MB-0509	0	41.48	46.62	1876.1	LumB	Positive	Negative	Positive	Pre	11	3	1	Positive	115.3	0
MB-0511	0	59.84	64.92	1854.2	LumA	Positive	Negative	Positive	Post	31	2	2	Positive	61.7	0
MB-0512	0	56.74	61.88	1876.1	LumA	Positive	Negative	Positive	Post	24	1	2	Positive	121.533	0
MB-0516	0	62.81	66.87	1481.9	Basal	Negative	Negative	Negative	Post	15	3	1	Negative	114.467	0
MB-0517	0	47.92	53.01	1857.85	LumA	Positive	Negative	Positive	Pre	17	2	1	Positive	61.9	0
MB-0524	0	40.65	47.3	2427.25	LumA	Positive	Negative	Negative	Pre	10	3	2	Positive	80.8333	0
MB-0525	0	48.47	56.47	2920	Basal	Negative	Negative	Negative	Pre	25	3	2	Negative	65.8667	0
MB-0531	0	60.12	71.35	4098.95	Normal	Positive	Negative	Positive	Post	16	3	1	Positive	163.867	0
MB-0535	0	46.66	56.15	3463.85	LumA	Positive	Negative	Positive	Pre	12	2	1	Positive	199.133	0
MB-0536	0	67.88	77.9	3657.3	LumB	Positive	Negative	Negative	Post	20	3	1	Positive	147.367	1
MB-0540	0	66.11	75.33	3365.3	NC	Negative	Negative	Negative	Post	12	1	1	Positive	194.533	0
MB-0541	0	38.86	45.09	2273.95	LumA	Positive	Negative	Negative	Pre	19	3	1	Positive	174.267	0
MB-0551	0	76.32	80.59	1558.55	Normal	Positive	Negative	Positive	Post	32	2	2	Positive	51.9667	1
MB-0558	0	69.88	77.93	2938.25	Basal	Negative	Negative	Negative	Post	28	3	2	Negative	97.8333	1
MB-0570	0	68.99	87.36	6705.05	LumB	Positive	Negative	Positive	Post	20	3	2	Positive	272.2	0
MB-0571	0	61.79	68.22	2346.95	LumA	Positive	Negative	Positive	Post	20	1	1	Positive	149.867	0
MB-0574	1	71.21	77.17	2175.4	LumB	Positive	Negative	Positive	Post	21	3	2	Positive	119.8	0
MB-0582	0	84.76	86.04	467.2	Basal	Negative	Negative	Negative	Post	30	3	2	Negative	15.5333	1
MB-0583	0	75.67	75.82	54.75	LumA	Positive	Negative	Positive	Post	22	2	2	Positive	62.6333	0
MB-0584	0	41.31	42.05	270.1	LumB	Positive	Negative	Positive	Pre	20	3	1	Positive	118.2	0
MB-0588	0	76.35	80.57	1540.3	Normal	Negative	Negative	Negative	Post	22	2	2	Negative	119.733	0
MB-0591	0	84	86.68	978.2	LumB	Positive	Negative	Negative	Post	17	3	1	Positive	119.467	1
MB-0596	0	77.48	80.44	1080.4	LumA	Positive	Negative	Positive	Post	16	2	1	Positive	107.1	1
MB-0605	0	58.08	62.75	1704.55	LumA	Positive	Negative	Positive	Post	18	2	1	Positive	114.6	0
MB-0606	0	83.19	85.45	824.9	LumB	Positive	Negative	Negative	Post	18	2	1	Positive	27.4667	1
MB-0611	0	75.65	77.36	624.15	LumA	Positive	Negative	Positive	Post	24	3	2	Positive	104.533	0
MB-0613	0	60.2	64.21	1463.65	Basal	Negative	Negative	Negative	Post	60	2	3	Negative	48.8	0
MB-0618	0	63.86	68.14	1562.2	LumB	Positive	Negative	Positive	Post	17	2	1	Positive	101.9	0
MB-0623	0	66.52	69.51	1091.35	LumA	Positive	Negative	Positive	Post	12	2	1	Positive	111.067	0
MB-0626	0	61.11	64	1054.85	LumB	Positive	Negative	Negative	Post	20	3	2	Positive	35.5333	1
MB-0628	0	63.98	67.05	1120.55	Normal	Positive	Negative	Negative	Post	10	2	1	Positive	105.967	0
MB-0630	0	38.35	39.29	343.1	LumB	Positive	Positive	Positive	Pre	20	3	1	Positive	86.8	0
MB-0632	0	51.92	54.56	963.6	LumA	Positive	Negative	Negative	Post	20	2	1	Positive	56.5	0
MB-0635	0	76.5	79.71	1171.65	Basal	Negative	Negative	Negative	Post	14	3	1	Positive	88	0
MB-0636	0	26.36	27.34	357.7	LumB	Positive	Negative	Positive	Pre	12	3	1	Positive	32.6333	1
MB-0637	0	75.71	77.87	788.4	LumB	Positive	Negative	Positive	Post	31	3	2	Positive	80.6667	0
MB-0639	0	50.39	54.2	1390.65	Basal	Negative	Negative	Negative	Post	18	3	1	Negative	75.4	0
MB-0640	0	66.09	69.13	1109.6	LumA	Positive	Negative	Positive	Post	13	2	1	Positive	61.3333	0
MB-0642	0	79.12	81.89	1011.05	LumA	Positive	Negative	Positive	Post	20	1	1	Negative	84.2	1
MB-0654	0	82.5	87.03	1653.45	LumA	Positive	Negative	Positive	Post	24	1	2	Positive	69.4	0
MB-0657	0	58.65	58.99	124.1	Normal	Positive	Negative	Negative	Post	100	2	2	Positive	30.4333	0
MB-0661	1	78.78	80.43	602.25	LumA	Positive	Negative	Positive	Post	8	2	1	Positive	20	1
MB-0662	0	50.94	55.73	1748.35	Normal	Positive	Positive	Positive	Post	14	3	1	Positive	69.8	1
MB-0663	0	57.76	62.31	1660.75	Her2	Negative	Positive	Negative	Post	16	3	1	Negative	55.3667	0
MB-0869	0	58.83	68.07	3372.6	Basal	Negative	Negative	Negative	Post	29	3	2	Positive	112.4	1
MB-0880	0	73.64	73.75	40.15	LumA	Positive	Negative	Positive	Post	30	1	2	Negative	1.23333	0
MB-0882	0	73.39	76.87	1270.2	LumB	Positive	Negative	Positive	Post	47	3	2	Positive	42.3667	1
MB-0884	1	56.47	64.17	2810.5	LumB	Positive	Negative	Negative	Post	23	3	2	Positive	93.6667	1
MB-2536	0	54.11	58.04	1434.45	LumA	Positive	Negative	Negative	Post	15	1	1	Negative	47.9	1
MB-2613	0	59.63	73.06	4901.95	LumB	Positive	Negative	Positive	Post	20	3	1	Positive	163.4	0
MB-2626	0	62.54	77.21	5354.55	LumB	Positive	Positive	Positive	Post	16	3	1	Positive	193.7	0
MB-2634	0	70.69	84.94	5201.25	LumB	Positive	Negative	Positive	Post	10	3	1	Positive	274.033	0
MB-2643	1	34.2	38.55	1587.75	Basal	Negative	Negative	Negative	Pre	3	2	1	Negative	52.9667	1
MB-2705	0	61.78	75.24	4912.9	LumB	Positive	Negative	Negative	Post	15	2	1	Negative	163.733	0
MB-2711	0	48.07	61.38	4858.15	LumA	Positive	Negative	Positive	Pre	15	2	1	Negative	201.467	0
MB-2721	0	44.82	58.14	4861.8	LumA	Positive	Negative	Positive	Pre	9	1	1	Negative	251.633	0
MB-2747	0	68.23	80.62	4522.35	LumA	Positive	Negative	Positive	Post	19	1	1	Negative	234.333	1
MB-2749	0	60.13	68.17	2934.6	LumA	Positive	Negative	Positive	Post	13	1	1	Negative	97.7667	1
MB-2750	0	47.48	59.44	4365.4	LumA	Positive	Negative	Negative	Pre	30	1	1	Negative	145.433	1
MB-2763	0	70.32	82.39	4405.55	LumB	Positive	Negative	Positive	Post	26	2	1	Positive	275.6	0
MB-2765	0	65.79	79.73	5088.1	LumB	Positive	Negative	Positive	Post	17	3	1	Positive	227.867	1
MB-2771	1	56.79	60.47	1343.2	Basal	Negative	Negative	Negative	Post	16	3	1	Positive	44.8333	1
MB-2772	0	54.4	57.44	1109.6	LumB	Positive	Negative	Positive	Post	17	3	1	Positive	150.733	1
MB-2779	0	36.8	49.73	4719.45	LumA	Positive	Negative	Positive	Pre	20	2	1	Negative	275.233	0
MB-2793	0	67.62	80.95	4865.45	LumB	Positive	Negative	Positive	Post	25	2	1	Positive	267.233	0
MB-2795	0	42.07	55.94	5062.55	LumB	Positive	Negative	Negative	Pre	12	2	1	Negative	272.1	0
MB-2797	0	50.07	62.49	4533.3	LumA	Positive	Negative	Positive	Post	15	1	1	Negative	252.967	0
MB-2814	0	65.25	78.27	4752.3	LumB	Positive	Negative	Positive	Post	13	2	1	Negative	231.033	1
MB-2815	0	64.25	79.54	5580.85	LumA	Positive	Negative	Positive	Post	22	1	1	Negative	257.567	0
MB-2819	0	61.95	75.81	5058.9	LumA	Positive	Negative	Positive	Post	19	1	1	Negative	270.567	0
MB-2820	0	40.06	53.24	4810.7	LumA	Positive	Negative	Positive	Pre	18	3	1	Positive	254.633	0
MB-2823	0	35.97	49.39	4898.3	LumA	Positive	Positive	Positive	Pre	11	3	1	Positive	269.9	0
MB-2835	0	59.84	64.36	1649.8	LumA	Positive	Negative	Positive	Post	20	3	1	Positive	55.0333	1
MB-2838	0	67.12	79.92	4672	LumA	Positive	Negative	Positive	Post	27	2	1	Positive	270.3	0
MB-2840	0	60.48	72.62	4431.1	LumA	Positive	Negative	Negative	Post	14	2	1	Negative	269	0
MB-2843	0	61.08	75.14	5131.9	LumA	Positive	Negative	Negative	Post	13	2	1	Negative	231.533	1
MB-2844	0	60.76	72.82	4401.9	LumB	Positive	Negative	Negative	Post	19	3	1	Positive	146.733	0
MB-2845	0	55.8	67.81	4383.65	LumA	Positive	Negative	Negative	Post	14	2	1	Negative	264.767	0
MB-2853	0	36.25	48.06	4310.65	LumB	Positive	Negative	Negative	Pre	23	2	1	Negative	269.633	0
MB-2854	0	61.53	73.16	4244.95	LumA	Positive	Negative	Negative	Post	22	2	1	Positive	270.433	0
MB-2858	0	63.94	75.57	4244.95	LumB	Positive	Negative	Positive	Post	26	3	1	Positive	141.567	1
MB-2895	0	66.84	78.99	4434.75	Her2	Negative	Positive	Negative	Post	15	3	1	Positive	196.567	1
MB-2896	0	68.18	81.45	4843.55	LumA	Positive	Negative	Negative	Post	13	2	1	Negative	237.367	1
MB-2916	0	48.93	60.55	4241.3	LumA	Positive	Negative	Positive	Pre	16	1	1	Negative	266.933	0
MB-2927	0	58.14	71.13	4741.35	LumA	Positive	Negative	Positive	Post	13	1	1	Negative	263.7	1
MB-2931	0	46.9	60.19	4850.85	LumA	Positive	Negative	Positive	Pre	17	2	1	Negative	228.1	1
MB-2932	0	63.1	72.01	3252.15	LumB	Positive	Negative	Positive	Post	18	3	1	Positive	108.433	0
MB-2933	0	44.08	57.39	4858.15	LumA	Positive	Negative	Positive	Pre	15	1	1	Negative	161.933	1
MB-2947	0	36.47	45.67	3358	LumA	Positive	Negative	Positive	Pre	15	2	1	Negative	112	0
MB-2951	0	39.07	51.97	4708.5	LumA	Positive	Negative	Positive	Pre	15	2	1	Negative	263.367	0
MB-2952	0	52.67	65.33	4620.9	LumA	Positive	Negative	Positive	Post	12	1	1	Negative	189.1	1
MB-2960	0	69.67	82.56	4704.85	LumA	Positive	Negative	Negative	Post	25	3	1	Positive	222.2	1
MB-2969	0	66.86	75.25	3062.35	LumA	Positive	Negative	Positive	Post	13	2	1	Negative	172.9	1
MB-2984	0	64.04	77	4730.4	LumB	Positive	Positive	Negative	Post	20	3	1	Positive	261.2	0
MB-2990	0	48.47	60.6	4427.45	LumA	Positive	Negative	Positive	Pre	15	1	1	Negative	260	0
MB-2993	0	63.65	76.75	4781.5	Basal	Negative	Negative	Negative	Post	20	3	1	Positive	187.033	0
MB-2996	0	58.1	70.15	4398.25	LumA	Positive	Negative	Positive	Post	16	3	1	Positive	191.233	0
MB-2999	0	61.42	74.62	4818	LumA	Positive	Negative	Negative	Post	12	3	1	Positive	262	0
MB-3008	0	51.94	63.22	4117.2	LumA	Positive	Negative	Positive	Post	12	1	1	Negative	149.6	0
MB-3016	0	56.83	69.11	4482.2	LumB	Positive	Negative	Positive	Post	10	3	1	Positive	258.867	0
MB-3026	0	49.92	61.62	4270.5	LumB	Positive	Negative	Negative	Pre	22	3	2	Positive	261.2	0
MB-3032	0	50.01	61.39	4153.7	LumA	Positive	Negative	Positive	Post	15	1	1	Negative	250.133	0
MB-3035	0	54.64	66.95	4493.15	LumA	Positive	Negative	Negative	Post	22	2	1	Positive	260.733	0
MB-3037	0	53.19	61.31	2963.8	LumA	Positive	Negative	Positive	Post	13	2	1	Negative	98.8333	0
MB-3049	0	57.17	69.96	4668.35	LumA	Positive	Negative	Positive	Post	16	2	1	Negative	259.967	0
MB-3050	0	59.53	72.26	4646.45	LumB	Positive	Negative	Negative	Post	30	3	1	Positive	255.1	1
MB-3062	0	62.87	74.9	4390.95	Basal	Negative	Negative	Negative	Post	17	3	1	Negative	146.367	0
MB-3079	0	50.54	62.8	4474.9	LumA	Positive	Negative	Positive	Post	15	2	1	Negative	149.6	0
MB-3088	0	65.58	78.28	4635.5	LumA	Positive	Negative	Positive	Post	19	2	1	Negative	256.5	0
MB-3121	0	63.06	73.85	3938.35	LumA	Positive	Negative	Positive	Post	12	1	1	Negative	131.333	1
MB-3122	0	62.39	74.39	4380	Her2	Positive	Negative	Negative	Post	17	3	1	Positive	257.767	0
MB-3171	0	54.95	65.64	3901.85	LumA	Positive	Negative	Positive	Post	13	2	1	Negative	219.667	1
MB-3211	0	58.31	69.42	4055.15	Basal	Negative	Negative	Negative	Post	13	3	1	Positive	145.5	0
MB-3222	0	63.03	65	719.05	LumA	Positive	Negative	Positive	Post	17	1	1	Negative	23.9333	1
MB-3228	0	58.31	69.64	4135.45	LumA	Positive	Negative	Positive	Post	17	2	1	Negative	252	0
MB-3235	0	50.66	63.09	4536.95	LumB	Positive	Positive	Positive	Post	17	3	1	Positive	236.133	0
MB-3252	0	41.4	49.6	2993	LumA	Positive	Negative	Positive	Pre	20	1	1	Negative	99.7	0
MB-3254	0	50.21	61.22	4018.65	LumA	Positive	Negative	Positive	Post	18	1	1	Negative	123.9	0
MB-3266	1	52.91	57.12	1536.65	LumB	Positive	Negative	Positive	Post	17	3	2	Positive	51.2	1
MB-3271	0	59.43	64.81	1963.7	Basal	Negative	Negative	Negative	Post	20	3	1	Positive	65.4667	1
MB-3272	1	63.53	65.39	678.9	LumB	Positive	Positive	Positive	Post	20	3	3	Positive	22.6667	1
MB-3292	0	60.04	70.76	3912.8	Basal	Negative	Negative	Negative	Post	18	3	1	Positive	217.767	0
MB-3295	0	60.42	71.45	4025.95	LumA	Positive	Negative	Positive	Post	25	3	1	Positive	158.533	1
MB-3298	0	48.75	60.08	4135.45	LumA	Positive	Negative	Positive	Pre	15	2	1	Negative	242.567	0
MB-3300	0	64.99	75.41	3803.3	LumB	Positive	Negative	Negative	Post	19	2	1	Negative	247	0
MB-3301	0	49.5	60.66	4073.4	LumB	Positive	Negative	Positive	Pre	32	2	1	Positive	248.767	0
MB-3344	0	33.76	45.3	4212.1	LumA	Positive	Negative	Positive	Pre	23	2	1	Negative	241.267	0
MB-3350	0	62.62	74.6	4372.7	LumB	Positive	Negative	Positive	Post	30	2	1	Positive	227.8	1
MB-3351	0	39.4	51.42	4387.3	LumA	Positive	Negative	Positive	Pre	17	2	1	Negative	241.867	0
MB-3363	0	56.42	57.32	328.5	LumB	Positive	Negative	Negative	Post	20	3	1	Negative	10.8667	1
MB-3367	0	65.62	76.8	4080.7	Basal	Positive	Negative	Negative	Post	23	3	1	Positive	179.433	0
MB-3371	0	66.15	77.22	4040.55	LumB	Positive	Negative	Negative	Post	16	2	1	Negative	241.267	0
MB-3378	0	65.5	72.69	2624.35	LumA	Positive	Negative	Positive	Post	18	2	1	Negative	87.5333	1
MB-3379	0	60.99	70.35	3416.4	LumA	Positive	Positive	Positive	Post	20	3	1	Positive	113.833	1
MB-3382	0	61.26	72.46	4088	LumB	Positive	Positive	Negative	Post	40	3	1	Positive	136.233	0
MB-3389	0	63.34	74.66	4131.8	LumB	Positive	Negative	Negative	Post	20	3	1	Positive	240.7	0
MB-3395	0	52.45	63.9	4179.25	Basal	Negative	Negative	Negative	Post	15	3	1	Positive	243.767	0
MB-3417	0	59.16	67.67	3106.15	LumB	Positive	Negative	Positive	Post	20	2	1	Positive	103.467	0
MB-3437	0	70.52	79.46	3263.1	LumB	Positive	Negative	Positive	Post	21	3	1	Positive	108.767	0
MB-3450	0	51.52	61.73	3726.65	LumA	Positive	Negative	Positive	Post	17	2	1	Negative	240.467	0
MB-3459	0	57.66	67.84	3715.7	LumB	Positive	Negative	Positive	Post	20	2	1	Negative	241.4	0
MB-3487	0	43.58	53.81	3733.95	LumB	Positive	Negative	Negative	Pre	27	3	1	Positive	237.133	0
MB-3500	0	66.91	77.59	3898.2	Basal	Negative	Negative	Negative	Post	30	3	1	Negative	239.3	0
MB-3528	0	71.03	80.38	3412.75	Her2	Negative	Positive	Negative	Post	25	3	1	Negative	113.667	0
MB-3545	0	49.84	60.92	4044.2	LumA	Positive	Negative	Positive	Pre	21	3	1	Positive	232.733	1
MB-3606	0	68.61	77.7	3317.85	Her2	Negative	Positive	Negative	Post	40	3	1	Negative	110.633	0
MB-3706	1	55.71	58.9	1164.35	Basal	Negative	Negative	Negative	Post	18	3	1	Negative	38.8	1
MB-3711	0	41.52	50.53	3288.65	LumA	Positive	Negative	Positive	Pre	20	1	1	Negative	222.1	0
MB-3748	0	51.01	61.62	3872.65	LumA	Positive	Negative	Positive	Post	15	3	1	Positive	228	0
MB-3781	0	48.16	57.99	3587.95	LumB	Positive	Negative	Positive	Pre	18	2	1	Negative	224.567	0
MB-3840	0	53.89	68.55	5350.9	LumB	Positive	Negative	Negative	Post	16	2	1	Negative	287.233	0
MB-3850	0	65.89	71.83	2168.1	LumA	Positive	Positive	Positive	Post	20	2	1	Negative	72.3	0
MB-4000	0	76.96	79.26	839.5	LumA	Positive	Negative	Negative	Post	20	2	1	Negative	28.0667	1
MB-4004	0	61.16	81.69	7493.45	LumB	Positive	Negative	Positive	Post	15	3	1	Positive	256.867	1
MB-4005	0	66.37	79.15	4664.7	LumB	Positive	Negative	Positive	Post	18	2	1	Positive	188.367	0
MB-4010	0	73.15	74.11	350.4	LumB	Positive	Negative	Positive	Post	25	3	2	Negative	11.7	1
MB-4024	0	56.14	66.34	3723	Basal	Negative	Negative	Negative	Post	25	3	2	Positive	124.1	0
MB-4046	0	59.24	83.74	8942.5	LumA	Positive	Negative	Positive	Post	13	2	1	Negative	298.033	1
MB-4091	0	74.45	97.58	8442.45	LumA	Positive	Negative	Positive	Post	30	3	2	Negative	281.367	1
MB-4140	0	71.17	80.58	3434.65	LumA	Positive	Negative	Negative	Post	23	3	2	Negative	114.5	1
MB-4222	1	58.8	63.34	1657.1	Her2	Positive	Negative	Positive	Post	40	1	2	Negative	55.2333	1
MB-4234	0	68.25	89.09	7606.6	LumA	Positive	Negative	Positive	Post	40	3	2	Negative	253.533	1
MB-4529	0	61.21	71.6	3792.35	LumA	Positive	Negative	Negative	Post	15	1	1	Positive	126.467	1
MB-4618	0	40.05	60.3	7391.25	LumB	Positive	Negative	Positive	Pre	12	2	1	Negative	267.4	0
MB-4648	0	75.19	89.05	5058.9	LumB	Positive	Negative	Positive	Post	20	3	1	Negative	168.533	1
MB-4649	0	61.67	63.05	503.7	Her2	Positive	Negative	Negative	Post	25	2	2	Negative	16.8333	1
MB-4660	1	37.53	40.81	1197.2	Basal	Negative	Negative	Negative	Pre	28	3	2	Negative	39.8667	1
MB-4663	0	61.97	81.64	7179.55	Basal	Negative	Positive	Negative	Post	40	3	2	Negative	239.333	0
MB-4675	0	59.23	78.68	7099.25	LumA	Positive	Negative	Positive	Post	18	3	1	Negative	263.033	0
MB-4679	0	64.11	83.42	7048.15	Basal	Negative	Negative	Negative	Post	15	3	1	Negative	292.667	1
MB-4694	0	76.06	92.36	5949.5	Basal	Positive	Negative	Negative	Post	20	3	1	Negative	198.3	0
MB-4701	0	47.62	58.1	3825.2	LumA	Positive	Negative	Positive	Pre	25	3	2	Negative	127.533	0
MB-4702	0	52.13	62.56	3806.95	LumB	Positive	Negative	Negative	Post	35	3	2	Positive	300.867	0
MB-4704	0	67.79	73.05	1919.9	LumA	Positive	Negative	Negative	Post	49	3	2	Negative	64	1
MB-4706	0	75.48	80.05	1668.05	LumA	Positive	Negative	Positive	Post	15	3	1	Negative	55.6667	1
MB-4709	0	49.02	61.08	4401.9	LumA	Positive	Negative	Positive	Pre	20	2	1	Negative	146.767	0
MB-4712	0	46.59	65.38	6858.35	Normal	Positive	Negative	Negative	Pre	50	3	2	Negative	249.533	1
MB-4717	0	43.51	47.04	1288.45	Basal	Negative	Negative	Negative	Pre	25	3	2	Negative	42.9	1
MB-4723	0	64.76	82.18	6358.3	LumB	Positive	Negative	Negative	Post	15	3	1	Negative	211.967	0
MB-4724	0	60.44	72.45	4383.65	Her2	Negative	Positive	Negative	Post	20	3	1	Negative	146.067	0
MB-4730	0	51.29	62.08	3938.35	LumA	Positive	Negative	Positive	Post	68	3	2	Negative	131.3	1
MB-4735	1	54.18	73.28	6971.5	LumA	Positive	Negative	Positive	Post	40	2	2	Negative	297.8	0
MB-4738	0	42.27	56.75	5285.2	LumA	Positive	Negative	Positive	Pre	20	2	1	Negative	176.067	0
MB-4743	0	52.61	71.53	6905.8	LumA	Positive	Negative	Negative	Post	15	2	1	Negative	230.167	0
MB-4744	1	64.21	76.79	4591.7	LumB	Positive	Negative	Positive	Post	16	3	2	Positive	153	1
MB-4745	1	50.08	53.58	1277.5	Her2	Negative	Positive	Negative	Post	37	3	2	Negative	42.6667	1
MB-4749	0	70.57	74.8	1543.95	LumA	Positive	Negative	Positive	Post	22	3	2	Negative	51.4667	1
MB-4762	0	67.82	86.53	6829.15	LumA	Positive	Negative	Positive	Post	15	2	1	Negative	252.1	0
MB-4770	0	70.22	82.72	4562.5	Her2	Negative	Positive	Negative	Post	13	3	1	Negative	152.067	1
MB-4771	0	47.86	66.9	6949.6	LumA	Positive	Negative	Positive	Pre	30	2	2	Negative	297.233	0
MB-4778	0	78.62	95.56	6183.1	LumA	Positive	Negative	Positive	Post	25	2	2	Negative	206.133	1
MB-4787	0	68.85	75.52	2434.55	LumA	Positive	Negative	Positive	Post	30	2	2	Negative	81.0667	1
MB-4796	0	53.18	63.72	3847.1	LumB	Positive	Positive	Negative	Post	25	2	2	Negative	128.267	0
MB-4798	0	44.51	62.5	6566.35	LumA	Positive	Negative	Positive	Pre	25	2	2	Negative	257.167	0
MB-4809	0	43.77	60.1	5960.45	Basal	Positive	Negative	Negative	Pre	14	3	1	Negative	286.067	0
MB-4822	1	76.88	84.42	2752.1	LumA	Positive	Negative	Positive	Post	10	2	1	Negative	91.6333	1
MB-4823	0	64.15	71.21	2576.9	Her2	Negative	Positive	Negative	Post	1	2	1	Negative	282.3	1
MB-4825	0	65.93	81.54	5697.65	LumA	Positive	Negative	Positive	Post	10	2	1	Negative	214.433	1
MB-4827	0	78.54	82.3	1372.4	LumA	Positive	Negative	Negative	Post	22	2	2	Positive	45.7	1
MB-4838	0	74.39	90.89	6022.5	LumB	Positive	Negative	Negative	Post	99	2	3	Positive	200.767	1
MB-4849	0	81.52	85.24	1357.8	LumA	Positive	Negative	Negative	Post	30	3	2	Positive	45.3333	1
MB-4860	0	44.95	62.05	6241.5	LumA	Positive	Negative	Positive	Pre	10	2	1	Negative	234.6	0
MB-4862	0	64.32	79.72	5621	LumB	Positive	Negative	Positive	Post	23	3	2	Positive	187.3	0
MB-4865	0	50.7	68	6314.5	Basal	Negative	Negative	Negative	Post	35	3	2	Negative	229.9	0
MB-4866	0	43.86	61.41	6405.75	LumA	Positive	Negative	Positive	Pre	20	1	1	Negative	224.3	0
MB-4867	0	47.03	64.19	6263.4	LumA	Positive	Negative	Positive	Pre	25	2	2	Negative	221.9	0
MB-4870	0	57.33	74.09	6117.4	LumA	Positive	Negative	Positive	Post	25	1	2	Negative	229.067	0
MB-4876	1	42.45	54.83	4518.7	LumB	Positive	Negative	Negative	Pre	28	2	2	Negative	150.6	1
MB-4879	0	49.34	55.91	2398.05	Her2	Negative	Positive	Negative	Pre	18	3	1	Negative	79.9667	1
MB-4882	0	76.71	93.38	6084.55	LumA	Positive	Negative	Positive	Post	7	1	1	Negative	266.1	1
MB-4899	0	40.25	55.81	5679.4	LumA	Positive	Negative	Positive	Pre	20	2	1	Negative	275.733	0
MB-4900	0	47.61	64.55	6183.1	LumB	Positive	Negative	Negative	Pre	18	2	1	Positive	224.6	0
MB-4931	0	58.39	60.88	908.85	Basal	Negative	Negative	Negative	Post	30	3	2	Positive	30.3667	1
MB-4938	1	33.92	39.73	2120.65	Basal	Negative	Negative	Negative	Pre	25	2	2	Negative	70.6	1
MB-4942	0	60.31	70.51	3723	Basal	Negative	Negative	Negative	Post	27	3	2	Negative	124.133	1
MB-4944	0	77.77	91.91	5161.1	LumB	Positive	Negative	Positive	Post	18	2	1	Negative	237.267	1
MB-4949	0	69.75	85.65	5803.5	LumB	Positive	Negative	Negative	Post	22	3	2	Negative	216.967	0
MB-4952	0	67.15	82.31	5533.4	Her2	Negative	Positive	Negative	Post	21	3	2	Negative	184.4	0
MB-4961	0	56.94	73.59	6077.25	LumA	Positive	Negative	Positive	Post	25	2	2	Negative	219.467	0
MB-4965	0	69.93	74.02	1492.85	LumA	Positive	Negative	Positive	Post	30	2	2	Positive	263.6	1
MB-4974	0	65.16	79.64	5285.2	Basal	Negative	Negative	Negative	Post	18	3	1	Negative	176.1	1
MB-4992	0	66.47	80.07	4964	LumA	Negative	Negative	Negative	Post	33	2	2	Negative	165.367	0
MB-4994	0	77.54	91.85	5223.15	LumB	Positive	Negative	Positive	Post	22	2	2	Negative	174.133	1
MB-5015	0	44.36	58.66	5219.5	LumA	Positive	Negative	Positive	Pre	22	3	2	Negative	252.3	1
MB-5027	0	46.95	62.56	5697.65	LumA	Positive	Negative	Positive	Pre	25	3	2	Negative	189.867	0
MB-5035	0	56.47	65.17	3175.5	LumA	Positive	Negative	Positive	Post	55	3	2	Negative	213.2	1
MB-5041	0	45.4	55.46	3671.9	Her2	Negative	Negative	Negative	Pre	20	3	1	Negative	173.933	0
MB-5044	0	55.56	67.02	4182.9	LumB	Positive	Negative	Negative	Post	17	2	1	Negative	139.433	0
MB-5045	0	70.11	83.94	5047.95	LumA	Positive	Negative	Positive	Post	25	3	2	Negative	168.3	1
MB-5048	1	44.12	51.21	2587.85	LumA	Positive	Negative	Positive	Pre	16	2	1	Negative	86.3667	1
MB-5049	0	61.76	77.98	5920.3	LumB	Positive	Negative	Positive	Post	17	2	1	Negative	255.3	0
MB-5050	0	55.04	70.19	5529.75	LumA	Positive	Negative	Positive	Post	15	2	1	Positive	184.333	0
MB-5054	0	52.57	67.99	5628.3	Normal	Negative	Positive	Negative	Post	1	3	1	Negative	187.7	0
MB-5057	1	39.25	43.88	1689.95	Basal	Negative	Negative	Negative	Pre	15	3	1	Negative	56.3333	1
MB-5059	0	53.69	53.75	21.9	LumA	Positive	Negative	Positive	Post	17	2	1	Negative	257.633	0
MB-5065	0	68.66	83.85	5544.35	Basal	Negative	Negative	Negative	Post	16	3	1	Negative	184.8	0
MB-5074	0	70.59	86.78	5909.35	LumA	Positive	Negative	Negative	Post	25	3	2	Positive	221.6	1
MB-5076	1	28.05	30.26	806.65	Basal	Negative	Negative	Negative	Pre	35	3	2	Negative	26.8667	1
MB-5079	0	66.38	82.1	5737.8	LumA	Positive	Negative	Positive	Post	15	2	1	Negative	199.933	0
MB-5097	0	56.33	61.39	1846.9	LumB	Positive	Negative	Positive	Post	22	2	2	Positive	61.6	0
MB-5104	0	73.81	83.88	3675.55	LumA	Positive	Negative	Negative	Post	15	2	1	Negative	122.5	1
MB-5109	0	64.94	75.22	3752.2	LumA	Negative	Negative	Negative	Post	15	2	1	Positive	125.067	1
MB-5113	0	43.8	58.23	5266.95	LumA	Positive	Negative	Negative	Pre	17	2	1	Positive	175.633	0
MB-5117	0	51.09	66.86	5756.05	LumA	Positive	Negative	Positive	Post	30	2	2	Positive	209.267	0
MB-5118	0	72.14	87.52	5613.7	LumA	Positive	Negative	Positive	Post	12	2	1	Positive	211.733	0
MB-5119	0	75.33	80.24	1792.15	LumA	Positive	Negative	Negative	Post	20	2	1	Negative	59.7667	0
MB-5120	1	47.24	49.53	835.85	Her2	Negative	Positive	Negative	Pre	30	3	2	Negative	27.8	1
MB-5127	0	74.98	84.88	3613.5	LumB	Positive	Negative	Positive	Post	30	3	2	Negative	191.467	1
MB-5130	0	58.61	74.28	5719.55	LumA	Positive	Negative	Positive	Post	15	3	1	Negative	255	1
MB-5136	0	63.22	77.91	5361.85	LumA	Positive	Negative	Positive	Post	20	3	1	Positive	178.733	0
MB-5143	0	78.8	89.32	3839.8	LumA	Positive	Negative	Positive	Post	20	2	1	Negative	127.933	1
MB-5144	0	57.14	64	2503.9	LumB	Positive	Negative	Positive	Post	17	2	1	Positive	213.033	0
MB-5145	1	61.55	74.64	4777.85	Normal	Negative	Negative	Negative	Post	25	3	2	Positive	159.233	1
MB-5147	0	54.61	56.28	609.55	LumA	Positive	Positive	Negative	Post	25	3	2	Positive	20.2667	0
MB-5148	0	76.72	92.66	5818.1	LumA	Negative	Negative	Negative	Post	20	3	1	Negative	245.233	1
MB-5154	0	31.87	45.91	5124.6	Normal	Negative	Positive	Negative	Pre	1	3	1	Negative	170.833	0
MB-5158	0	66.53	82.45	5810.8	LumA	Positive	Negative	Positive	Post	20	2	1	Positive	244.167	1
MB-5161	0	44.41	58.82	5259.65	LumA	Positive	Negative	Positive	Pre	12	2	1	Negative	175.333	0
MB-5162	0	53.38	66.89	4931.15	Basal	Negative	Negative	Negative	Post	15	2	1	Negative	164.333	0
MB-5163	0	69.04	84.25	5551.65	LumB	Positive	Negative	Negative	Post	18	3	1	Positive	212.2	1
MB-5164	0	48.76	55.38	2416.3	LumA	Positive	Positive	Positive	Pre	13	3	1	Negative	80.5	0
MB-5166	1	69.23	75.87	2423.6	LumB	Positive	Positive	Positive	Post	30	3	3	Positive	80.7333	1
MB-5171	1	46.79	62	5551.65	Normal	Positive	Negative	Positive	Pre	11	2	1	Negative	185	1
MB-5173	1	69.05	70.87	664.3	Basal	Negative	Negative	Negative	Post	50	3	2	Positive	22.1333	1
MB-5178	0	65.26	80.41	5529.75	LumA	Positive	Negative	Negative	Post	20	3	1	Positive	184.333	0
MB-5179	0	68.6	83.68	5504.2	LumA	Positive	Negative	Negative	Post	15	3	1	Positive	246.6	1
MB-5183	0	74.34	84.08	3555.1	LumA	Positive	Negative	Positive	Post	15	2	1	Positive	118.533	1
MB-5184	0	79.76	87.11	2682.75	LumA	Positive	Negative	Positive	Post	20	2	1	Negative	89.3333	1
MB-5190	0	53.07	57.04	1449.05	Normal	Negative	Positive	Negative	Post	15	3	1	Negative	242.567	0
MB-5191	0	54.75	66.44	4266.85	LumA	Positive	Negative	Positive	Post	20	3	1	Positive	142.167	1
MB-5195	0	72.16	87.55	5617.35	Her2	Positive	Positive	Positive	Post	15	3	1	Positive	196.867	1
MB-5199	0	65.35	80.18	5412.95	Normal	Negative	Positive	Negative	Post	15	3	1	Positive	204.4	0
MB-5201	0	73.17	81.14	2909.05	LumA	Positive	Negative	Positive	Post	20	2	1	Positive	96.9667	1
MB-5206	0	67.45	82.39	5453.1	LumA	Positive	Negative	Negative	Post	15	2	1	Negative	205.733	0
MB-5208	0	52.43	64.92	4558.85	Basal	Negative	Negative	Negative	Post	27	3	2	Negative	151.9	0
MB-5209	0	79.17	83.21	1474.6	Basal	Negative	Negative	Negative	Post	60	3	2	Positive	175.1	1
MB-5211	0	68.42	80.79	4515.05	LumB	Positive	Negative	Positive	Post	30	3	2	Positive	247.833	1
MB-5212	0	80.17	94.64	5281.55	LumB	Positive	Positive	Negative	Post	35	3	2	Positive	179.1	1
MB-5214	0	66.57	75.4	3222.95	Normal	Positive	Negative	Positive	Post	20	2	1	Positive	107.367	1
MB-5218	0	42.11	57.44	5595.45	LumB	Positive	Negative	Negative	Pre	10	3	1	Negative	254.967	0
MB-5219	0	55.77	70.44	5354.55	LumA	Positive	Negative	Positive	Post	20	2	1	Positive	252.9	0
MB-5221	0	63.53	74.32	3938.35	LumA	Positive	Negative	Positive	Post	20	1	1	Negative	131.3	1
MB-5222	0	76.2	85.39	3354.35	Her2	Negative	Negative	Negative	Post	15	3	1	Positive	111.833	1
MB-5225	0	68.01	71.57	1299.4	Basal	Negative	Negative	Negative	Post	30	3	2	Positive	43.2667	1
MB-5226	0	75.53	90.19	5350.9	LumB	Positive	Negative	Negative	Post	15	3	1	Negative	200.6	0
MB-5228	0	72.56	87.42	5423.9	LumB	Positive	Negative	Positive	Post	30	3	2	Positive	180.733	1
MB-5229	1	39.99	42.78	1018.35	Basal	Negative	Positive	Negative	Pre	25	3	2	Negative	33.9667	1
MB-5230	0	48.17	62.62	5274.25	LumA	Positive	Negative	Positive	Pre	15	2	1	Negative	176.5	0
MB-5232	0	74.53	88.59	5131.9	Basal	Negative	Negative	Negative	Post	14	2	1	Negative	211.2	1
MB-5233	0	79.59	93.84	5201.25	LumB	Positive	Negative	Positive	Post	30	2	2	Positive	209.033	1
MB-5235	0	59.04	74.08	5489.6	Basal	Negative	Negative	Negative	Post	6	2	1	Negative	204.2	1
MB-5239	0	69.5	83.63	5157.45	LumB	Positive	Negative	Positive	Post	15	2	1	Negative	192.133	0
MB-5240	0	56.92	65.45	3113.45	LumA	Positive	Negative	Positive	Post	12	2	1	Negative	103.833	1
MB-5244	0	69.2	79.4	3723	LumB	Positive	Negative	Positive	Post	40	3	2	Positive	216.867	1
MB-5253	0	69.59	77.98	3062.35	LumA	Positive	Negative	Positive	Post	30	2	2	Positive	102.067	1
MB-5255	0	58.7	63.1	1606	Normal	Negative	Negative	Negative	Post	15	3	1	Negative	53.5667	0
MB-5260	0	72.23	86.21	5102.7	LumB	Positive	Negative	Positive	Post	15	3	1	Negative	202.1	1
MB-5271	0	58.25	72.01	5022.4	LumB	Positive	Negative	Negative	Post	40	2	2	Positive	167.5	0
MB-5273	1	60.33	65.34	1828.65	LumB	Positive	Negative	Positive	Post	20	3	1	Positive	60.8667	1
MB-5281	0	55.72	62.24	2379.8	LumA	Negative	Negative	Negative	Post	15	3	1	Negative	79.3	0
MB-5287	0	69.46	79.65	3719.35	LumA	Positive	Negative	Positive	Post	20	2	1	Negative	124	1
MB-5298	1	49.63	56.61	2547.7	Basal	Negative	Negative	Negative	Pre	23	3	2	Negative	84.9	1
MB-5305	1	61.88	74.17	4485.85	LumA	Positive	Negative	Positive	Post	30	2	2	Positive	149.433	1
MB-5308	1	67.62	76.23	3142.65	LumA	Positive	Negative	Positive	Post	25	3	2	Positive	104.767	1
MB-5310	0	71.4	81.05	3522.25	LumA	Positive	Negative	Negative	Post	30	2	2	Positive	153.3	1
MB-5323	0	31.26	44.22	4730.4	Basal	Negative	Negative	Negative	Pre	15	3	1	Negative	226.067	0
MB-5324	0	64.01	77.84	5047.95	LumA	Positive	Negative	Positive	Post	10	2	1	Negative	190.1	1
MB-5326	0	79.26	87.16	2883.5	LumA	Positive	Negative	Negative	Post	48	1	2	Positive	96.2	1
MB-5327	0	66.94	80.38	4905.6	Her2	Negative	Positive	Negative	Post	25	2	2	Positive	163.533	0
MB-5331	1	54.69	64.89	3723	LumA	Positive	Positive	Negative	Post	23	2	2	Negative	124.133	1
MB-5334	0	78.44	85.46	2562.3	LumA	Positive	Negative	Positive	Post	20	3	1	Positive	85.4	1
MB-5341	0	56.37	70.9	5303.45	LumB	Positive	Negative	Positive	Post	20	2	1	Negative	250.833	0
MB-5349	1	72.88	83.25	3785.05	LumA	Positive	Negative	Positive	Post	15	2	1	Negative	191	1
MB-5351	0	47.35	62.16	5405.65	Normal	Negative	Positive	Negative	Pre	2	3	1	Negative	202.1	0
MB-5360	0	66.39	79.63	4832.6	LumA	Positive	Negative	Negative	Post	70	2	3	Positive	161.133	1
MB-5396	0	61.84	75.46	4971.3	LumB	Positive	Negative	Negative	Post	14	3	1	Positive	165.667	0
MB-5407	0	36.03	44.28	3011.25	LumA	Positive	Negative	Positive	Pre	1	3	1	Negative	205.6	0
MB-5408	0	65.48	73.81	3040.45	Her2	Negative	Negative	Negative	Post	16	2	1	Negative	101.4	0
MB-5410	0	66.45	74.09	2788.6	LumA	Positive	Negative	Positive	Post	30	3	2	Positive	202.767	0
MB-5413	0	71.38	84.36	4737.7	LumA	Positive	Negative	Positive	Post	15	2	1	Positive	157.833	1
MB-5428	0	55.36	67.72	4511.4	LumA	Positive	Negative	Positive	Post	15	2	1	Positive	150.467	0
MB-5429	0	86.04	88.56	919.8	LumA	Positive	Negative	Negative	Post	20	2	1	Negative	30.7	1
MB-5433	0	69.37	76	2419.95	LumA	Positive	Negative	Positive	Post	30	2	2	Positive	176.367	1
MB-5441	0	90.08	90.88	292	Her2	Negative	Positive	Negative	Post	35	3	3	Positive	9.7	1
MB-5442	1	44.93	59.16	5193.95	Basal	Negative	Negative	Positive	Pre	35	3	2	Negative	205.8	0
MB-5450	0	38.92	49.08	3708.4	Basal	Negative	Negative	Negative	Pre	12	3	1	Negative	190.2	0
MB-5454	1	55.57	59.73	1518.4	LumB	Positive	Negative	Negative	Post	30	3	2	Positive	50.6667	1
MB-5467	0	36.01	49.42	4894.65	Normal	Positive	Negative	Positive	Pre	10	3	1	Negative	186.1	0
MB-5489	0	53.6	68.11	5296.15	LumA	Positive	Negative	Positive	Post	15	2	1	Negative	216.967	0
MB-5491	1	72.25	77.66	1974.65	LumB	Positive	Negative	Positive	Post	65	3	2	Negative	65.8333	1
MB-5498	0	64.1	72.32	3000.3	Her2	Positive	Negative	Negative	Post	15	3	1	Negative	225.167	0
MB-5502	0	51.62	56.55	1799.45	LumB	Positive	Negative	Positive	Post	28	2	2	Negative	189.733	0
MB-5543	0	79.11	81.94	1032.95	LumA	Positive	Negative	Positive	Post	40	3	2	Positive	34.4333	1
MB-5553	0	70.52	83.22	4635.5	LumB	Positive	Negative	Positive	Post	30	2	2	Positive	154.5	1
MB-5559	1	42.12	43.66	562.1	Normal	Positive	Negative	Positive	Pre	48	3	2	Negative	18.8333	1
MB-5563	0	76.3	85.97	3529.55	LumA	Positive	Negative	Negative	Post	15	2	1	Negative	117.667	1
MB-5567	0	74.95	75.59	233.6	LumA	Positive	Negative	Positive	Post	20	2	1	Positive	178.567	1
MB-5572	0	47.88	60.75	4697.55	Basal	Negative	Negative	Negative	Pre	15	3	1	Negative	178.633	0
MB-5575	0	52.63	62.3	3529.55	LumB	Positive	Negative	Positive	Post	20	2	1	Positive	117.667	1
MB-5576	0	67.79	80.85	4766.9	LumB	Positive	Negative	Positive	Post	20	3	1	Positive	194	0
MB-5580	0	75.28	81.17	2149.85	LumA	Positive	Negative	Positive	Post	25	2	2	Positive	71.6333	1
MB-5582	0	46.43	57.55	4058.8	LumA	Positive	Negative	Positive	Pre	10	2	1	Negative	222.333	0
MB-5583	0	50.75	59.9	3339.75	LumA	Positive	Negative	Positive	Post	16	2	1	Negative	111.367	0
MB-5584	0	69.55	77.04	2733.85	Her2	Positive	Negative	Negative	Post	20	3	1	Positive	91.1	1
MB-5590	0	64.93	66.4	536.55	LumB	Positive	Negative	Positive	Post	26	3	2	Positive	17.8333	0
MB-5605	0	40.37	50.54	3712.05	LumB	Positive	Negative	Positive	Pre	25	2	2	Negative	123.7	0
MB-5622	0	62.89	68.13	1912.6	LumB	Positive	Negative	Positive	Post	23	3	2	Positive	182.933	0
MB-5623	0	44.99	56.32	4135.45	LumB	Positive	Negative	Positive	Pre	20	2	1	Positive	137.8	1
MB-5638	0	65.14	77.61	4551.55	LumB	Positive	Negative	Positive	Post	20	2	1	Positive	195.7	1
MB-5641	0	78.64	88.57	3624.45	LumB	Positive	Negative	Positive	Post	22	3	2	Positive	181.867	0
MB-5645	0	71.31	73.13	664.3	LumA	Positive	Negative	Positive	Post	20	2	1	Positive	22.2333	1
MB-5652	0	68.75	77.35	3139	Normal	Positive	Negative	Negative	Post	15	3	1	Positive	104.667	1
MB-5653	0	60.72	72.4	4263.2	LumB	Positive	Negative	Negative	Post	25	3	2	Positive	194.6	0
MB-5655	0	67.57	79.97	4526	Basal	Negative	Negative	Negative	Post	25	3	2	Positive	191.8	0
MB-6006	0	86.61	91.83	1905.3	LumA	Positive	Negative	Positive	Post	16	1	1	Positive	63.5667	1
MB-6108	0	38.01	46.21	2993	LumA	Positive	Negative	Positive	Pre	18	2	1	Positive	193.967	0
MB-6143	0	60.6	71.69	4047.85	Basal	Negative	Negative	Negative	Post	46	3	2	Negative	255.6	0

## Sheet: TCGA (BRCA)
Table S1: Clinical information of TCGA
Patients	Lung metastasis status(0=no metastasis, 1=lung metastasis)	Age at diagnosis	Days to Sample Collection (Follow-up time)	Subtype	ER Status	HER2 Status	PR status	Menopause status	Stage	Disease free Months	Disease free status	Overall survival months.	Overall survival status	TNBC_status
TCGA-3C-AALK-01	0	52	1022	BRCA-LumA	Positive	Positive	Positive	NA	1	47.57	0	47.57	0	0
TCGA-5L-AAT0-01	0	42	1320	BRCA-LumA	Positive	Negative	Positive	Post-(prior-bilateral-ovariectomy-OR->12-mo-since-LMP-with-no-prior-hysterectomy)	2	48.52	0	48.52	0	0
TCGA-5L-AAT1-01	0	63	1259	NA	Positive	Equivocal	Positive	Post-(prior-bilateral-ovariectomy-OR->12-mo-since-LMP-with-no-prior-hysterectomy)	4	48.32	0	48.32	0	0
TCGA-A1-A0SB-01	0	70	764	BRCA-Normal	Positive	Negative	Negative	Post-(prior-bilateral-ovariectomy-OR->12-mo-since-LMP-with-no-prior-hysterectomy)	1	8.51	0	8.51	0	0
TCGA-A1-A0SD-01	0	59	1697	BRCA-LumA	Positive	Negative	Positive	NA	2	14.36	0	14.36	0	0
TCGA-A1-A0SE-01	0	56	1672	BRCA-LumA	Positive	Negative	Positive	Pre-(<6-months-since-LMP-AND-no-prior-bilateral-ovariectomy-AND-not-on-estrogen-replacement)	1	43.4	0	43.4	0	0
TCGA-A1-A0SF-01	0	54	1648	BRCA-LumA	Positive	Negative	Positive	Pre-(<6-months-since-LMP-AND-no-prior-bilateral-ovariectomy-AND-not-on-estrogen-replacement)	2	48.06	0	48.06	0	0
TCGA-A1-A0SH-01	0	39	1305	BRCA-LumA	Negative	Equivocal	Positive	Pre-(<6-months-since-LMP-AND-no-prior-bilateral-ovariectomy-AND-not-on-estrogen-replacement)	2	47.21	0	47.21	0	0
TCGA-A1-A0SM-01	0	77	1115	NA	Positive	Positive	Negative	NA	2	7.95	0	7.95	0	0
TCGA-A1-A0SP-01	0	40	958	BRCA-Basal	Negative	Negative	Negative	NA	2	19.19	0	19.19	0	1
TCGA-A2-A04N-01	0	66	2850	BRCA-LumA	Positive	NA	Positive	Post-(prior-bilateral-ovariectomy-OR->12-mo-since-LMP-with-no-prior-hysterectomy)	1	143.04	0	143.04	0	0
TCGA-A2-A04P-01	1	36	2623	BRCA-Basal	Negative	NA	Negative	Pre-(<6-months-since-LMP-AND-no-prior-bilateral-ovariectomy-AND-not-on-estrogen-replacement)	3	10.28	1	18	1	0
TCGA-A2-A04Q-01	0	48	2260	BRCA-Basal	Negative	Equivocal	Negative	Post-(prior-bilateral-ovariectomy-OR->12-mo-since-LMP-with-no-prior-hysterectomy)	1	78.35	0	78.35	0	0
TCGA-A2-A04R-01	0	36	2233	BRCA-LumB	Positive	Equivocal	Positive	Pre-(<6-months-since-LMP-AND-no-prior-bilateral-ovariectomy-AND-not-on-estrogen-replacement)	1	121.85	0	121.85	0	0
TCGA-A2-A04T-01	0	62	1979	BRCA-Basal	Negative	Equivocal	Negative	Post-(prior-bilateral-ovariectomy-OR->12-mo-since-LMP-with-no-prior-hysterectomy)	2	73.78	0	73.78	0	0
TCGA-A2-A04U-01	0	47	1924	BRCA-Basal	Negative	Negative	Negative	Peri-(6-12-months-since-last-menstrual-period)	2	87.19	0	87.19	0	1
TCGA-A2-A04X-01	0	34	1390	BRCA-Her2	Positive	Positive	Positive	Pre-(<6-months-since-LMP-AND-no-prior-bilateral-ovariectomy-AND-not-on-estrogen-replacement)	2	55.39	0	55.39	0	0
TCGA-A2-A0CP-01	0	60	2445	BRCA-LumA	Positive	NA	Positive	Post-(prior-bilateral-ovariectomy-OR->12-mo-since-LMP-with-no-prior-hysterectomy)	1	92.41	0	92.41	0	0
TCGA-A2-A0CQ-01	0	62	2310	BRCA-LumA	Positive	Equivocal	Positive	Post-(prior-bilateral-ovariectomy-OR->12-mo-since-LMP-with-no-prior-hysterectomy)	1	88.53	0	88.53	0	0
TCGA-A2-A0CR-01	0	54	2191	BRCA-LumA	Positive	Negative	Positive	Post-(prior-bilateral-ovariectomy-OR->12-mo-since-LMP-with-no-prior-hysterectomy)	2	107.85	0	107.85	0	0
TCGA-A2-A0CT-01	0	71	1931	BRCA-LumA	Positive	Equivocal	Negative	Post-(prior-bilateral-ovariectomy-OR->12-mo-since-LMP-with-no-prior-hysterectomy)	2	75.2	0	75.2	0	0
TCGA-A2-A0CZ-01	0	46	1204	NA	Positive	Negative	Positive	Peri-(6-12-months-since-last-menstrual-period)	2	53.09	0	53.09	0	0
TCGA-A2-A0D0-01	0	60	720	BRCA-Basal	Negative	Negative	Negative	Post-(prior-bilateral-ovariectomy-OR->12-mo-since-LMP-with-no-prior-hysterectomy)	2	67.28	0	67.28	0	1
TCGA-A2-A0D1-01	0	76	637	BRCA-Her2	Negative	Positive	Negative	Post-(prior-bilateral-ovariectomy-OR->12-mo-since-LMP-with-no-prior-hysterectomy)	2	34.53	0	34.53	0	0
TCGA-A2-A0D2-01	0	45	614	BRCA-Basal	Negative	Negative	Negative	Pre-(<6-months-since-LMP-AND-no-prior-bilateral-ovariectomy-AND-not-on-estrogen-replacement)	2	33.74	0	33.74	0	1
TCGA-A2-A0D3-01	0	42	545	BRCA-LumA	Positive	Negative	Positive	Post-(prior-bilateral-ovariectomy-OR->12-mo-since-LMP-with-no-prior-hysterectomy)	1	61.53	0	61.53	0	0
TCGA-A2-A0EM-01	0	73	2696	BRCA-LumA	Positive	NA	Positive	Post-(prior-bilateral-ovariectomy-OR->12-mo-since-LMP-with-no-prior-hysterectomy)	1	101.64	0	101.64	0	0
TCGA-A2-A0EN-01	0	70	2348	BRCA-LumA	Positive	Equivocal	Positive	Post-(prior-bilateral-ovariectomy-OR->12-mo-since-LMP-with-no-prior-hysterectomy)	2	134.3	0	134.3	0	0
TCGA-A2-A0EO-01	0	54	2331	BRCA-LumA	Positive	Negative	Positive	Peri-(6-12-months-since-last-menstrual-period)	1	80.22	0	80.22	0	0
TCGA-A2-A0EP-01	0	56	2198	BRCA-LumA	Positive	Negative	Negative	Post-(prior-bilateral-ovariectomy-OR->12-mo-since-LMP-with-no-prior-hysterectomy)	1	118.36	0	118.36	0	0
TCGA-A2-A0EQ-01	0	64	2038	BRCA-Her2	Negative	Positive	Negative	Post-(prior-bilateral-ovariectomy-OR->12-mo-since-LMP-with-no-prior-hysterectomy)	2	79.7	0	79.7	0	0
TCGA-A2-A0ES-01	0	52	756	BRCA-LumA	Positive	Negative	Positive	Post-(prior-bilateral-ovariectomy-OR->12-mo-since-LMP-with-no-prior-hysterectomy)	2	71.94	0	71.94	0	0
TCGA-A2-A0EU-01	0	79	644	BRCA-LumA	Positive	Negative	Positive	Post-(prior-bilateral-ovariectomy-OR->12-mo-since-LMP-with-no-prior-hysterectomy)	1	34.26	0	34.26	0	0
TCGA-A2-A0EV-01	0	80	590	BRCA-LumA	Positive	Negative	Positive	Post-(prior-bilateral-ovariectomy-OR->12-mo-since-LMP-with-no-prior-hysterectomy)	1	31.8	0	31.8	0	0
TCGA-A2-A0EX-01	0	46	468	BRCA-LumA	Positive	Negative	Positive	Post-(prior-bilateral-ovariectomy-OR->12-mo-since-LMP-with-no-prior-hysterectomy)	2	24.7	0	24.7	0	0
TCGA-A2-A0SU-01	0	66	1317	BRCA-LumA	Positive	Negative	Positive	Post-(prior-bilateral-ovariectomy-OR->12-mo-since-LMP-with-no-prior-hysterectomy)	2	54.6	0	54.6	0	0
TCGA-A2-A0T4-01	0	62	303	BRCA-LumA	Positive	Equivocal	Positive	Post-(prior-bilateral-ovariectomy-OR->12-mo-since-LMP-with-no-prior-hysterectomy)	2	20.5	0	20.5	0	0
TCGA-A2-A0T5-01	0	39	263	BRCA-LumA	Positive	Negative	Positive	Pre-(<6-months-since-LMP-AND-no-prior-bilateral-ovariectomy-AND-not-on-estrogen-replacement)	2	17.44	0	17.44	0	0
TCGA-A2-A0T6-01	0	50	343	BRCA-LumA	Positive	Negative	Positive	Pre-(<6-months-since-LMP-AND-no-prior-bilateral-ovariectomy-AND-not-on-estrogen-replacement)	2	18.89	0	18.89	0	0
TCGA-A2-A0T7-01	0	51	280	BRCA-LumA	Positive	Negative	Positive	Pre-(<6-months-since-LMP-AND-no-prior-bilateral-ovariectomy-AND-not-on-estrogen-replacement)	2	20.73	0	20.73	0	0
TCGA-A2-A0YD-01	0	63	572	BRCA-LumA	Positive	NA	Positive	Post-(prior-bilateral-ovariectomy-OR->12-mo-since-LMP-with-no-prior-hysterectomy)	2	25.26	0	25.26	0	0
TCGA-A2-A0YF-01	0	67	343	BRCA-LumA	Positive	Negative	Negative	Post-(prior-bilateral-ovariectomy-OR->12-mo-since-LMP-with-no-prior-hysterectomy)	1	50.43	0	50.43	0	0
TCGA-A2-A0YI-01	0	62	303	BRCA-LumA	Positive	Negative	Positive	Post-(prior-bilateral-ovariectomy-OR->12-mo-since-LMP-with-no-prior-hysterectomy)	1	49.44	0	49.44	0	0
TCGA-A2-A0YK-01	0	61	280	BRCA-Normal	Positive	Negative	Negative	Post-(prior-bilateral-ovariectomy-OR->12-mo-since-LMP-with-no-prior-hysterectomy)	2	19.32	0	19.32	0	0
TCGA-A2-A0YM-01	0	67	691	BRCA-Basal	Negative	NA	Negative	Post-(prior-bilateral-ovariectomy-OR->12-mo-since-LMP-with-no-prior-hysterectomy)	2	31.7	0	31.7	0	0
TCGA-A2-A1FV-01	0	74	372	BRCA-LumA	Positive	Negative	Positive	Post-(prior-bilateral-ovariectomy-OR->12-mo-since-LMP-with-no-prior-hysterectomy)	2	23.46	0	23.46	0	0
TCGA-A2-A1FZ-01	0	63	335	BRCA-LumA	Positive	Negative	Positive	Post-(prior-bilateral-ovariectomy-OR->12-mo-since-LMP-with-no-prior-hysterectomy)	2	22.44	0	22.44	0	0
TCGA-A2-A259-01	0	70	1238	BRCA-LumA	Positive	Negative	Positive	Post-(prior-bilateral-ovariectomy-OR->12-mo-since-LMP-with-no-prior-hysterectomy)	1	52.43	0	52.43	0	0
TCGA-A2-A25A-01	0	44	2927	BRCA-Normal	Positive	Equivocal	Positive	Pre-(<6-months-since-LMP-AND-no-prior-bilateral-ovariectomy-AND-not-on-estrogen-replacement)	2	107.62	0	107.62	0	0
TCGA-A2-A25F-01	0	66	86	BRCA-Basal	Negative	Negative	Positive	Post-(prior-bilateral-ovariectomy-OR->12-mo-since-LMP-with-no-prior-hysterectomy)	2	10.58	0	10.58	0	0
TCGA-A2-A3XS-01	1	62	3355	NA	Negative	NA	Negative	Post-(prior-bilateral-ovariectomy-OR->12-mo-since-LMP-with-no-prior-hysterectomy)	3	22.4	1	33.9	1	0
TCGA-A2-A3XV-01	0	46	344	BRCA-Her2	Positive	Equivocal	Negative	Pre-(<6-months-since-LMP-AND-no-prior-bilateral-ovariectomy-AND-not-on-estrogen-replacement)	2	32.72	0	32.72	0	0
TCGA-A2-A3XY-01	1	49	703	NA	Negative	Negative	Negative	Post-(prior-bilateral-ovariectomy-OR->12-mo-since-LMP-with-no-prior-hysterectomy)	2	35.22	1	35.91	1	1
TCGA-A2-A3XZ-01	0	46	909	BRCA-Her2	Negative	Positive	Negative	Pre-(<6-months-since-LMP-AND-no-prior-bilateral-ovariectomy-AND-not-on-estrogen-replacement)	1	50.33	0	50.33	0	0
TCGA-A2-A4RX-01	0	67	210	NA	Positive	Negative	Positive	Post-(prior-bilateral-ovariectomy-OR->12-mo-since-LMP-with-no-prior-hysterectomy)	2	24.38	0	24.38	0	0
TCGA-A2-A4S0-01	0	77	159	NA	Positive	Negative	Positive	Post-(prior-bilateral-ovariectomy-OR->12-mo-since-LMP-with-no-prior-hysterectomy)	2	23.19	0	23.19	0	0
TCGA-A2-A4S1-01	0	66	282	BRCA-Basal	Positive	Negative	Negative	Post-(prior-bilateral-ovariectomy-OR->12-mo-since-LMP-with-no-prior-hysterectomy)	2	26.94	0	26.94	0	0
TCGA-A7-A0CD-01	0	66	157	BRCA-LumA	Positive	Equivocal	Positive	Indeterminate-(neither-Pre-or-Postmenopausal)	1	38.27	0	38.27	0	0
TCGA-A7-A0CE-01	0	57	129	BRCA-Basal	Negative	Equivocal	Negative	Indeterminate-(neither-Pre-or-Postmenopausal)	2	35.28	0	35.28	0	0
TCGA-A7-A0CG-01	0	78	93	BRCA-LumA	Positive	Negative	Negative	Post-(prior-bilateral-ovariectomy-OR->12-mo-since-LMP-with-no-prior-hysterectomy)	2	34.26	0	34.26	0	0
TCGA-A7-A0CH-01	0	79	121	BRCA-LumA	NA	NA	NA	Post-(prior-bilateral-ovariectomy-OR->12-mo-since-LMP-with-no-prior-hysterectomy)	2	35.45	0	35.45	0	0
TCGA-A7-A0CJ-01	0	57	36	BRCA-LumB	Positive	Negative	Positive	Post-(prior-bilateral-ovariectomy-OR->12-mo-since-LMP-with-no-prior-hysterectomy)	2	30.58	0	30.58	0	0
TCGA-A7-A0D9-01	0	37	173	BRCA-LumA	Positive	Negative	Negative	Pre-(<6-months-since-LMP-AND-no-prior-bilateral-ovariectomy-AND-not-on-estrogen-replacement)	2	37.42	0	37.42	0	0
TCGA-A7-A0DA-01	0	62	177	BRCA-Basal	Negative	Negative	Negative	Post-(prior-bilateral-ovariectomy-OR->12-mo-since-LMP-with-no-prior-hysterectomy)	2	35.64	0	35.64	0	1
TCGA-A7-A0DB-01	0	56	167	BRCA-LumA	Positive	Negative	Positive	Post-(prior-bilateral-ovariectomy-OR->12-mo-since-LMP-with-no-prior-hysterectomy)	2	33.08	0	33.08	0	0
TCGA-A7-A13D-01	0	46	240	BRCA-Basal	Negative	Equivocal	Positive	Post-(prior-bilateral-ovariectomy-OR->12-mo-since-LMP-with-no-prior-hysterectomy)	2	31.7	0	31.7	0	0
TCGA-A7-A13E-01	1	62	220	BRCA-Basal	Positive	Equivocal	Negative	Post-(prior-bilateral-ovariectomy-OR->12-mo-since-LMP-with-no-prior-hysterectomy)	2	18.27	1	20.17	1	0
TCGA-A7-A26F-01	0	55	173	BRCA-Basal	Negative	Equivocal	Negative	Post-(prior-bilateral-ovariectomy-OR->12-mo-since-LMP-with-no-prior-hysterectomy)	1	24.24	0	24.24	0	0
TCGA-A7-A26G-01	0	50	161	BRCA-Basal	Negative	Negative	Negative	Pre-(<6-months-since-LMP-AND-no-prior-bilateral-ovariectomy-AND-not-on-estrogen-replacement)	2	23.72	0	23.72	0	1
TCGA-A7-A26I-01	0	65	40	BRCA-Basal	Negative	Equivocal	Negative	Post-(prior-bilateral-ovariectomy-OR->12-mo-since-LMP-with-no-prior-hysterectomy)	2	21.71	0	21.71	0	0
TCGA-A7-A26J-01	0	49	54	BRCA-LumA	Positive	Negative	Positive	Pre-(<6-months-since-LMP-AND-no-prior-bilateral-ovariectomy-AND-not-on-estrogen-replacement)	2	20.6	0	20.6	0	0
TCGA-A7-A3IY-01	0	71	143	NA	Positive	Negative	Positive	Post-(prior-bilateral-ovariectomy-OR->12-mo-since-LMP-with-no-prior-hysterectomy)	1	11.33	0	11.33	0	0
TCGA-A7-A3IZ-01	0	62	86	NA	Positive	Equivocal	Negative	Post-(prior-bilateral-ovariectomy-OR->12-mo-since-LMP-with-no-prior-hysterectomy)	2	10.58	0	10.58	0	0
TCGA-A7-A3J0-01	0	62	78	NA	Positive	Negative	Positive	Post-(prior-bilateral-ovariectomy-OR->12-mo-since-LMP-with-no-prior-hysterectomy)	2	10.28	0	10.28	0	0
TCGA-A7-A3J1-01	0	63	49	NA	Positive	Negative	Positive	Post-(prior-bilateral-ovariectomy-OR->12-mo-since-LMP-with-no-prior-hysterectomy)	1	11.27	0	11.27	0	0
TCGA-A7-A4SC-01	0	62	110	NA	Positive	Equivocal	Negative	Post-(prior-bilateral-ovariectomy-OR->12-mo-since-LMP-with-no-prior-hysterectomy)	2	14.65	0	14.65	0	0
TCGA-A7-A4SD-01	0	52	63	BRCA-Basal	Negative	Equivocal	Negative	Post-(prior-bilateral-ovariectomy-OR->12-mo-since-LMP-with-no-prior-hysterectomy)	2	14.49	0	14.49	0	0
TCGA-A7-A4SE-01	0	54	306	BRCA-Basal	Negative	Negative	Negative	Post-(prior-bilateral-ovariectomy-OR->12-mo-since-LMP-with-no-prior-hysterectomy)	2	21.16	0	21.16	0	1
TCGA-A7-A4SF-01	0	54	245	NA	Positive	Positive	Negative	Post-(prior-bilateral-ovariectomy-OR->12-mo-since-LMP-with-no-prior-hysterectomy)	2	17.9	0	17.9	0	0
TCGA-A7-A56D-01	0	84	140	BRCA-LumA	Positive	Negative	Positive	Post-(prior-bilateral-ovariectomy-OR->12-mo-since-LMP-with-no-prior-hysterectomy)	2	14.72	0	14.72	0	0
TCGA-A7-A5ZV-01	0	62	154	BRCA-Basal	Negative	Equivocal	Negative	Post-(prior-bilateral-ovariectomy-OR->12-mo-since-LMP-with-no-prior-hysterectomy)	2	12.09	0	12.09	0	0
TCGA-A7-A6VV-01	0	51	85	BRCA-Basal	Negative	Negative	Negative	Peri-(6-12-months-since-last-menstrual-period)	2	10.28	0	10.28	0	1
TCGA-A7-A6VW-01	0	48	71	BRCA-Basal	Negative	Negative	Negative	Post-(prior-bilateral-ovariectomy-OR->12-mo-since-LMP-with-no-prior-hysterectomy)	2	9.36	0	9.36	0	1
TCGA-A7-A6VX-01	0	68	73	BRCA-LumB	Positive	Negative	Positive	Post-(prior-bilateral-ovariectomy-OR->12-mo-since-LMP-with-no-prior-hysterectomy)	2	10.41	0	10.41	0	0
TCGA-A8-A06O-01	0	60	272	BRCA-LumB	Positive	Negative	Positive	Post-(prior-bilateral-ovariectomy-OR->12-mo-since-LMP-with-no-prior-hysterectomy)	1	13.01	0	13.01	0	0
TCGA-A8-A06Z-01	0	84	1003	BRCA-LumB	Positive	Negative	Positive	Post-(prior-bilateral-ovariectomy-OR->12-mo-since-LMP-with-no-prior-hysterectomy)	2	1.02	0	1.02	0	0
TCGA-A8-A076-01	0	66	1518	BRCA-LumB	Positive	Positive	Positive	Post-(prior-bilateral-ovariectomy-OR->12-mo-since-LMP-with-no-prior-hysterectomy)	2	53.94	0	53.94	0	0
TCGA-A8-A07B-01	0	69	880	BRCA-LumA	Positive	Positive	Positive	Post-(prior-bilateral-ovariectomy-OR->12-mo-since-LMP-with-no-prior-hysterectomy)	2	42.97	0	42.97	0	0
TCGA-A8-A07C-01	0	57	637	NA	Negative	Negative	Negative	Post-(prior-bilateral-ovariectomy-OR->12-mo-since-LMP-with-no-prior-hysterectomy)	2	33.97	0	33.97	0	1
TCGA-A8-A07O-01	0	51	180	BRCA-Basal	Negative	Negative	Negative	Post-(prior-bilateral-ovariectomy-OR->12-mo-since-LMP-with-no-prior-hysterectomy)	2	9.99	0	9.99	0	1
TCGA-A8-A07S-01	0	73	119	NA	Positive	Negative	Negative	Post-(prior-bilateral-ovariectomy-OR->12-mo-since-LMP-with-no-prior-hysterectomy)	2	7.98	0	7.98	0	0
TCGA-A8-A07Z-01	0	85	698	BRCA-LumA	Positive	Negative	Positive	Post-(prior-bilateral-ovariectomy-OR->12-mo-since-LMP-with-no-prior-hysterectomy)	2	45.04	0	45.04	0	0
TCGA-A8-A08A-01	0	89	1033	BRCA-LumA	Positive	Negative	Positive	Post-(prior-bilateral-ovariectomy-OR->12-mo-since-LMP-with-no-prior-hysterectomy)	1	0.99	0	0.99	0	0
TCGA-A8-A08B-01	0	52	759	BRCA-Her2	Positive	Positive	Negative	Pre-(<6-months-since-LMP-AND-no-prior-bilateral-ovariectomy-AND-not-on-estrogen-replacement)	2	37.98	0	37.98	0	0
TCGA-A8-A08G-01	0	41	422	BRCA-LumB	Positive	Positive	Positive	Pre-(<6-months-since-LMP-AND-no-prior-bilateral-ovariectomy-AND-not-on-estrogen-replacement)	2	19.94	0	19.94	0	0
TCGA-A8-A08I-01	0	53	241	BRCA-LumB	Positive	Negative	Positive	Post-(prior-bilateral-ovariectomy-OR->12-mo-since-LMP-with-no-prior-hysterectomy)	2	11.99	0	11.99	0	0
TCGA-A8-A093-01	0	61	422	BRCA-LumA	Positive	Negative	Positive	Post-(prior-bilateral-ovariectomy-OR->12-mo-since-LMP-with-no-prior-hysterectomy)	2	17.94	0	17.94	0	0
TCGA-A8-A095-01	0	45	1153	BRCA-LumB	Positive	Negative	Positive	Pre-(<6-months-since-LMP-AND-no-prior-bilateral-ovariectomy-AND-not-on-estrogen-replacement)	1	41.95	0	41.95	0	0
TCGA-A8-A09I-01	0	84	698	BRCA-LumB	Positive	Positive	Positive	Post-(prior-bilateral-ovariectomy-OR->12-mo-since-LMP-with-no-prior-hysterectomy)	2	45.04	0	45.04	0	0
TCGA-A8-A0A1-01	0	84	241	BRCA-LumA	Positive	Negative	Positive	Post-(prior-bilateral-ovariectomy-OR->12-mo-since-LMP-with-no-prior-hysterectomy)	2	11.99	0	11.99	0	0
TCGA-A8-A0A2-01	0	66	394	BRCA-LumA	Positive	Negative	Positive	Post-(prior-bilateral-ovariectomy-OR->12-mo-since-LMP-with-no-prior-hysterectomy)	2	19.02	0	19.02	0	0
TCGA-A8-A0A4-01	0	73	272	BRCA-LumA	Positive	Negative	Positive	Post-(prior-bilateral-ovariectomy-OR->12-mo-since-LMP-with-no-prior-hysterectomy)	2	13.01	0	13.01	0	0
TCGA-A8-A0A9-01	0	80	272	BRCA-LumA	Positive	Negative	Positive	Post-(prior-bilateral-ovariectomy-OR->12-mo-since-LMP-with-no-prior-hysterectomy)	2	27	0	27	0	0
TCGA-A8-A0AB-01	0	54	394	BRCA-LumA	Positive	Positive	Positive	Post-(prior-bilateral-ovariectomy-OR->12-mo-since-LMP-with-no-prior-hysterectomy)	2	17.02	0	17.02	0	0
TCGA-A8-A0AD-01	0	83	1033	BRCA-LumA	Positive	Negative	Positive	Post-(prior-bilateral-ovariectomy-OR->12-mo-since-LMP-with-no-prior-hysterectomy)	1	38.01	0	38.01	0	0
TCGA-AC-A2FB-01	0	65	576	BRCA-LumA	Positive	Positive	Positive	NA	2	40.54	0	40.54	0	0
TCGA-AC-A2QH-01	0	58	108	BRCA-Basal	Negative	Negative	Negative	Post-(prior-bilateral-ovariectomy-OR->12-mo-since-LMP-with-no-prior-hysterectomy)	2	33.02	0	33.02	0	1
TCGA-AC-A3QQ-01	0	54	77	BRCA-LumA	Positive	Positive	Positive	Peri-(6-12-months-since-last-menstrual-period)	1	24.11	0	24.11	0	0
TCGA-AC-A3TN-01	0	75	78	NA	Positive	Positive	Positive	Post-(prior-bilateral-ovariectomy-OR->12-mo-since-LMP-with-no-prior-hysterectomy)	2	14.98	0	14.98	0	0
TCGA-AC-A3W5-01	0	65	120	BRCA-Her2	Positive	NA	Positive	NA	2	16.56	0	16.56	0	0
TCGA-AC-A3YJ-01	0	66	114	BRCA-LumA	Positive	NA	Positive	Post-(prior-bilateral-ovariectomy-OR->12-mo-since-LMP-with-no-prior-hysterectomy)	2	24.77	0	24.77	0	0
TCGA-AC-A4ZE-01	0	63	169	BRCA-LumA	Positive	Positive	Positive	Post-(prior-bilateral-ovariectomy-OR->12-mo-since-LMP-with-no-prior-hysterectomy)	2	29.24	0	29.24	0	0
TCGA-AC-A5XS-01	0	74	127	BRCA-LumA	Positive	Negative	Positive	NA	2	19.32	0	19.32	0	0
TCGA-AC-A5XU-01	0	74	44	BRCA-LumA	Positive	Negative	Positive	NA	2	14.95	0	14.95	0	0
TCGA-AC-A62X-01	0	72	70	BRCA-Basal	Positive	NA	Negative	Post-(prior-bilateral-ovariectomy-OR->12-mo-since-LMP-with-no-prior-hysterectomy)	2	13.7	0	13.7	0	0
TCGA-AC-A6IW-01	0	73	74	BRCA-Basal	Negative	Negative	Negative	Post-(prior-bilateral-ovariectomy-OR->12-mo-since-LMP-with-no-prior-hysterectomy)	2	13.57	0	13.57	0	1
TCGA-AC-A7VC-01	0	56	63	BRCA-Basal	Negative	Negative	Negative	Post-(prior-bilateral-ovariectomy-OR->12-mo-since-LMP-with-no-prior-hysterectomy)	2	0.03	0	0.03	0	1
TCGA-AC-A8OP-01	0	72	921	BRCA-LumA	Positive	Indeterminate	Positive	Post-(prior-bilateral-ovariectomy-OR->12-mo-since-LMP-with-no-prior-hysterectomy)	1	20.17	0	20.17	0	0
TCGA-AC-A8OR-01	0	75	98	BRCA-LumA	Positive	Negative	Positive	Post-(prior-bilateral-ovariectomy-OR->12-mo-since-LMP-with-no-prior-hysterectomy)	1	1.31	0	1.31	0	0
TCGA-AC-A8OS-01	0	71	106	BRCA-LumA	Positive	Positive	Positive	Post-(prior-bilateral-ovariectomy-OR->12-mo-since-LMP-with-no-prior-hysterectomy)	2	2.3	0	2.3	0	0
TCGA-AN-A03X-01	0	74	36	BRCA-LumA	Positive	Positive	Positive	Post-(prior-bilateral-ovariectomy-OR->12-mo-since-LMP-with-no-prior-hysterectomy)	2	0.33	0	0.33	0	0
TCGA-AN-A03Y-01	0	66	36	BRCA-LumB	Positive	Negative	Positive	Post-(prior-bilateral-ovariectomy-OR->12-mo-since-LMP-with-no-prior-hysterectomy)	2	0.33	0	0.33	0	0
TCGA-AN-A046-01	0	68	27	BRCA-LumA	Positive	Negative	Positive	Post-(prior-bilateral-ovariectomy-OR->12-mo-since-LMP-with-no-prior-hysterectomy)	2	0.33	0	0.33	0	0
TCGA-AN-A049-01	0	62	769	BRCA-LumA	Positive	Negative	Positive	Post-(prior-bilateral-ovariectomy-OR->12-mo-since-LMP-with-no-prior-hysterectomy)	2	0.62	0	0.62	0	0
TCGA-AN-A0AJ-01	0	79	63	BRCA-LumB	Positive	Positive	Positive	Post-(prior-bilateral-ovariectomy-OR->12-mo-since-LMP-with-no-prior-hysterectomy)	2	9.95	0	9.95	0	0
TCGA-AN-A0AK-01	0	76	58	BRCA-LumB	Positive	Positive	Negative	Post-(prior-bilateral-ovariectomy-OR->12-mo-since-LMP-with-no-prior-hysterectomy)	2	7.36	0	7.36	0	0
TCGA-AN-A0AL-01	0	41	49	BRCA-Basal	Negative	Negative	Negative	Pre-(<6-months-since-LMP-AND-no-prior-bilateral-ovariectomy-AND-not-on-estrogen-replacement)	3	7.46	0	7.46	0	1
TCGA-AN-A0AM-01	0	56	47	BRCA-LumB	Positive	Negative	Negative	Post-(prior-bilateral-ovariectomy-OR->12-mo-since-LMP-with-no-prior-hysterectomy)	2	0.16	0	0.16	0	0
TCGA-AN-A0AR-01	0	55	34	BRCA-Basal	Negative	Negative	Negative	Pre-(<6-months-since-LMP-AND-no-prior-bilateral-ovariectomy-AND-not-on-estrogen-replacement)	2	0.33	0	0.33	0	1
TCGA-AN-A0AT-01	0	62	28	BRCA-Basal	Negative	Negative	Negative	Post-(prior-bilateral-ovariectomy-OR->12-mo-since-LMP-with-no-prior-hysterectomy)	2	0.33	0	0.33	0	1
TCGA-AN-A0FD-01	0	71	84	BRCA-LumA	Positive	Positive	Positive	Post-(prior-bilateral-ovariectomy-OR->12-mo-since-LMP-with-no-prior-hysterectomy)	2	6.44	0	6.44	0	0
TCGA-AN-A0FF-01	0	32	75	BRCA-LumB	Positive	Negative	Positive	Pre-(<6-months-since-LMP-AND-no-prior-bilateral-ovariectomy-AND-not-on-estrogen-replacement)	1	5.65	0	5.65	0	0
TCGA-AN-A0FK-01	0	88	69	BRCA-LumA	Positive	Positive	Positive	Post-(prior-bilateral-ovariectomy-OR->12-mo-since-LMP-with-no-prior-hysterectomy)	3	7	0	7	0	0
TCGA-AN-A0FL-01	0	62	69	BRCA-Basal	Negative	Positive	Negative	Post-(prior-bilateral-ovariectomy-OR->12-mo-since-LMP-with-no-prior-hysterectomy)	2	7.59	0	7.59	0	0
TCGA-AN-A0FN-01	0	61	57	BRCA-LumA	Positive	Positive	Positive	Post-(prior-bilateral-ovariectomy-OR->12-mo-since-LMP-with-no-prior-hysterectomy)	1	7.16	0	7.16	0	0
TCGA-AN-A0FS-01	0	55	44	BRCA-LumA	Positive	Positive	Negative	Peri-(6-12-months-since-last-menstrual-period)	1	6.9	0	6.9	0	0
TCGA-AN-A0FV-01	0	58	42	BRCA-Her2	Negative	Positive	Negative	Post-(prior-bilateral-ovariectomy-OR->12-mo-since-LMP-with-no-prior-hysterectomy)	2	0.33	0	0.33	0	0
TCGA-AN-A0FX-01	0	52	34	BRCA-Basal	Negative	Positive	Negative	Post-(prior-bilateral-ovariectomy-OR->12-mo-since-LMP-with-no-prior-hysterectomy)	2	0.33	0	0.33	0	0
TCGA-AN-A0FY-01	0	55	34	BRCA-LumB	Positive	Negative	Positive	Post-(prior-bilateral-ovariectomy-OR->12-mo-since-LMP-with-no-prior-hysterectomy)	1	0.33	0	0.33	0	0
TCGA-AN-A0G0-01	0	56	34	NA	Negative	Negative	Negative	Post-(prior-bilateral-ovariectomy-OR->12-mo-since-LMP-with-no-prior-hysterectomy)	2	0.53	0	0.53	0	1
TCGA-AN-A0XL-01	0	61	169	BRCA-LumA	Positive	Negative	Positive	Post-(prior-bilateral-ovariectomy-OR->12-mo-since-LMP-with-no-prior-hysterectomy)	2	5.35	0	5.35	0	0
TCGA-AN-A0XU-01	0	54	106	BRCA-Basal	Negative	Negative	Negative	Post-(prior-bilateral-ovariectomy-OR->12-mo-since-LMP-with-no-prior-hysterectomy)	2	0.33	0	0.33	0	1
TCGA-AO-A03M-01	0	29	1414	BRCA-LumA	Positive	Negative	Positive	Pre-(<6-months-since-LMP-AND-no-prior-bilateral-ovariectomy-AND-not-on-estrogen-replacement)	1	61.3	0	61.3	0	0
TCGA-AO-A03V-01	0	41	670	BRCA-LumA	Positive	Negative	Positive	Peri-(6-12-months-since-last-menstrual-period)	1	44.38	0	44.38	0	0
TCGA-AO-A0J2-01	0	41	668	BRCA-Her2	Negative	Equivocal	Negative	Pre-(<6-months-since-LMP-AND-no-prior-bilateral-ovariectomy-AND-not-on-estrogen-replacement)	1	32.75	0	32.75	0	0
TCGA-AO-A0J4-01	0	41	224	BRCA-Basal	Negative	Negative	Negative	Pre-(<6-months-since-LMP-AND-no-prior-bilateral-ovariectomy-AND-not-on-estrogen-replacement)	1	52.14	0	52.14	0	1
TCGA-AO-A0J6-01	0	61	748	BRCA-Basal	Negative	Negative	Negative	Post-(prior-bilateral-ovariectomy-OR->12-mo-since-LMP-with-no-prior-hysterectomy)	2	37.45	0	37.45	0	1
TCGA-AO-A0J8-01	0	61	241	BRCA-LumA	Positive	Negative	Positive	Post-(prior-bilateral-ovariectomy-OR->12-mo-since-LMP-with-no-prior-hysterectomy)	2	22.34	0	22.34	0	0
TCGA-AO-A0JC-01	0	64	1522	BRCA-LumA	Positive	Negative	Positive	Post-(prior-bilateral-ovariectomy-OR->12-mo-since-LMP-with-no-prior-hysterectomy)	2	50.82	0	50.82	0	0
TCGA-AO-A124-01	0	38	3213	BRCA-Basal	Negative	Negative	Negative	Pre-(<6-months-since-LMP-AND-no-prior-bilateral-ovariectomy-AND-not-on-estrogen-replacement)	2	115.18	0	115.18	0	1
TCGA-AO-A125-01	0	72	3193	BRCA-LumA	Positive	Negative	Positive	Post-(prior-bilateral-ovariectomy-OR->12-mo-since-LMP-with-no-prior-hysterectomy)	2	113.53	0	113.53	0	0
TCGA-AO-A128-01	0	61	2960	BRCA-Basal	Negative	Negative	Negative	Post-(prior-bilateral-ovariectomy-OR->12-mo-since-LMP-with-no-prior-hysterectomy)	2	106.7	0	106.7	0	1
TCGA-AO-A12A-01	0	47	2793	BRCA-LumA	Positive	Negative	Positive	Pre-(<6-months-since-LMP-AND-no-prior-bilateral-ovariectomy-AND-not-on-estrogen-replacement)	2	102.23	0	102.23	0	0
TCGA-AO-A12B-01	0	63	2365	BRCA-LumA	Positive	Negative	Positive	Post-(prior-bilateral-ovariectomy-OR->12-mo-since-LMP-with-no-prior-hysterectomy)	2	98.19	0	98.19	0	0
TCGA-AO-A12E-01	0	51	1822	BRCA-LumA	Positive	Negative	Positive	Pre-(<6-months-since-LMP-AND-no-prior-bilateral-ovariectomy-AND-not-on-estrogen-replacement)	2	70.37	0	70.37	0	0
TCGA-AO-A12F-01	0	36	1578	BRCA-Basal	Negative	Negative	Negative	Pre-(<6-months-since-LMP-AND-no-prior-bilateral-ovariectomy-AND-not-on-estrogen-replacement)	2	60.51	0	60.51	0	1
TCGA-AO-A12G-01	0	75	1415	BRCA-LumA	Positive	Positive	Positive	Post-(prior-bilateral-ovariectomy-OR->12-mo-since-LMP-with-no-prior-hysterectomy)	2	53.84	0	53.84	0	0
TCGA-AO-A12H-01	0	69	1017	BRCA-LumA	Positive	Negative	Positive	Pre-(<6-months-since-LMP-AND-no-prior-bilateral-ovariectomy-AND-not-on-estrogen-replacement)	2	40.54	0	40.54	0	0
TCGA-AO-A1KO-01	0	46	832	BRCA-Normal	Positive	Negative	Positive	Pre-(<6-months-since-LMP-AND-no-prior-bilateral-ovariectomy-AND-not-on-estrogen-replacement)	2	20.43	0	20.43	0	0
TCGA-AO-A1KR-01	0	51	1932	BRCA-Basal	Negative	Negative	Negative	Pre-(<6-months-since-LMP-AND-no-prior-bilateral-ovariectomy-AND-not-on-estrogen-replacement)	2	82.56	0	82.56	0	1
TCGA-AO-A1KS-01	0	69	147	BRCA-LumB	Positive	Equivocal	Positive	Post-(prior-bilateral-ovariectomy-OR->12-mo-since-LMP-with-no-prior-hysterectomy)	2	11.5	0	11.5	0	0
TCGA-AQ-A04J-01	0	45	118	BRCA-Basal	Negative	Negative	Negative	Pre-(<6-months-since-LMP-AND-no-prior-bilateral-ovariectomy-AND-not-on-estrogen-replacement)	2	26.91	0	26.91	0	1
TCGA-AQ-A04L-01	0	48	3403	NA	Positive	Positive	Negative	Peri-(6-12-months-since-last-menstrual-period)	2	129.99	0	129.99	0	0
TCGA-AQ-A54N-01	0	51	639	NA	Negative	Equivocal	Negative	Post-(prior-bilateral-ovariectomy-OR->12-mo-since-LMP-with-no-prior-hysterectomy)	2	2.56	0	2.56	0	0
TCGA-AQ-A54O-01	0	51	617	NA	Positive	Negative	Positive	NA	2	32.88	0	32.88	0	0
TCGA-AR-A0TP-01	0	43	2512	BRCA-Basal	Positive	Negative	Negative	Pre-(<6-months-since-LMP-AND-no-prior-bilateral-ovariectomy-AND-not-on-estrogen-replacement)	2	140.44	0	140.44	0	0
TCGA-AR-A0TV-01	0	66	1716	BRCA-LumB	Positive	Equivocal	Positive	Post-(prior-bilateral-ovariectomy-OR->12-mo-since-LMP-with-no-prior-hysterectomy)	2	75.16	0	75.16	0	0
TCGA-AR-A0U4-01	0	54	1517	BRCA-Basal	Negative	Negative	Negative	Pre-(<6-months-since-LMP-AND-no-prior-bilateral-ovariectomy-AND-not-on-estrogen-replacement)	2	107.13	0	107.13	0	1
TCGA-AR-A1AJ-01	0	83	1828	BRCA-Basal	Positive	Negative	Negative	Post-(prior-bilateral-ovariectomy-OR->12-mo-since-LMP-with-no-prior-hysterectomy)	1	100.92	0	100.92	0	0
TCGA-AR-A1AK-01	0	70	1744	BRCA-LumA	Positive	Negative	Positive	Post-(prior-bilateral-ovariectomy-OR->12-mo-since-LMP-with-no-prior-hysterectomy)	1	103.78	0	103.78	0	0
TCGA-AR-A1AN-01	0	46	1463	BRCA-LumA	Positive	Negative	Positive	Pre-(<6-months-since-LMP-AND-no-prior-bilateral-ovariectomy-AND-not-on-estrogen-replacement)	2	95.93	0	95.93	0	0
TCGA-AR-A1AP-01	0	80	1450	BRCA-LumA	Positive	Equivocal	Positive	Post-(prior-bilateral-ovariectomy-OR->12-mo-since-LMP-with-no-prior-hysterectomy)	1	93.82	0	93.82	0	0
TCGA-AR-A1AQ-01	0	49	1424	BRCA-Basal	Negative	Equivocal	Negative	Post-(prior-bilateral-ovariectomy-OR->12-mo-since-LMP-with-no-prior-hysterectomy)	2	99.24	0	99.24	0	0
TCGA-AR-A1AW-01	0	65	1157	BRCA-LumB	Positive	Equivocal	Positive	Post-(prior-bilateral-ovariectomy-OR->12-mo-since-LMP-with-no-prior-hysterectomy)	2	86.47	0	86.47	0	0
TCGA-AR-A1AX-01	0	64	1140	BRCA-LumA	Positive	Positive	Positive	Post-(prior-bilateral-ovariectomy-OR->12-mo-since-LMP-with-no-prior-hysterectomy)	1	86.37	0	86.37	0	0
TCGA-AR-A1AY-01	0	65	1085	BRCA-Basal	Negative	Negative	Negative	Post-(prior-bilateral-ovariectomy-OR->12-mo-since-LMP-with-no-prior-hysterectomy)	1	33.71	0	33.71	0	1
TCGA-AR-A24H-01	0	65	3641	BRCA-LumB	Positive	Negative	Positive	Post-(prior-bilateral-ovariectomy-OR->12-mo-since-LMP-with-no-prior-hysterectomy)	2	160.78	0	160.78	0	0
TCGA-AR-A24K-01	0	46	2325	BRCA-LumB	Positive	Equivocal	Positive	Pre-(<6-months-since-LMP-AND-no-prior-bilateral-ovariectomy-AND-not-on-estrogen-replacement)	2	50.85	0	50.85	0	0
TCGA-AR-A24N-01	0	54	2219	BRCA-LumB	Positive	Equivocal	Positive	Peri-(6-12-months-since-last-menstrual-period)	1	99.7	0	99.7	0	0
TCGA-AR-A24P-01	0	47	2161	BRCA-LumA	Positive	Equivocal	Positive	Post-(prior-bilateral-ovariectomy-OR->12-mo-since-LMP-with-no-prior-hysterectomy)	1	2.76	0	2.76	0	0
TCGA-AR-A24Q-01	0	49	1932	BRCA-Basal	Positive	Negative	Negative	Post-(prior-bilateral-ovariectomy-OR->12-mo-since-LMP-with-no-prior-hysterectomy)	2	104.2	0	104.2	0	0
TCGA-AR-A24S-01	0	61	1812	BRCA-LumB	Positive	Negative	Positive	Post-(prior-bilateral-ovariectomy-OR->12-mo-since-LMP-with-no-prior-hysterectomy)	1	97.77	0	97.77	0	0
TCGA-AR-A24X-01	0	52	1717	BRCA-LumA	Positive	Equivocal	Positive	Pre-(<6-months-since-LMP-AND-no-prior-bilateral-ovariectomy-AND-not-on-estrogen-replacement)	2	98.69	0	98.69	0	0
TCGA-AR-A24Z-01	0	57	1673	BRCA-LumB	Positive	Negative	Positive	Post-(prior-bilateral-ovariectomy-OR->12-mo-since-LMP-with-no-prior-hysterectomy)	2	98.59	0	98.59	0	0
TCGA-AR-A250-01	0	58	1629	BRCA-LumB	Positive	Equivocal	Negative	Post-(prior-bilateral-ovariectomy-OR->12-mo-since-LMP-with-no-prior-hysterectomy)	2	88.93	0	88.93	0	0
TCGA-AR-A252-01	0	50	1405	BRCA-LumA	Positive	Negative	Positive	Pre-(<6-months-since-LMP-AND-no-prior-bilateral-ovariectomy-AND-not-on-estrogen-replacement)	1	93.23	0	93.23	0	0
TCGA-AR-A255-01	0	62	1225	BRCA-LumA	Positive	Positive	Positive	Post-(prior-bilateral-ovariectomy-OR->12-mo-since-LMP-with-no-prior-hysterectomy)	1	70.99	0	70.99	0	0
TCGA-AR-A2LL-01	0	70	1315	NA	Positive	Equivocal	Positive	Post-(prior-bilateral-ovariectomy-OR->12-mo-since-LMP-with-no-prior-hysterectomy)	2	66.1	0	66.1	0	0
TCGA-AR-A2LN-01	0	65	513	BRCA-LumA	Positive	Negative	Positive	Post-(prior-bilateral-ovariectomy-OR->12-mo-since-LMP-with-no-prior-hysterectomy)	2	38.14	0	38.14	0	0
TCGA-AR-A2LQ-01	0	59	449	BRCA-Normal	Positive	Negative	Positive	Post-(prior-bilateral-ovariectomy-OR->12-mo-since-LMP-with-no-prior-hysterectomy)	2	40.51	0	40.51	0	0
TCGA-AR-A2LR-01	0	49	447	NA	Negative	Negative	Negative	Post-(prior-bilateral-ovariectomy-OR->12-mo-since-LMP-with-no-prior-hysterectomy)	1	57.23	0	57.23	0	1
TCGA-AR-A5QQ-01	1	68	576	BRCA-Basal	Negative	Negative	Negative	Post-(prior-bilateral-ovariectomy-OR->12-mo-since-LMP-with-no-prior-hysterectomy)	3	9.89	1	10.58	1	1
TCGA-B6-A0I1-01	1	73	4248	BRCA-Basal	Negative	NA	Negative	Post-(prior-bilateral-ovariectomy-OR->12-mo-since-LMP-with-no-prior-hysterectomy)	2	36.79	1	77.56	1	0
TCGA-B6-A0I2-01	0	45	5305	BRCA-Basal	NA	NA	NA	Indeterminate-(neither-Pre-or-Postmenopausal)	1	143.27	0	143.27	0	0
TCGA-B6-A0IA-01	0	51	6664	BRCA-LumA	Positive	NA	Positive	Indeterminate-(neither-Pre-or-Postmenopausal)	2	275.66	0	275.66	0	0
TCGA-B6-A0IB-01	1	64	6660	BRCA-LumB	Positive	NA	Positive	Indeterminate-(neither-Pre-or-Postmenopausal)	4	89.26	1	129.47	1	0
TCGA-B6-A0IJ-01	0	42	5350	BRCA-Basal	Positive	NA	Positive	Indeterminate-(neither-Pre-or-Postmenopausal)	2	233.44	0	233.44	0	0
TCGA-B6-A0IO-01	0	66	3278	BRCA-LumA	Positive	NA	Indeterminate	Indeterminate-(neither-Pre-or-Postmenopausal)	2	165.64	0	165.64	0	0
TCGA-B6-A0RG-01	0	26	6869	BRCA-LumA	Negative	NA	Negative	Indeterminate-(neither-Pre-or-Postmenopausal)	2	68.4	0	68.4	0	0
TCGA-B6-A0RN-01	0	60	6286	BRCA-LumA	Negative	NA	Negative	Post-(prior-bilateral-ovariectomy-OR->12-mo-since-LMP-with-no-prior-hysterectomy)	1	263.07	0	263.07	0	0
TCGA-B6-A1KI-01	0	63	2634	BRCA-LumA	Positive	Equivocal	Positive	Post-(prior-bilateral-ovariectomy-OR->12-mo-since-LMP-with-no-prior-hysterectomy)	1	73.46	0	73.46	0	0
TCGA-B6-A409-01	1	44	1480	BRCA-Basal	Negative	Equivocal	Negative	Pre-(<6-months-since-LMP-AND-no-prior-bilateral-ovariectomy-AND-not-on-estrogen-replacement)	3	14.98	1	18.82	1	0
TCGA-B6-A40B-01	0	76	2467	BRCA-LumA	Positive	Negative	Positive	Post-(prior-bilateral-ovariectomy-OR->12-mo-since-LMP-with-no-prior-hysterectomy)	1	103.55	0	103.55	0	0
TCGA-B6-A40C-01	0	51	2677	BRCA-LumA	Positive	Negative	Positive	NA	2	71.09	0	71.09	0	0
TCGA-BH-A0AU-01	0	45	583	BRCA-LumB	Positive	Positive	Positive	Pre-(<6-months-since-LMP-AND-no-prior-bilateral-ovariectomy-AND-not-on-estrogen-replacement)	2	62.88	0	62.88	0	0
TCGA-BH-A0AV-01	0	52	761	BRCA-Basal	Negative	NA	Negative	NA	1	59.79	0	59.79	0	0
TCGA-BH-A0AY-01	0	62	587	BRCA-LumA	Positive	Negative	Positive	Post-(prior-bilateral-ovariectomy-OR->12-mo-since-LMP-with-no-prior-hysterectomy)	2	25.53	0	25.53	0	0
TCGA-BH-A0B0-01	0	56	1223	BRCA-LumA	Positive	Negative	Positive	Peri-(6-12-months-since-last-menstrual-period)	1	81.37	0	81.37	0	0
TCGA-BH-A0B6-01	0	47	1405	NA	Positive	Positive	Positive	NA	1	81.57	0	81.57	0	0
TCGA-BH-A0B8-01	0	64	1401	NA	Positive	Equivocal	Positive	Post-(prior-bilateral-ovariectomy-OR->12-mo-since-LMP-with-no-prior-hysterectomy)	1	51.54	0	51.54	0	0
TCGA-BH-A0B9-01	0	44	1391	BRCA-Basal	Negative	Negative	Negative	Pre-(<6-months-since-LMP-AND-no-prior-bilateral-ovariectomy-AND-not-on-estrogen-replacement)	1	51.64	0	51.64	0	1
TCGA-BH-A0BG-01	0	73	798	BRCA-Basal	Negative	Negative	Negative	Post-(prior-bilateral-ovariectomy-OR->12-mo-since-LMP-with-no-prior-hysterectomy)	1	61.47	0	61.47	0	1
TCGA-BH-A0BL-01	0	35	1135	BRCA-Basal	Negative	Negative	Negative	Pre-(<6-months-since-LMP-AND-no-prior-bilateral-ovariectomy-AND-not-on-estrogen-replacement)	1	74.84	0	74.84	0	1
TCGA-BH-A0BO-01	0	54	1162	BRCA-LumA	Positive	Negative	Positive	Pre-(<6-months-since-LMP-AND-no-prior-bilateral-ovariectomy-AND-not-on-estrogen-replacement)	1	72.17	0	72.17	0	0
TCGA-BH-A0BR-01	0	59	1170	BRCA-LumA	Positive	Negative	Positive	Post-(prior-bilateral-ovariectomy-OR->12-mo-since-LMP-with-no-prior-hysterectomy)	1	76.54	0	76.54	0	0
TCGA-BH-A0BW-01	0	71	1344	BRCA-Basal	Negative	NA	Negative	Post-(prior-bilateral-ovariectomy-OR->12-mo-since-LMP-with-no-prior-hysterectomy)	1	77.89	0	77.89	0	0
TCGA-BH-A0DE-01	0	62	1130	BRCA-LumA	Positive	Negative	Positive	Post-(prior-bilateral-ovariectomy-OR->12-mo-since-LMP-with-no-prior-hysterectomy)	2	77.92	0	77.92	0	0
TCGA-BH-A0DG-01	0	30	972	BRCA-LumA	Positive	Negative	Negative	Pre-(<6-months-since-LMP-AND-no-prior-bilateral-ovariectomy-AND-not-on-estrogen-replacement)	2	67.05	0	67.05	0	0
TCGA-BH-A0DK-01	0	49	254	BRCA-LumA	Positive	Negative	Positive	Pre-(<6-months-since-LMP-AND-no-prior-bilateral-ovariectomy-AND-not-on-estrogen-replacement)	2	13.9	0	13.9	0	0
TCGA-BH-A0DL-01	0	64	1074	BRCA-Basal	Positive	Negative	Negative	Post-(prior-bilateral-ovariectomy-OR->12-mo-since-LMP-with-no-prior-hysterectomy)	2	78.22	0	78.22	0	0
TCGA-BH-A0DO-01	0	78	454	BRCA-LumA	Positive	Negative	Positive	Post-(prior-bilateral-ovariectomy-OR->12-mo-since-LMP-with-no-prior-hysterectomy)	1	54.01	0	54.01	0	0
TCGA-BH-A0DP-01	0	60	293	BRCA-LumA	Positive	Negative	Positive	Post-(prior-bilateral-ovariectomy-OR->12-mo-since-LMP-with-no-prior-hysterectomy)	2	15.64	0	15.64	0	0
TCGA-BH-A0DX-01	0	62	997	BRCA-LumA	Positive	Negative	Positive	Post-(prior-bilateral-ovariectomy-OR->12-mo-since-LMP-with-no-prior-hysterectomy)	1	70.83	0	70.83	0	0
TCGA-BH-A0E6-01	0	69	134	BRCA-Basal	Negative	Equivocal	Negative	Post-(prior-bilateral-ovariectomy-OR->12-mo-since-LMP-with-no-prior-hysterectomy)	1	9.63	0	9.63	0	0
TCGA-BH-A0EE-01	0	68	946	BRCA-Her2	Negative	Positive	Negative	Post-(prior-bilateral-ovariectomy-OR->12-mo-since-LMP-with-no-prior-hysterectomy)	2	30.98	0	30.98	0	0
TCGA-BH-A0H0-01	0	69	344	BRCA-LumB	Positive	Negative	Positive	Post-(prior-bilateral-ovariectomy-OR->12-mo-since-LMP-with-no-prior-hysterectomy)	1	15.14	0	15.14	0	0
TCGA-BH-A0H3-01	0	46	773	BRCA-LumA	Positive	NA	Positive	Pre-(<6-months-since-LMP-AND-no-prior-bilateral-ovariectomy-AND-not-on-estrogen-replacement)	1	63.34	0	63.34	0	0
TCGA-BH-A0H5-01	0	45	815	BRCA-LumA	Positive	NA	Positive	Post-(prior-bilateral-ovariectomy-OR->12-mo-since-LMP-with-no-prior-hysterectomy)	1	53.22	0	53.22	0	0
TCGA-BH-A0H6-01	0	82	583	BRCA-LumA	Positive	Negative	Positive	Post-(prior-bilateral-ovariectomy-OR->12-mo-since-LMP-with-no-prior-hysterectomy)	1	24.54	0	24.54	0	0
TCGA-BH-A0H9-01	0	69	1088	BRCA-LumA	Positive	Equivocal	Positive	Post-(prior-bilateral-ovariectomy-OR->12-mo-since-LMP-with-no-prior-hysterectomy)	2	40.97	0	40.97	0	0
TCGA-BH-A0HA-01	0	31	675	BRCA-LumA	Positive	NA	Positive	Pre-(<6-months-since-LMP-AND-no-prior-bilateral-ovariectomy-AND-not-on-estrogen-replacement)	1	52.92	0	52.92	0	0
TCGA-BH-A0HB-01	0	55	739	BRCA-LumA	Positive	Equivocal	Positive	Post-(prior-bilateral-ovariectomy-OR->12-mo-since-LMP-with-no-prior-hysterectomy)	1	26.48	0	26.48	0	0
TCGA-BH-A0HF-01	0	77	549	NA	Positive	Negative	Positive	Post-(prior-bilateral-ovariectomy-OR->12-mo-since-LMP-with-no-prior-hysterectomy)	1	23.88	0	23.88	0	0
TCGA-BH-A0HI-01	0	78	554	BRCA-LumA	Positive	Negative	Positive	Post-(prior-bilateral-ovariectomy-OR->12-mo-since-LMP-with-no-prior-hysterectomy)	1	20.37	0	20.37	0	0
TCGA-BH-A0HN-01	0	67	359	NA	Positive	Equivocal	Positive	Post-(prior-bilateral-ovariectomy-OR->12-mo-since-LMP-with-no-prior-hysterectomy)	1	16.95	0	16.95	0	0
TCGA-BH-A0HQ-01	0	56	962	BRCA-LumA	Positive	Negative	Positive	Post-(prior-bilateral-ovariectomy-OR->12-mo-since-LMP-with-no-prior-hysterectomy)	2	36.83	0	36.83	0	0
TCGA-BH-A0HU-01	0	52	394	BRCA-LumB	Positive	Negative	Positive	Peri-(6-12-months-since-last-menstrual-period)	1	12.88	0	12.88	0	0
TCGA-BH-A0HW-01	0	62	1591	BRCA-LumB	Positive	Equivocal	Negative	Post-(prior-bilateral-ovariectomy-OR->12-mo-since-LMP-with-no-prior-hysterectomy)	1	51.28	0	51.28	0	0
TCGA-BH-A0HY-01	0	60	470	BRCA-LumB	Positive	Positive	Negative	Post-(prior-bilateral-ovariectomy-OR->12-mo-since-LMP-with-no-prior-hysterectomy)	1	50.76	0	50.76	0	0
TCGA-BH-A0RX-01	0	59	63	BRCA-Basal	Negative	Negative	Negative	Post-(prior-bilateral-ovariectomy-OR->12-mo-since-LMP-with-no-prior-hysterectomy)	2	5.58	0	5.58	0	1
TCGA-BH-A0W4-01	0	46	119	BRCA-LumA	Positive	Negative	Positive	NA	2	24.93	0	24.93	0	0
TCGA-BH-A0W7-01	0	49	869	BRCA-LumA	Positive	Negative	Positive	NA	1	44.78	0	44.78	0	0
TCGA-BH-A0WA-01	0	82	724	BRCA-Basal	Negative	Negative	Negative	NA	1	23.03	0	23.03	0	1
TCGA-BH-A18F-01	0	50	114	BRCA-LumA	Positive	Negative	Positive	Peri-(6-12-months-since-last-menstrual-period)	2	32.88	0	32.88	0	0
TCGA-BH-A18G-01	0	81	78	BRCA-Basal	Negative	Negative	Negative	Post-(prior-bilateral-ovariectomy-OR->12-mo-since-LMP-with-no-prior-hysterectomy)	1	4.89	0	4.89	0	1
TCGA-BH-A18H-01	0	63	16	BRCA-LumA	Positive	Positive	Positive	Post-(prior-bilateral-ovariectomy-OR->12-mo-since-LMP-with-no-prior-hysterectomy)	1	21.42	0	21.42	0	0
TCGA-BH-A1EY-01	1	79	3840	BRCA-LumA	Positive	Negative	Positive	Post-(prior-bilateral-ovariectomy-OR->12-mo-since-LMP-with-no-prior-hysterectomy)	2	13.01	1	17.67	1	0
TCGA-BH-A201-01	0	64	86	BRCA-LumA	Positive	Negative	Positive	Post-(prior-bilateral-ovariectomy-OR->12-mo-since-LMP-with-no-prior-hysterectomy)	1	28.12	0	28.12	0	0
TCGA-BH-A202-01	0	60	62	BRCA-LumB	Positive	Positive	Positive	Post-(prior-bilateral-ovariectomy-OR->12-mo-since-LMP-with-no-prior-hysterectomy)	2	26.12	0	26.12	0	0
TCGA-BH-A2L8-01	0	45	86	BRCA-LumA	Positive	Negative	Positive	Pre-(<6-months-since-LMP-AND-no-prior-bilateral-ovariectomy-AND-not-on-estrogen-replacement)	2	20.11	0	20.11	0	0
TCGA-BH-A42U-01	0	80	3080	BRCA-Normal	Negative	Negative	Negative	Post-(prior-bilateral-ovariectomy-OR->12-mo-since-LMP-with-no-prior-hysterectomy)	2	110.51	0	110.51	0	1
TCGA-BH-A5J0-01	0	63	184	BRCA-LumA	Positive	Negative	Positive	Post-(prior-bilateral-ovariectomy-OR->12-mo-since-LMP-with-no-prior-hysterectomy)	1	23.49	0	23.49	0	0
TCGA-BH-A6R8-01	0	46	260	BRCA-LumA	Positive	NA	Positive	NA	2	9.63	0	9.63	0	0
TCGA-BH-A6R9-01	0	61	237	BRCA-Normal	Negative	Negative	Positive	Post-(prior-bilateral-ovariectomy-OR->12-mo-since-LMP-with-no-prior-hysterectomy)	2	5.26	0	5.26	0	0
TCGA-BH-A8FZ-01	0	58	468	BRCA-Normal	Positive	Equivocal	Positive	Post-(prior-bilateral-ovariectomy-OR->12-mo-since-LMP-with-no-prior-hysterectomy)	1	18.86	0	18.86	0	0
TCGA-C8-A12L-01	0	67	62	BRCA-Her2	Negative	Equivocal	Negative	Post-(prior-bilateral-ovariectomy-OR->12-mo-since-LMP-with-no-prior-hysterectomy)	2	11.93	0	11.93	0	0
TCGA-C8-A12M-01	0	70	57	BRCA-LumB	Positive	Negative	Negative	Post-(prior-bilateral-ovariectomy-OR->12-mo-since-LMP-with-no-prior-hysterectomy)	2	11.76	0	11.76	0	0
TCGA-C8-A12N-01	0	58	57	BRCA-LumA	Positive	Negative	Positive	Post-(prior-bilateral-ovariectomy-OR->12-mo-since-LMP-with-no-prior-hysterectomy)	2	11.76	0	11.76	0	0
TCGA-C8-A12O-01	0	50	57	BRCA-LumA	Positive	Negative	Positive	Pre-(<6-months-since-LMP-AND-no-prior-bilateral-ovariectomy-AND-not-on-estrogen-replacement)	2	12.65	0	12.65	0	0
TCGA-C8-A12V-01	0	55	57	BRCA-Basal	Negative	Negative	Negative	Post-(prior-bilateral-ovariectomy-OR->12-mo-since-LMP-with-no-prior-hysterectomy)	2	12.65	0	12.65	0	1
TCGA-C8-A134-01	0	52	162	BRCA-Basal	Negative	Equivocal	Negative	Peri-(6-12-months-since-last-menstrual-period)	2	12.58	0	12.58	0	0
TCGA-C8-A1HE-01	0	59	109	BRCA-LumA	Positive	Equivocal	Positive	Post-(prior-bilateral-ovariectomy-OR->12-mo-since-LMP-with-no-prior-hysterectomy)	2	12.32	0	12.32	0	0
TCGA-C8-A1HF-01	0	48	109	BRCA-Her2	Negative	Positive	Positive	Pre-(<6-months-since-LMP-AND-no-prior-bilateral-ovariectomy-AND-not-on-estrogen-replacement)	2	10.91	0	10.91	0	0
TCGA-C8-A1HG-01	0	50	122	BRCA-LumB	Positive	Negative	Positive	Pre-(<6-months-since-LMP-AND-no-prior-bilateral-ovariectomy-AND-not-on-estrogen-replacement)	2	11.33	0	11.33	0	0
TCGA-C8-A1HJ-01	0	53	121	BRCA-Basal	Negative	Negative	Negative	Peri-(6-12-months-since-last-menstrual-period)	2	0.16	0	0.16	0	1
TCGA-C8-A1HM-01	0	74	100	BRCA-LumB	Positive	Negative	Positive	Post-(prior-bilateral-ovariectomy-OR->12-mo-since-LMP-with-no-prior-hysterectomy)	2	12.32	0	12.32	0	0
TCGA-C8-A1HN-01	0	56	88	BRCA-LumB	Positive	Equivocal	Positive	Post-(prior-bilateral-ovariectomy-OR->12-mo-since-LMP-with-no-prior-hysterectomy)	2	12.94	0	12.94	0	0
TCGA-C8-A26Y-01	0	90	134	BRCA-Her2	Negative	Negative	Negative	Post-(prior-bilateral-ovariectomy-OR->12-mo-since-LMP-with-no-prior-hysterectomy)	2	12.94	0	12.94	0	1
TCGA-C8-A26Z-01	0	59	125	BRCA-LumA	Positive	Negative	Positive	Post-(prior-bilateral-ovariectomy-OR->12-mo-since-LMP-with-no-prior-hysterectomy)	2	15.44	0	15.44	0	0
TCGA-C8-A274-01	0	63	163	BRCA-LumB	Positive	Negative	Positive	Post-(prior-bilateral-ovariectomy-OR->12-mo-since-LMP-with-no-prior-hysterectomy)	2	16.69	0	16.69	0	0
TCGA-C8-A27B-01	0	48	93	BRCA-Basal	Negative	Negative	Negative	Peri-(6-12-months-since-last-menstrual-period)	2	14.42	0	14.42	0	1
TCGA-C8-A3M8-01	0	68	264	BRCA-LumB	Positive	Positive	Positive	Post-(prior-bilateral-ovariectomy-OR->12-mo-since-LMP-with-no-prior-hysterectomy)	1	12.94	0	12.94	0	0
TCGA-D8-A13Y-01	0	52	184	BRCA-LumB	Positive	Negative	Positive	Post-(prior-bilateral-ovariectomy-OR->12-mo-since-LMP-with-no-prior-hysterectomy)	1	56.77	0	56.77	0	0
TCGA-D8-A142-01	0	74	212	BRCA-Basal	Negative	Equivocal	Negative	Post-(prior-bilateral-ovariectomy-OR->12-mo-since-LMP-with-no-prior-hysterectomy)	2	13.96	0	13.96	0	0
TCGA-D8-A143-01	0	51	211	BRCA-Basal	Negative	Negative	Negative	Post-(prior-bilateral-ovariectomy-OR->12-mo-since-LMP-with-no-prior-hysterectomy)	2	14.16	0	14.16	0	1
TCGA-D8-A146-01	0	57	221	NA	Positive	Negative	Positive	Post-(prior-bilateral-ovariectomy-OR->12-mo-since-LMP-with-no-prior-hysterectomy)	2	21.12	0	21.12	0	0
TCGA-D8-A1J9-01	0	48	211	BRCA-LumB	Positive	Positive	Negative	Post-(prior-bilateral-ovariectomy-OR->12-mo-since-LMP-with-no-prior-hysterectomy)	1	17.48	0	17.48	0	0
TCGA-D8-A1JG-01	0	62	215	BRCA-Her2	Negative	Equivocal	Negative	Post-(prior-bilateral-ovariectomy-OR->12-mo-since-LMP-with-no-prior-hysterectomy)	2	52.96	0	52.96	0	0
TCGA-D8-A1JH-01	0	56	263	BRCA-LumA	Positive	Negative	Positive	Post-(prior-bilateral-ovariectomy-OR->12-mo-since-LMP-with-no-prior-hysterectomy)	1	13.99	0	13.99	0	0
TCGA-D8-A1JJ-01	0	54	260	BRCA-LumB	Positive	Negative	Positive	Post-(prior-bilateral-ovariectomy-OR->12-mo-since-LMP-with-no-prior-hysterectomy)	2	20.07	0	20.07	0	0
TCGA-D8-A1JK-01	0	90	261	BRCA-Basal	Negative	Negative	Positive	Post-(prior-bilateral-ovariectomy-OR->12-mo-since-LMP-with-no-prior-hysterectomy)	2	20.11	0	20.11	0	0
TCGA-D8-A1JL-01	0	72	264	BRCA-Basal	Negative	Negative	Negative	Post-(prior-bilateral-ovariectomy-OR->12-mo-since-LMP-with-no-prior-hysterectomy)	2	20.07	0	20.07	0	1
TCGA-D8-A1JP-01	0	73	292	BRCA-LumA	Positive	Negative	Positive	Post-(prior-bilateral-ovariectomy-OR->12-mo-since-LMP-with-no-prior-hysterectomy)	1	20.99	0	20.99	0	0
TCGA-D8-A1JS-01	0	77	212	BRCA-LumA	Positive	Negative	Positive	Post-(prior-bilateral-ovariectomy-OR->12-mo-since-LMP-with-no-prior-hysterectomy)	1	12.19	0	12.19	0	0
TCGA-D8-A1JT-01	0	70	250	BRCA-LumB	Positive	Equivocal	Positive	Post-(prior-bilateral-ovariectomy-OR->12-mo-since-LMP-with-no-prior-hysterectomy)	2	13.3	0	13.3	0	0
TCGA-D8-A1JU-01	0	51	295	BRCA-LumA	Positive	Negative	Positive	Post-(prior-bilateral-ovariectomy-OR->12-mo-since-LMP-with-no-prior-hysterectomy)	1	14.68	0	14.68	0	0
TCGA-D8-A1X7-01	0	40	141	BRCA-LumB	Positive	Negative	Positive	Pre-(<6-months-since-LMP-AND-no-prior-bilateral-ovariectomy-AND-not-on-estrogen-replacement)	2	16.72	0	16.72	0	0
TCGA-D8-A1XA-01	0	64	218	BRCA-LumA	Positive	Equivocal	Positive	Post-(prior-bilateral-ovariectomy-OR->12-mo-since-LMP-with-no-prior-hysterectomy)	1	27.56	0	27.56	0	0
TCGA-D8-A1XF-01	0	45	170	BRCA-LumB	Positive	Negative	Positive	Pre-(<6-months-since-LMP-AND-no-prior-bilateral-ovariectomy-AND-not-on-estrogen-replacement)	2	15.21	0	15.21	0	0
TCGA-D8-A1XM-01	0	57	189	BRCA-LumA	Positive	Negative	Positive	Post-(prior-bilateral-ovariectomy-OR->12-mo-since-LMP-with-no-prior-hysterectomy)	1	17.67	0	17.67	0	0
TCGA-D8-A1XQ-01	0	69	158	BRCA-Basal	Negative	Negative	Negative	Post-(prior-bilateral-ovariectomy-OR->12-mo-since-LMP-with-no-prior-hysterectomy)	2	16.39	0	16.39	0	1
TCGA-D8-A1XU-01	0	56	102	BRCA-LumA	Positive	Negative	Positive	Post-(prior-bilateral-ovariectomy-OR->12-mo-since-LMP-with-no-prior-hysterectomy)	1	12.98	0	12.98	0	0
TCGA-D8-A1XV-01	0	84	103	BRCA-LumA	Positive	Equivocal	Positive	Post-(prior-bilateral-ovariectomy-OR->12-mo-since-LMP-with-no-prior-hysterectomy)	2	15.14	0	15.14	0	0
TCGA-D8-A1XW-01	0	53	76	BRCA-Normal	Negative	Negative	Positive	Post-(prior-bilateral-ovariectomy-OR->12-mo-since-LMP-with-no-prior-hysterectomy)	2	43	0	43	0	0
TCGA-D8-A1XY-01	0	74	135	BRCA-LumA	Positive	Positive	Positive	Post-(prior-bilateral-ovariectomy-OR->12-mo-since-LMP-with-no-prior-hysterectomy)	2	16.52	0	16.52	0	0
TCGA-D8-A1Y2-01	0	71	65	BRCA-LumB	Positive	Indeterminate	Positive	Post-(prior-bilateral-ovariectomy-OR->12-mo-since-LMP-with-no-prior-hysterectomy)	2	14.22	0	14.22	0	0
TCGA-D8-A27E-01	0	66	204	BRCA-LumA	Positive	Negative	Positive	Post-(prior-bilateral-ovariectomy-OR->12-mo-since-LMP-with-no-prior-hysterectomy)	1	17.41	0	17.41	0	0
TCGA-D8-A27F-01	0	40	166	BRCA-Basal	Negative	Negative	Negative	Pre-(<6-months-since-LMP-AND-no-prior-bilateral-ovariectomy-AND-not-on-estrogen-replacement)	2	16.03	0	16.03	0	1
TCGA-D8-A27G-01	0	75	156	BRCA-LumA	Positive	Equivocal	Positive	Post-(prior-bilateral-ovariectomy-OR->12-mo-since-LMP-with-no-prior-hysterectomy)	2	13.44	0	13.44	0	0
TCGA-D8-A27H-01	0	72	84	BRCA-Basal	Negative	Negative	Negative	Post-(prior-bilateral-ovariectomy-OR->12-mo-since-LMP-with-no-prior-hysterectomy)	2	13.04	0	13.04	0	1
TCGA-D8-A27M-01	0	59	83	BRCA-Basal	Negative	Negative	Negative	Post-(prior-bilateral-ovariectomy-OR->12-mo-since-LMP-with-no-prior-hysterectomy)	1	13.47	0	13.47	0	1
TCGA-D8-A27P-01	0	64	37	BRCA-LumA	Positive	Negative	Positive	Post-(prior-bilateral-ovariectomy-OR->12-mo-since-LMP-with-no-prior-hysterectomy)	1	1.61	0	1.61	0	0
TCGA-D8-A27V-01	0	62	51	BRCA-LumA	Positive	Negative	Positive	Post-(prior-bilateral-ovariectomy-OR->12-mo-since-LMP-with-no-prior-hysterectomy)	2	12.52	0	12.52	0	0
TCGA-D8-A27W-01	0	55	43	BRCA-LumB	Positive	Equivocal	Positive	Post-(prior-bilateral-ovariectomy-OR->12-mo-since-LMP-with-no-prior-hysterectomy)	3	12.25	0	12.25	0	0
TCGA-D8-A4Z1-01	0	68	114	BRCA-LumA	Positive	Negative	Positive	Post-(prior-bilateral-ovariectomy-OR->12-mo-since-LMP-with-no-prior-hysterectomy)	1	21.65	0	21.65	0	0
TCGA-D8-A73U-01	0	88	285	BRCA-LumA	Positive	Negative	Positive	Post-(prior-bilateral-ovariectomy-OR->12-mo-since-LMP-with-no-prior-hysterectomy)	2	16.16	0	16.16	0	0
TCGA-D8-A73W-01	1	79	191	BRCA-LumA	Positive	Negative	Negative	Post-(prior-bilateral-ovariectomy-OR->12-mo-since-LMP-with-no-prior-hysterectomy)	3	0.69	1	12.65	1	0
TCGA-D8-A73X-01	0	53	140	BRCA-LumA	Positive	Negative	Positive	Post-(prior-bilateral-ovariectomy-OR->12-mo-since-LMP-with-no-prior-hysterectomy)	2	25.2	0	25.2	0	0
TCGA-E2-A105-01	0	79	1171	BRCA-LumA	Positive	Equivocal	Positive	Post-(prior-bilateral-ovariectomy-OR->12-mo-since-LMP-with-no-prior-hysterectomy)	2	42.97	0	42.97	0	0
TCGA-E2-A109-01	0	64	1155	BRCA-LumB	Positive	Equivocal	Negative	Post-(prior-bilateral-ovariectomy-OR->12-mo-since-LMP-with-no-prior-hysterectomy)	2	46.55	0	46.55	0	0
TCGA-E2-A10F-01	0	47	801	BRCA-LumA	Positive	Equivocal	Positive	Pre-(<6-months-since-LMP-AND-no-prior-bilateral-ovariectomy-AND-not-on-estrogen-replacement)	2	28.84	0	28.84	0	0
TCGA-E2-A14S-01	0	65	827	NA	Positive	Equivocal	Positive	Post-(prior-bilateral-ovariectomy-OR->12-mo-since-LMP-with-no-prior-hysterectomy)	1	33.15	0	33.15	0	0
TCGA-E2-A14T-01	0	52	792	BRCA-LumA	Positive	Negative	Positive	Post-(prior-bilateral-ovariectomy-OR->12-mo-since-LMP-with-no-prior-hysterectomy)	2	75.92	0	75.92	0	0
TCGA-E2-A14U-01	0	74	796	NA	Positive	Equivocal	Positive	Post-(prior-bilateral-ovariectomy-OR->12-mo-since-LMP-with-no-prior-hysterectomy)	1	43.3	0	43.3	0	0
TCGA-E2-A14W-01	0	78	716	NA	Positive	NA	Positive	NA	2	32	0	32	0	0
TCGA-E2-A14Y-01	0	35	597	BRCA-Basal	Positive	Equivocal	Positive	Pre-(<6-months-since-LMP-AND-no-prior-bilateral-ovariectomy-AND-not-on-estrogen-replacement)	2	69.28	0	69.28	0	0
TCGA-E2-A150-01	0	48	506	BRCA-Basal	Negative	Negative	Negative	Post-(prior-bilateral-ovariectomy-OR->12-mo-since-LMP-with-no-prior-hysterectomy)	2	63.57	0	63.57	0	1
TCGA-E2-A154-01	0	68	461	BRCA-LumA	Positive	Negative	Positive	Post-(prior-bilateral-ovariectomy-OR->12-mo-since-LMP-with-no-prior-hysterectomy)	1	19.42	0	19.42	0	0
TCGA-E2-A156-01	0	61	447	BRCA-LumA	Positive	Negative	Positive	Post-(prior-bilateral-ovariectomy-OR->12-mo-since-LMP-with-no-prior-hysterectomy)	1	23.85	0	23.85	0	0
TCGA-E2-A159-01	0	50	434	BRCA-Basal	Negative	NA	Negative	Pre-(<6-months-since-LMP-AND-no-prior-bilateral-ovariectomy-AND-not-on-estrogen-replacement)	2	25.03	0	25.03	0	0
TCGA-E2-A15C-01	0	61	393	BRCA-LumA	Positive	Equivocal	Positive	Post-(prior-bilateral-ovariectomy-OR->12-mo-since-LMP-with-no-prior-hysterectomy)	1	22.8	0	22.8	0	0
TCGA-E2-A15D-01	0	47	393	BRCA-LumA	Positive	Equivocal	Positive	Pre-(<6-months-since-LMP-AND-no-prior-bilateral-ovariectomy-AND-not-on-estrogen-replacement)	2	17.28	0	17.28	0	0
TCGA-E2-A15F-01	0	64	360	BRCA-LumA	Positive	Negative	Positive	Post-(prior-bilateral-ovariectomy-OR->12-mo-since-LMP-with-no-prior-hysterectomy)	1	21.62	0	21.62	0	0
TCGA-E2-A15G-01	0	76	358	BRCA-LumA	Positive	Negative	Positive	Post-(prior-bilateral-ovariectomy-OR->12-mo-since-LMP-with-no-prior-hysterectomy)	2	18.2	0	18.2	0	0
TCGA-E2-A15I-01	0	44	344	BRCA-LumA	Positive	Equivocal	Positive	Pre-(<6-months-since-LMP-AND-no-prior-bilateral-ovariectomy-AND-not-on-estrogen-replacement)	2	55.58	0	55.58	0	0
TCGA-E2-A15J-01	0	51	344	BRCA-LumA	Positive	Equivocal	Positive	Pre-(<6-months-since-LMP-AND-no-prior-bilateral-ovariectomy-AND-not-on-estrogen-replacement)	1	53.88	0	53.88	0	0
TCGA-E2-A15L-01	0	65	289	BRCA-LumA	Positive	Equivocal	Positive	Post-(prior-bilateral-ovariectomy-OR->12-mo-since-LMP-with-no-prior-hysterectomy)	2	20.57	0	20.57	0	0
TCGA-E2-A15P-01	0	61	269	BRCA-LumA	Positive	Negative	Positive	Post-(prior-bilateral-ovariectomy-OR->12-mo-since-LMP-with-no-prior-hysterectomy)	1	19.55	0	19.55	0	0
TCGA-E2-A15T-01	0	65	162	BRCA-LumB	Positive	Equivocal	Positive	Post-(prior-bilateral-ovariectomy-OR->12-mo-since-LMP-with-no-prior-hysterectomy)	2	51.35	0	51.35	0	0
TCGA-E2-A1B5-01	0	46	783	BRCA-LumA	Positive	Negative	Positive	Pre-(<6-months-since-LMP-AND-no-prior-bilateral-ovariectomy-AND-not-on-estrogen-replacement)	2	32.33	0	32.33	0	0
TCGA-E2-A1B6-01	0	44	729	BRCA-Basal	Negative	Equivocal	Negative	Pre-(<6-months-since-LMP-AND-no-prior-bilateral-ovariectomy-AND-not-on-estrogen-replacement)	2	28.48	0	28.48	0	0
TCGA-E2-A1BC-01	0	63	275	BRCA-LumA	Positive	Negative	Positive	Post-(prior-bilateral-ovariectomy-OR->12-mo-since-LMP-with-no-prior-hysterectomy)	1	16.46	0	16.46	0	0
TCGA-E2-A1BD-01	0	53	260	BRCA-LumA	Positive	Equivocal	Positive	Post-(prior-bilateral-ovariectomy-OR->12-mo-since-LMP-with-no-prior-hysterectomy)	2	37.22	0	37.22	0	0
TCGA-E2-A1IF-01	0	74	932	BRCA-LumA	Positive	Negative	Positive	Post-(prior-bilateral-ovariectomy-OR->12-mo-since-LMP-with-no-prior-hysterectomy)	1	37.39	0	37.39	0	0
TCGA-E2-A1IH-01	0	80	883	BRCA-LumA	Positive	Equivocal	Positive	Post-(prior-bilateral-ovariectomy-OR->12-mo-since-LMP-with-no-prior-hysterectomy)	1	33.71	0	33.71	0	0
TCGA-E2-A1II-01	0	51	854	BRCA-Basal	Negative	Negative	Positive	Post-(prior-bilateral-ovariectomy-OR->12-mo-since-LMP-with-no-prior-hysterectomy)	1	33.67	0	33.67	0	0
TCGA-E2-A1IJ-01	0	57	707	BRCA-LumA	Positive	Equivocal	Positive	Post-(prior-bilateral-ovariectomy-OR->12-mo-since-LMP-with-no-prior-hysterectomy)	1	28.42	0	28.42	0	0
TCGA-E2-A1IN-01	0	60	368	BRCA-LumA	Positive	Negative	Positive	Post-(prior-bilateral-ovariectomy-OR->12-mo-since-LMP-with-no-prior-hysterectomy)	1	22.17	0	22.17	0	0
TCGA-E2-A1IO-01	0	37	416	BRCA-LumA	Positive	Equivocal	Positive	Pre-(<6-months-since-LMP-AND-no-prior-bilateral-ovariectomy-AND-not-on-estrogen-replacement)	1	60.94	0	60.94	0	0
TCGA-E2-A1IU-01	0	60	136	BRCA-LumA	Positive	Negative	Positive	Post-(prior-bilateral-ovariectomy-OR->12-mo-since-LMP-with-no-prior-hysterectomy)	1	11.07	0	11.07	0	0
TCGA-E2-A1LE-01	1	71	986	NA	Negative	Positive	Negative	Post-(prior-bilateral-ovariectomy-OR->12-mo-since-LMP-with-no-prior-hysterectomy)	3	11.86	1	28.88	1	0
TCGA-E2-A1LG-01	0	50	252	BRCA-Basal	Negative	Equivocal	Negative	Peri-(6-12-months-since-last-menstrual-period)	2	50.03	0	50.03	0	0
TCGA-E2-A1LH-01	0	59	2998	BRCA-Basal	Negative	Negative	Negative	Post-(prior-bilateral-ovariectomy-OR->12-mo-since-LMP-with-no-prior-hysterectomy)	1	106.67	0	106.67	0	1
TCGA-E2-A1LS-01	0	46	176	NA	Negative	Negative	Negative	Pre-(<6-months-since-LMP-AND-no-prior-bilateral-ovariectomy-AND-not-on-estrogen-replacement)	1	52.69	0	52.69	0	1
TCGA-E2-A573-01	0	48	595	BRCA-Basal	Negative	Equivocal	Negative	Peri-(6-12-months-since-last-menstrual-period)	1	34.89	0	34.89	0	0
TCGA-E2-A574-01	0	44	429	BRCA-Basal	Negative	Equivocal	Negative	Pre-(<6-months-since-LMP-AND-no-prior-bilateral-ovariectomy-AND-not-on-estrogen-replacement)	2	38.73	0	38.73	0	0
TCGA-E2-A576-01	0	69	343	BRCA-LumA	Positive	Equivocal	Positive	Post-(prior-bilateral-ovariectomy-OR->12-mo-since-LMP-with-no-prior-hysterectomy)	1	34.26	0	34.26	0	0
TCGA-E9-A1N8-01	0	48	66	BRCA-Basal	Negative	Negative	NA	Post-(prior-bilateral-ovariectomy-OR->12-mo-since-LMP-with-no-prior-hysterectomy)	2	34.13	0	34.13	0	0
TCGA-E9-A1N9-01	0	58	44	BRCA-Basal	Negative	Positive	Positive	Post-(prior-bilateral-ovariectomy-OR->12-mo-since-LMP-with-no-prior-hysterectomy)	2	36.17	0	36.17	0	0
TCGA-E9-A1NA-01	0	58	42	BRCA-LumB	Positive	Positive	Positive	Post-(prior-bilateral-ovariectomy-OR->12-mo-since-LMP-with-no-prior-hysterectomy)	2	36.53	0	36.53	0	0
TCGA-E9-A1NF-01	1	60	31	BRCA-LumB	Positive	Negative	Positive	Post-(prior-bilateral-ovariectomy-OR->12-mo-since-LMP-with-no-prior-hysterectomy)	2	2.96	1	35.22	1	0
TCGA-E9-A1NI-01	0	51	21	BRCA-LumB	Positive	Negative	Positive	Post-(prior-bilateral-ovariectomy-OR->12-mo-since-LMP-with-no-prior-hysterectomy)	2	9.86	0	9.86	0	0
TCGA-E9-A1QZ-01	0	61	58	BRCA-LumA	NA	NA	NA	Post-(prior-bilateral-ovariectomy-OR->12-mo-since-LMP-with-no-prior-hysterectomy)	2	24.8	0	24.8	0	0
TCGA-E9-A1R4-01	0	66	45	BRCA-LumB	NA	NA	NA	Post-(prior-bilateral-ovariectomy-OR->12-mo-since-LMP-with-no-prior-hysterectomy)	1	6.11	0	6.11	0	0
TCGA-E9-A1R5-01	0	63	58	BRCA-LumA	NA	NA	NA	Post-(prior-bilateral-ovariectomy-OR->12-mo-since-LMP-with-no-prior-hysterectomy)	1	3.02	0	3.02	0	0
TCGA-E9-A1R6-01	0	63	100	BRCA-LumA	NA	NA	NA	Post-(prior-bilateral-ovariectomy-OR->12-mo-since-LMP-with-no-prior-hysterectomy)	2	11.14	0	11.14	0	0
TCGA-E9-A1R7-01	0	64	51	BRCA-LumB	NA	NA	NA	Post-(prior-bilateral-ovariectomy-OR->12-mo-since-LMP-with-no-prior-hysterectomy)	2	48.19	0	48.19	0	0
TCGA-E9-A1RA-01	0	48	45	BRCA-LumA	NA	NA	NA	Pre-(<6-months-since-LMP-AND-no-prior-bilateral-ovariectomy-AND-not-on-estrogen-replacement)	1	44.97	0	44.97	0	0
TCGA-E9-A1RD-01	0	67	38	BRCA-LumA	NA	NA	NA	Post-(prior-bilateral-ovariectomy-OR->12-mo-since-LMP-with-no-prior-hysterectomy)	2	1.12	0	1.12	0	0
TCGA-E9-A1RH-01	0	63	32	BRCA-Her2	NA	NA	NA	Post-(prior-bilateral-ovariectomy-OR->12-mo-since-LMP-with-no-prior-hysterectomy)	2	46.55	0	46.55	0	0
TCGA-E9-A229-01	0	37	56	BRCA-LumA	NA	NA	NA	Pre-(<6-months-since-LMP-AND-no-prior-bilateral-ovariectomy-AND-not-on-estrogen-replacement)	1	37.71	0	37.71	0	0
TCGA-E9-A22A-01	0	74	59	BRCA-LumB	Positive	Negative	Negative	Post-(prior-bilateral-ovariectomy-OR->12-mo-since-LMP-with-no-prior-hysterectomy)	2	39.06	0	39.06	0	0
TCGA-E9-A22B-01	0	71	59	BRCA-LumA	Positive	Negative	Negative	Post-(prior-bilateral-ovariectomy-OR->12-mo-since-LMP-with-no-prior-hysterectomy)	1	38.34	0	38.34	0	0
TCGA-E9-A22D-01	0	38	52	BRCA-LumB	Positive	Positive	Positive	Pre-(<6-months-since-LMP-AND-no-prior-bilateral-ovariectomy-AND-not-on-estrogen-replacement)	2	41	0	41	0	0
TCGA-E9-A22G-01	0	47	45	BRCA-Basal	Negative	Positive	Negative	Post-(prior-bilateral-ovariectomy-OR->12-mo-since-LMP-with-no-prior-hysterectomy)	2	40.7	0	40.7	0	0
TCGA-E9-A244-01	0	54	58	BRCA-Basal	NA	NA	NA	Post-(prior-bilateral-ovariectomy-OR->12-mo-since-LMP-with-no-prior-hysterectomy)	2	0.69	0	0.69	0	0
TCGA-E9-A247-01	0	59	49	BRCA-LumA	NA	NA	NA	Post-(prior-bilateral-ovariectomy-OR->12-mo-since-LMP-with-no-prior-hysterectomy)	1	38.96	0	38.96	0	0
TCGA-E9-A248-01	0	51	52	BRCA-Her2	NA	NA	NA	Peri-(6-12-months-since-last-menstrual-period)	2	1.94	0	1.94	0	0
TCGA-E9-A249-01	0	45	59	BRCA-LumB	NA	NA	NA	Pre-(<6-months-since-LMP-AND-no-prior-bilateral-ovariectomy-AND-not-on-estrogen-replacement)	2	7.13	0	7.13	0	0
TCGA-E9-A295-01	0	71	63	BRCA-LumA	Positive	Positive	Positive	Post-(prior-bilateral-ovariectomy-OR->12-mo-since-LMP-with-no-prior-hysterectomy)	2	12.32	0	12.32	0	0
TCGA-E9-A2JT-01	0	63	94	BRCA-LumA	NA	NA	NA	Post-(prior-bilateral-ovariectomy-OR->12-mo-since-LMP-with-no-prior-hysterectomy)	2	9.46	0	9.46	0	0
TCGA-E9-A3QA-01	0	33	282	BRCA-Basal	NA	NA	NA	Pre-(<6-months-since-LMP-AND-no-prior-bilateral-ovariectomy-AND-not-on-estrogen-replacement)	2	30.16	0	30.16	0	0
TCGA-E9-A54X-01	0	85	78	NA	Positive	Negative	Positive	Post-(prior-bilateral-ovariectomy-OR->12-mo-since-LMP-with-no-prior-hysterectomy)	1	23.88	0	23.88	0	0
TCGA-E9-A5FL-01	0	65	73	BRCA-Basal	Negative	Negative	Negative	Post-(prior-bilateral-ovariectomy-OR->12-mo-since-LMP-with-no-prior-hysterectomy)	2	0.79	0	0.79	0	1
TCGA-E9-A5UO-01	0	41	98	BRCA-LumB	NA	NA	NA	Pre-(<6-months-since-LMP-AND-no-prior-bilateral-ovariectomy-AND-not-on-estrogen-replacement)	2	25.79	0	25.79	0	0
TCGA-E9-A5UP-01	0	63	85	NA	NA	NA	NA	Post-(prior-bilateral-ovariectomy-OR->12-mo-since-LMP-with-no-prior-hysterectomy)	2	26.38	0	26.38	0	0
TCGA-EW-A1IY-01	0	38	590	BRCA-LumB	Positive	Negative	Positive	Pre-(<6-months-since-LMP-AND-no-prior-bilateral-ovariectomy-AND-not-on-estrogen-replacement)	1	8.48	0	8.48	0	0
TCGA-EW-A1J3-01	0	61	155	BRCA-LumA	Positive	Positive	Positive	Post-(prior-bilateral-ovariectomy-OR->12-mo-since-LMP-with-no-prior-hysterectomy)	1	16.56	0	16.56	0	0
TCGA-EW-A1J5-01	0	59	123	BRCA-LumA	Positive	Negative	Positive	Post-(prior-bilateral-ovariectomy-OR->12-mo-since-LMP-with-no-prior-hysterectomy)	2	15.67	0	15.67	0	0
TCGA-EW-A1J6-01	0	70	528	BRCA-LumB	Positive	Negative	Positive	Post-(prior-bilateral-ovariectomy-OR->12-mo-since-LMP-with-no-prior-hysterectomy)	1	28.75	0	28.75	0	0
TCGA-EW-A1OW-01	0	58	444	NA	Negative	Negative	Negative	Post-(prior-bilateral-ovariectomy-OR->12-mo-since-LMP-with-no-prior-hysterectomy)	2	22.8	0	22.8	0	1
TCGA-EW-A1OX-01	0	43	550	BRCA-LumB	Positive	Negative	Positive	Pre-(<6-months-since-LMP-AND-no-prior-bilateral-ovariectomy-AND-not-on-estrogen-replacement)	2	29.93	0	29.93	0	0
TCGA-EW-A1OY-01	0	63	526	BRCA-LumB	Positive	Negative	Positive	Post-(prior-bilateral-ovariectomy-OR->12-mo-since-LMP-with-no-prior-hysterectomy)	2	29.83	0	29.83	0	0
TCGA-EW-A1OZ-01	0	56	928	BRCA-LumB	Positive	Equivocal	Negative	Post-(prior-bilateral-ovariectomy-OR->12-mo-since-LMP-with-no-prior-hysterectomy)	2	40.37	0	40.37	0	0
TCGA-EW-A1P1-01	1	68	850	BRCA-Normal	Negative	Equivocal	Negative	Post-(prior-bilateral-ovariectomy-OR->12-mo-since-LMP-with-no-prior-hysterectomy)	3	33.31	1	39.75	0	0
TCGA-EW-A1P3-01	0	48	919	BRCA-LumA	Positive	Negative	Positive	Pre-(<6-months-since-LMP-AND-no-prior-bilateral-ovariectomy-AND-not-on-estrogen-replacement)	2	52.92	0	52.92	0	0
TCGA-EW-A1P4-01	0	43	525	BRCA-Basal	Negative	Negative	Negative	Pre-(<6-months-since-LMP-AND-no-prior-bilateral-ovariectomy-AND-not-on-estrogen-replacement)	2	29.8	0	29.8	0	1
TCGA-EW-A1P8-01	1	58	224	BRCA-Basal	Negative	Negative	Negative	Post-(prior-bilateral-ovariectomy-OR->12-mo-since-LMP-with-no-prior-hysterectomy)	3	6.8	1	7.85	1	1
TCGA-EW-A1PC-01	0	66	146	NA	Positive	Negative	Positive	Post-(prior-bilateral-ovariectomy-OR->12-mo-since-LMP-with-no-prior-hysterectomy)	2	6.14	0	6.14	0	0
TCGA-EW-A1PF-01	0	50	84	NA	Positive	Negative	Positive	Post-(prior-bilateral-ovariectomy-OR->12-mo-since-LMP-with-no-prior-hysterectomy)	1	14.42	0	14.42	0	0
TCGA-EW-A2FW-01	0	52	99	BRCA-LumB	Positive	Negative	Positive	Post-(prior-bilateral-ovariectomy-OR->12-mo-since-LMP-with-no-prior-hysterectomy)	2	22.08	0	22.08	0	0
TCGA-EW-A3E8-01	0	60	505	NA	Positive	Negative	Negative	NA	2	34	0	34	0	0
TCGA-EW-A423-01	0	75	161	BRCA-LumA	Positive	Negative	Positive	Post-(prior-bilateral-ovariectomy-OR->12-mo-since-LMP-with-no-prior-hysterectomy)	2	17.51	0	17.51	0	0
TCGA-EW-A6SA-01	0	59	152	NA	Positive	Negative	Negative	NA	2	16.75	0	16.75	0	0
TCGA-EW-A6SB-01	0	62	244	BRCA-Basal	Negative	Negative	Negative	NA	2	24.97	0	24.97	0	1
TCGA-EW-A6SC-01	0	60	350	BRCA-LumA	Positive	Negative	Positive	NA	2	31.27	0	31.27	0	0
TCGA-GI-A2C8-01	0	63	2429	BRCA-LumA	Positive	Negative	Positive	NA	3	7.39	0	7.39	0	0
TCGA-GI-A2C9-01	0	58	2979	NA	Negative	Negative	Negative	Post-(prior-bilateral-ovariectomy-OR->12-mo-since-LMP-with-no-prior-hysterectomy)	2	109.79	0	109.79	0	1
TCGA-GM-A2D9-01	1	69	1910	BRCA-LumA	Positive	NA	Positive	Post-(prior-bilateral-ovariectomy-OR->12-mo-since-LMP-with-no-prior-hysterectomy)	1	44.38	1	59.53	1	0
TCGA-GM-A2DB-01	0	62	1644	BRCA-Her2	Negative	Negative	Negative	Post-(prior-bilateral-ovariectomy-OR->12-mo-since-LMP-with-no-prior-hysterectomy)	2	79.04	0	79.04	0	1
TCGA-GM-A2DD-01	0	53	1490	BRCA-Normal	Negative	Equivocal	Negative	Post-(prior-bilateral-ovariectomy-OR->12-mo-since-LMP-with-no-prior-hysterectomy)	1	74.97	0	74.97	0	0
TCGA-GM-A2DH-01	0	58	1464	BRCA-Her2	Negative	Negative	Negative	Post-(prior-bilateral-ovariectomy-OR->12-mo-since-LMP-with-no-prior-hysterectomy)	1	72.04	0	72.04	0	1
TCGA-GM-A2DI-01	0	52	2144	BRCA-LumA	Negative	NA	Negative	Pre-(<6-months-since-LMP-AND-no-prior-bilateral-ovariectomy-AND-not-on-estrogen-replacement)	1	85.09	0	85.09	0	0
TCGA-GM-A2DK-01	0	58	2109	BRCA-LumA	Positive	Negative	Negative	Post-(prior-bilateral-ovariectomy-OR->12-mo-since-LMP-with-no-prior-hysterectomy)	1	86.89	0	86.89	0	0
TCGA-GM-A2DL-01	0	50	2723	BRCA-LumA	Positive	Negative	Positive	Peri-(6-12-months-since-last-menstrual-period)	1	115.6	0	115.6	0	0
TCGA-GM-A2DM-01	0	57	2464	BRCA-LumA	Positive	Negative	Positive	Post-(prior-bilateral-ovariectomy-OR->12-mo-since-LMP-with-no-prior-hysterectomy)	2	105.98	0	105.98	0	0
TCGA-GM-A2DN-01	0	58	2436	BRCA-LumA	Positive	Negative	Positive	Post-(prior-bilateral-ovariectomy-OR->12-mo-since-LMP-with-no-prior-hysterectomy)	2	101.54	0	101.54	0	0
TCGA-GM-A2DO-01	0	54	1932	BRCA-LumB	Positive	Negative	Positive	Post-(prior-bilateral-ovariectomy-OR->12-mo-since-LMP-with-no-prior-hysterectomy)	1	85.28	0	85.28	0	0
TCGA-GM-A3NW-01	0	63	3110	BRCA-LumA	Negative	Equivocal	Positive	Post-(prior-bilateral-ovariectomy-OR->12-mo-since-LMP-with-no-prior-hysterectomy)	2	110.41	0	110.41	0	0
TCGA-GM-A3XL-01	0	49	1779	BRCA-Basal	Negative	NA	Negative	Post-(prior-bilateral-ovariectomy-OR->12-mo-since-LMP-with-no-prior-hysterectomy)	2	69.25	0	69.25	0	0
TCGA-HN-A2NL-01	0	56	NA	BRCA-Basal	Negative	Negative	Negative	Post-(prior-bilateral-ovariectomy-OR->12-mo-since-LMP-with-no-prior-hysterectomy)	2	2.6	0	2.6	0	1
TCGA-JL-A3YX-01	0	46	306	BRCA-LumA	Positive	Positive	Positive	Post-(prior-bilateral-ovariectomy-OR->12-mo-since-LMP-with-no-prior-hysterectomy)	2	11.56	0	11.56	0	0
TCGA-LD-A9QF-01	0	73	85	BRCA-Normal	Negative	Positive	Negative	Post-(prior-bilateral-ovariectomy-OR->12-mo-since-LMP-with-no-prior-hysterectomy)	1	10.61	0	10.61	0	0
TCGA-LL-A440-01	0	61	32	BRCA-LumA	Positive	Equivocal	Positive	Post-(prior-bilateral-ovariectomy-OR->12-mo-since-LMP-with-no-prior-hysterectomy)	1	24.93	0	24.93	0	0
TCGA-LL-A441-01	0	62	37	NA	Negative	Negative	Negative	Post-(prior-bilateral-ovariectomy-OR->12-mo-since-LMP-with-no-prior-hysterectomy)	1	32.72	0	32.72	0	1
TCGA-LL-A442-01	0	56	60	NA	Positive	Equivocal	Positive	Post-(prior-bilateral-ovariectomy-OR->12-mo-since-LMP-with-no-prior-hysterectomy)	2	29.2	0	29.2	0	0
TCGA-LL-A50Y-01	0	84	91	BRCA-LumA	Positive	Equivocal	Positive	Post-(prior-bilateral-ovariectomy-OR->12-mo-since-LMP-with-no-prior-hysterectomy)	2	25.03	0	25.03	0	0
TCGA-LL-A5YN-01	0	46	41	BRCA-LumA	Positive	Equivocal	Positive	Post-(prior-bilateral-ovariectomy-OR->12-mo-since-LMP-with-no-prior-hysterectomy)	2	14.68	0	14.68	0	0
TCGA-LL-A5YO-01	0	50	47	BRCA-Her2	Negative	Negative	Negative	Pre-(<6-months-since-LMP-AND-no-prior-bilateral-ovariectomy-AND-not-on-estrogen-replacement)	1	14.45	0	14.45	0	1
TCGA-LL-A6FR-01	0	50	30	BRCA-Basal	Negative	Equivocal	Positive	Post-(prior-bilateral-ovariectomy-OR->12-mo-since-LMP-with-no-prior-hysterectomy)	2	16.06	0	16.06	0	0
TCGA-LL-A73Y-01	0	67	55	BRCA-Basal	Negative	Negative	Negative	Post-(prior-bilateral-ovariectomy-OR->12-mo-since-LMP-with-no-prior-hysterectomy)	1	15.67	0	15.67	0	1
TCGA-LL-A740-01	0	61	37	BRCA-LumA	Negative	Equivocal	Negative	Post-(prior-bilateral-ovariectomy-OR->12-mo-since-LMP-with-no-prior-hysterectomy)	1	14.49	0	14.49	0	0
TCGA-LL-A8F5-01	0	61	78	BRCA-Basal	Positive	Negative	Negative	Post-(prior-bilateral-ovariectomy-OR->12-mo-since-LMP-with-no-prior-hysterectomy)	2	19.58	0	19.58	0	0
TCGA-OL-A5D7-01	0	70	1415	BRCA-Basal	Negative	NA	Negative	Post-(prior-bilateral-ovariectomy-OR->12-mo-since-LMP-with-no-prior-hysterectomy)	2	58.48	0	58.48	0	0
TCGA-OL-A5D8-01	0	40	1357	BRCA-LumA	Positive	NA	Positive	Pre-(<6-months-since-LMP-AND-no-prior-bilateral-ovariectomy-AND-not-on-estrogen-replacement)	2	31.96	0	31.96	0	0
TCGA-OL-A5DA-01	0	61	1407	BRCA-LumA	Positive	NA	Positive	Post-(prior-bilateral-ovariectomy-OR->12-mo-since-LMP-with-no-prior-hysterectomy)	2	58.57	0	58.57	0	0
TCGA-OL-A5RX-01	0	51	561	BRCA-LumA	Positive	NA	Positive	Pre-(<6-months-since-LMP-AND-no-prior-bilateral-ovariectomy-AND-not-on-estrogen-replacement)	1	28.84	0	28.84	0	0
TCGA-OL-A5RZ-01	0	57	343	BRCA-Her2	Positive	NA	Negative	Post-(prior-bilateral-ovariectomy-OR->12-mo-since-LMP-with-no-prior-hysterectomy)	1	22.31	0	22.31	0	0
TCGA-OL-A66J-01	0	80	1645	BRCA-LumA	Positive	NA	Positive	Post-(prior-bilateral-ovariectomy-OR->12-mo-since-LMP-with-no-prior-hysterectomy)	1	65.57	0	65.57	0	0
TCGA-OL-A66L-01	0	71	952	BRCA-LumA	Positive	NA	Positive	Post-(prior-bilateral-ovariectomy-OR->12-mo-since-LMP-with-no-prior-hysterectomy)	1	42.74	0	42.74	0	0
TCGA-OL-A66P-01	0	75	98	BRCA-Her2	Negative	NA	Negative	NA	2	14.06	0	14.06	0	0
TCGA-OL-A6VO-01	0	43	507	BRCA-Basal	Negative	Negative	Negative	NA	1	28.19	0	28.19	0	1
TCGA-OL-A6VQ-01	0	49	278	BRCA-LumA	Positive	NA	Positive	Pre-(<6-months-since-LMP-AND-no-prior-bilateral-ovariectomy-AND-not-on-estrogen-replacement)	2	19.71	0	19.71	0	0
TCGA-OL-A6VR-01	0	48	869	BRCA-LumA	Positive	Negative	Positive	NA	1	40.08	0	40.08	0	0
TCGA-OL-A97C-01	0	67	216	BRCA-Normal	Negative	NA	Negative	Post-(prior-bilateral-ovariectomy-OR->12-mo-since-LMP-with-no-prior-hysterectomy)	2	9.03	1	8.9	0	0
TCGA-PE-A5DD-01	0	64	2411	BRCA-LumA	Positive	Positive	Negative	Post-(prior-bilateral-ovariectomy-OR->12-mo-since-LMP-with-no-prior-hysterectomy)	2	64.16	0	64.16	0	0
TCGA-PE-A5DE-01	0	41	2066	BRCA-LumA	Positive	Negative	Positive	Pre-(<6-months-since-LMP-AND-no-prior-bilateral-ovariectomy-AND-not-on-estrogen-replacement)	2	86.89	0	86.89	0	0
TCGA-PL-A8LV-01	0	54	240	BRCA-Basal	NA	NA	NA	NA	3	0.23	0	0.23	0	0
TCGA-PL-A8LY-01	0	30	129	BRCA-Normal	NA	NA	NA	Pre-(<6-months-since-LMP-AND-no-prior-bilateral-ovariectomy-AND-not-on-estrogen-replacement)	2	0.26	0	0.26	0	0
TCGA-S3-A6ZF-01	0	64	107	BRCA-LumB	Positive	Equivocal	Positive	Post-(prior-bilateral-ovariectomy-OR->12-mo-since-LMP-with-no-prior-hysterectomy)	2	18.79	0	18.79	0	0
TCGA-S3-AA10-01	0	65	168	BRCA-Basal	Negative	Negative	Negative	Post-(prior-bilateral-ovariectomy-OR->12-mo-since-LMP-with-no-prior-hysterectomy)	2	19.25	0	19.25	0	1
TCGA-S3-AA11-01	0	67	148	BRCA-LumA	Positive	Equivocal	Positive	Post-(prior-bilateral-ovariectomy-OR->12-mo-since-LMP-with-no-prior-hysterectomy)	2	13.83	0	13.83	0	0
TCGA-S3-AA12-01	1	82	156	BRCA-LumA	Positive	Negative	Negative	Post-(prior-bilateral-ovariectomy-OR->12-mo-since-LMP-with-no-prior-hysterectomy)	3	18.86	0	18.86	0	0
TCGA-S3-AA14-01	0	47	127	BRCA-LumA	Positive	Positive	Positive	Post-(prior-bilateral-ovariectomy-OR->12-mo-since-LMP-with-no-prior-hysterectomy)	1	17.38	0	17.38	0	0
TCGA-W8-A86G-01	0	66	126	BRCA-LumA	Positive	Negative	Positive	Post-(prior-bilateral-ovariectomy-OR->12-mo-since-LMP-with-no-prior-hysterectomy)	2	11.4	0	11.4	0	0
TCGA-WT-AB44-01	0	77	656	BRCA-LumA	Positive	Negative	Positive	Post-(prior-bilateral-ovariectomy-OR->12-mo-since-LMP-with-no-prior-hysterectomy)	1	29.01	0	29.01	0	0
TCGA-XX-A89A-01	0	68	174	BRCA-LumA	Positive	Negative	Positive	Post-(prior-bilateral-ovariectomy-OR->12-mo-since-LMP-with-no-prior-hysterectomy)	2	16.03	0	16.03	0	0
TCGA-Z7-A8R6-01	0	46	3020	BRCA-LumB	Positive	Negative	Positive	Pre-(<6-months-since-LMP-AND-no-prior-bilateral-ovariectomy-AND-not-on-estrogen-replacement)	1	106.96	0	106.96	0	0
