# Supplementary material for: Multi-Omics Profiling Suggesting Intratumoral Mast Cells as Predictive Index of Breast Cancer Lung Metastasis
Source: Front Oncol. 2022 Jan 17;11:788778. doi: 10.3389/fonc.2021.788778 (PMC8801492; doi:10.3389/fonc.2021.788778)
Supplement: Supplementary file 9 [file DataSheet_2.xlsx]

## Sheet: Sheet1
Table S2: Clinico-pathological characteristics of human patients included in the immunohistochemical staining (Figure 4E)
Patient ID	Sex	Tumor size	ER	PR	HER2	Histilogical grade	Lymph node metastasis	Group
BC1	F	2 cm	/	/	/	II-III	positive	No metastasis
BC2	F	7.2 x 1.5cm	positive	/	positive	/	/	No metastasis
BC3	F	1.5 x1.5 cm	positive	negative	positive	II	negative	No metastasis
BC4	F	/	negative	negative	negative	II	negative	No metastasis
BC5	F	/	positive	positive	positive	II	/	No metastasis
BC6	F	/	positive	positive	positive	/	negative	No metastasis
BC7	F	/	/	/	/	/	/	No metastasis
BC8	F	3.9 x 2 x 1.7 cm	/	/	negative	/	positive	No metastasis
BC9	F	8 x 7 cm	negative	negative	negative	/	/	Lung metastasis
BC10	F	3 x 2 cm	positive	positive	positive	/	/	Lung metastasis
BC11	F	/	positive	positive	negative	/	/	Lung metastasis
BC12	F	2.5 x 2 cm	positive	positive	/	/	positive	Lung metastasis
BC13	F	1.5 x 1.5 cm	positive	positive	positive	/	positive	Lung metastasis
BC14	F	2 x 3 cm	negative	negative	positive	/	/	Lung metastasis
BC15	F	/	negative	negative	negative	/	/	Lung metastasis
BC16	F	2 x 1.5 cm	negative	negative	positive	/	/	Lung metastasis
BC17	F	/	negative	negative	negative	/	/	Lung metastasis
BC18	F	/	negative	negative	negative	/	/	Lung metastasis
BC19	F	3.4 x 1.7 cm	negative	negative	negative	/	/	Lung metastasis
BC20	F	4 x 4 cm	negative	negative	negative	/	/	Lung metastasis
