# Supplementary material for: Multi-Omics Profiling Suggesting Intratumoral Mast Cells as Predictive Index of Breast Cancer Lung Metastasis
Source: Front Oncol. 2022 Jan 17;11:788778. doi: 10.3389/fonc.2021.788778 (PMC8801492; doi:10.3389/fonc.2021.788778)
Supplement: Supplementary file 10 [file DataSheet_3.xlsx]

## Sheet: Supplementary Table 2
Table S3: WGCNA analysis of immune-related genes in GSE2603
geneSymbol	moduleColor	GS.weight	p.GS.weight	MM.brown	p.MM.brown	MM.green	p.MM.green	MM.turquoise	p.MM.turquoise	MM.blue	p.MM.blue	MM.black	p.MM.black	MM.red	p.MM.red	MM.grey	p.MM.grey	MM.yellow	p.MM.yellow	MM.brown	p.MM.brown	MM.green	p.MM.green	MM.turquoise	p.MM.turquoise	MM.blue	p.MM.blue	MM.black	p.MM.black	MM.red	p.MM.red	MM.grey	p.MM.grey	MM.yellow	p.MM.yellow
CDK5	black	-0.380752	0.00584473	-0.268736	0.0565438	-0.0321578	0.822744	-0.261593	0.0637004	-0.0872227	0.54278	-0.548479	3.09e-05	-0.334607	0.0163969	0.0502276	0.726319	-0.0154906	0.914084	-0.268736	0.0565438	-0.0321578	0.822744	-0.261593	0.0637004	-0.0872227	0.54278	-0.548479	3.09e-05	-0.334607	0.0163969	0.0502276	0.726319	-0.0154906	0.914084
NR3C2	black	0.326785	0.019257	0.0915277	0.522968	-0.242888	0.0859081	-0.018425	0.897888	0.0781482	0.585692	0.320527	0.0218399	0.0641897	0.654511	0.05622	0.695171	0.100124	0.484514	0.0915277	0.522968	-0.242888	0.0859081	-0.018425	0.897888	0.0781482	0.585692	0.320527	0.0218399	0.0641897	0.654511	0.05622	0.695171	0.100124	0.484514
GNG7	black	0.304482	0.0298254	0.152372	0.285781	-0.230139	0.104234	0.0222306	0.876946	0.185195	0.193238	0.513643	0.000115797	0.186515	0.190027	-0.0314959	0.826336	-0.103478	0.469922	0.152372	0.285781	-0.230139	0.104234	0.0222306	0.876946	0.185195	0.193238	0.513643	0.000115797	0.186515	0.190027	-0.0314959	0.826336	-0.103478	0.469922
GZMM	black	0.285198	0.0425019	0.223356	0.115137	0.0190786	0.894286	0.239656	0.090296	0.018395	0.898054	0.481258	0.000350116	0.0736985	0.607277	-0.276274	0.0497088	-0.40497	0.00320049	0.223356	0.115137	0.0190786	0.894286	0.239656	0.090296	0.018395	0.898054	0.481258	0.000350116	0.0736985	0.607277	-0.276274	0.0497088	-0.40497	0.00320049
CACYBP	black	-0.277265	0.0488623	-0.410821	0.00274853	0.120105	0.401188	-0.327332	0.0190442	-0.439924	0.00123685	-0.730426	1.18e-09	-0.432184	0.00154006	-0.167639	0.239658	0.0409518	0.775396	-0.410821	0.00274853	0.120105	0.401188	-0.327332	0.0190442	-0.439924	0.00123685	-0.730426	1.18e-09	-0.432184	0.00154006	-0.167639	0.239658	0.0409518	0.775396
NGFR	black	0.264506	0.0606992	0.250556	0.0761668	-0.218833	0.122878	-0.0443514	0.757297	0.374511	0.00677823	0.649259	2.55e-07	0.123093	0.389488	0.0939416	0.512019	-0.1647	0.248113	0.250556	0.0761668	-0.218833	0.122878	-0.0443514	0.757297	0.374511	0.00677823	0.649259	2.55e-07	0.123093	0.389488	0.0939416	0.512019	-0.1647	0.248113
NR4A1	black	-0.255266	0.0706301	-0.14885	0.297194	-0.190945	0.17953	-0.191373	0.178538	0.0988916	0.489934	0.437412	0.00132883	0.162488	0.254613	-0.153226	0.283057	-0.375141	0.00667838	-0.14885	0.297194	-0.190945	0.17953	-0.191373	0.178538	0.0988916	0.489934	0.437412	0.00132883	0.162488	0.254613	-0.153226	0.283057	-0.375141	0.00667838
OXTR	black	0.238632	0.0917221	0.187983	0.186502	-0.260288	0.0650833	-0.100135	0.484466	0.324454	0.0201871	0.54374	3.73e-05	0.0475474	0.740399	0.0162753	0.909749	-0.120117	0.401142	0.187983	0.186502	-0.260288	0.0650833	-0.100135	0.484466	0.324454	0.0201871	0.54374	3.73e-05	0.0475474	0.740399	0.0162753	0.909749	-0.120117	0.401142
HEY1	black	-0.218582	0.123319	-0.173966	0.222124	-0.343394	0.013623	0.212779	0.133848	-0.0583677	0.684124	0.452646	0.000852871	0.420942	0.00209868	-0.239289	0.0908044	-0.181665	0.202016	-0.173966	0.222124	-0.343394	0.013623	0.212779	0.133848	-0.0583677	0.684124	0.452646	0.000852871	0.420942	0.00209868	-0.239289	0.0908044	-0.181665	0.202016
VEGFB	black	-0.213936	0.131697	-0.121477	0.39579	-0.231674	0.10188	-0.110738	0.439164	0.316738	0.0235412	0.418712	0.00222877	0.17952	0.207484	0.140865	0.324152	-0.264762	0.0604409	-0.121477	0.39579	-0.231674	0.10188	-0.110738	0.439164	0.316738	0.0235412	0.418712	0.00222877	0.17952	0.207484	0.140865	0.324152	-0.264762	0.0604409
SORL1	black	0.210365	0.138421	0.250394	0.0763623	-0.166547	0.242775	0.334961	0.0162764	0.138675	0.331806	0.635412	5.47e-07	0.173066	0.224562	-0.0665994	0.642404	-0.317947	0.0229866	0.250394	0.0763623	-0.166547	0.242775	0.334961	0.0162764	0.138675	0.331806	0.635412	5.47e-07	0.173066	0.224562	-0.0665994	0.642404	-0.317947	0.0229866
CCNB1	black	-0.208876	0.141298	-0.133954	0.348688	0.185837	0.191672	-0.150873	0.290604	-0.2743	0.0514302	-0.78875	6.28e-12	-0.356994	0.0101232	0.0340767	0.812352	0.186505	0.190053	-0.133954	0.348688	0.185837	0.191672	-0.150873	0.290604	-0.2743	0.0514302	-0.78875	6.28e-12	-0.356994	0.0101232	0.0340767	0.812352	0.186505	0.190053
UBXN1	black	0.20392	0.1512	0.240196	0.0895513	-0.14645	0.305139	0.128477	0.368921	0.383329	0.00549341	0.571863	1.17e-05	0.194005	0.172528	0.0876948	0.54059	-0.15343	0.282409	0.240196	0.0895513	-0.14645	0.305139	0.128477	0.368921	0.383329	0.00549341	0.571863	1.17e-05	0.194005	0.172528	0.0876948	0.54059	-0.15343	0.282409
PTK2	black	-0.2017	0.155796	-0.191343	0.178609	-0.00689815	0.961683	-0.0396509	0.782354	-0.248287	0.078954	-0.32188	0.0212581	-0.147359	0.302112	-0.133894	0.348905	0.0148646	0.917544	-0.191343	0.178609	-0.00689815	0.961683	-0.0396509	0.782354	-0.248287	0.078954	-0.32188	0.0212581	-0.147359	0.302112	-0.133894	0.348905	0.0148646	0.917544
KIF11	black	-0.198919	0.161699	-0.126286	0.37721	0.270946	0.0544656	-0.216302	0.127378	-0.22586	0.111016	-0.751904	2.02e-10	-0.369447	0.00762848	0.0667331	0.641735	0.020035	0.889019	-0.126286	0.37721	0.270946	0.0544656	-0.216302	0.127378	-0.22586	0.111016	-0.751904	2.02e-10	-0.369447	0.00762848	0.0667331	0.641735	0.020035	0.889019
CDKN3	black	-0.185593	0.192268	-0.094148	0.511088	0.102128	0.475767	-0.152838	0.284292	0.0885984	0.53641	-0.664205	1.07e-07	-0.294038	0.0362301	0.326916	0.019206	0.287632	0.0406923	-0.094148	0.511088	0.102128	0.475767	-0.152838	0.284292	0.0885984	0.53641	-0.664205	1.07e-07	-0.294038	0.0362301	0.326916	0.019206	0.287632	0.0406923
SLIT2	black	0.178004	0.21141	0.274772	0.0510146	-0.230874	0.103102	0.40509	0.00319059	0.419303	0.00219365	0.645602	3.13e-07	0.398879	0.00373953	0.198842	0.161865	-0.0954988	0.505017	0.274772	0.0510146	-0.230874	0.103102	0.40509	0.00319059	0.419303	0.00219365	0.645602	3.13e-07	0.398879	0.00373953	0.198842	0.161865	-0.0954988	0.505017
PSMD14	black	-0.177227	0.213444	-0.0616644	0.667294	0.312431	0.025609	-0.0487323	0.734163	-0.19388	0.17281	-0.697592	1.28e-08	-0.246227	0.0815529	0.165181	0.246715	0.277075	0.0490239	-0.0616644	0.667294	0.312431	0.025609	-0.0487323	0.734163	-0.19388	0.17281	-0.697592	1.28e-08	-0.246227	0.0815529	0.165181	0.246715	0.277075	0.0490239
PRDX1	black	0.168376	0.237566	0.142093	0.319906	0.241241	0.0881232	-0.0770623	0.590928	-0.0647946	0.651464	-0.440923	0.00120189	-0.23209	0.101249	-0.0330244	0.818047	0.178274	0.210706	0.142093	0.319906	0.241241	0.0881232	-0.0770623	0.590928	-0.0647946	0.651464	-0.440923	0.00120189	-0.23209	0.101249	-0.0330244	0.818047	0.178274	0.210706
BIRC5	black	-0.159064	0.264895	-0.106813	0.455654	0.120165	0.40095	-0.198577	0.162438	0.0278728	0.846055	-0.707181	6.6e-09	-0.408894	0.00289074	0.24781	0.0795501	0.180203	0.20573	-0.106813	0.455654	0.120165	0.40095	-0.198577	0.162438	0.0278728	0.846055	-0.707181	6.6e-09	-0.408894	0.00289074	0.24781	0.0795501	0.180203	0.20573
IL11RA	black	0.158568	0.266406	0.112172	0.433223	-0.26309	0.0621436	0.152942	0.28396	0.127824	0.371382	0.400622	0.00357767	0.224928	0.112536	0.0787696	0.582706	0.136686	0.338853	0.112172	0.433223	-0.26309	0.0621436	0.152942	0.28396	0.127824	0.371382	0.400622	0.00357767	0.224928	0.112536	0.0787696	0.582706	0.136686	0.338853
PIK3R1	black	0.15787	0.268544	0.103726	0.468853	-0.36388	0.00866845	-0.00803735	0.955361	0.126568	0.376139	0.512977	0.000118599	0.157561	0.269493	-0.0800412	0.576616	-0.0460199	0.74846	0.103726	0.468853	-0.36388	0.00866845	-0.00803735	0.955361	0.126568	0.376139	0.512977	0.000118599	0.157561	0.269493	-0.0800412	0.576616	-0.0460199	0.74846
AMT	black	0.157712	0.269029	0.00156618	0.991297	-0.415621	0.00242098	-0.0396271	0.782482	0.195551	0.169066	0.659337	1.43e-07	0.184722	0.194398	-0.00316642	0.982406	-0.148343	0.298862	0.00156618	0.991297	-0.415621	0.00242098	-0.0396271	0.782482	0.195551	0.169066	0.659337	1.43e-07	0.184722	0.194398	-0.00316642	0.982406	-0.148343	0.298862
CDC7	black	0.149847	0.293934	0.191837	0.177468	0.355419	0.0104841	0.0682642	0.634093	-0.0278239	0.846322	-0.528073	6.82e-05	-0.13032	0.362036	0.275275	0.0505742	0.283147	0.0440773	0.191837	0.177468	0.355419	0.0104841	0.0682642	0.634093	-0.0278239	0.846322	-0.528073	6.82e-05	-0.13032	0.362036	0.275275	0.0505742	0.283147	0.0440773
LALBA	black	0.149566	0.29485	0.14415	0.312879	-0.161465	0.257656	0.00570299	0.968318	0.281574	0.0453175	0.358438	0.00980181	0.117356	0.412129	0.192066	0.176942	0.0725609	0.61285	0.14415	0.312879	-0.161465	0.257656	0.00570299	0.968318	0.281574	0.0453175	0.358438	0.00980181	0.117356	0.412129	0.192066	0.176942	0.0725609	0.61285
CCNA2	black	-0.14698	0.303373	-0.0763152	0.594542	0.267059	0.0581631	-0.0757275	0.597392	-0.0469388	0.743607	-0.701269	9.97e-09	-0.219408	0.121872	0.333342	0.0168334	0.338382	0.0151511	-0.0763152	0.594542	0.267059	0.0581631	-0.0757275	0.597392	-0.0469388	0.743607	-0.701269	9.97e-09	-0.219408	0.121872	0.333342	0.0168334	0.338382	0.0151511
IDH3A	black	-0.144403	0.312022	-0.196315	0.167375	0.0129309	0.92824	0.0353422	0.805517	-0.311292	0.0261805	-0.478407	0.000383946	0.0157941	0.912407	0.00933043	0.948188	0.26944	0.0558747	-0.196315	0.167375	0.0129309	0.92824	0.0353422	0.805517	-0.311292	0.0261805	-0.478407	0.000383946	0.0157941	0.912407	0.00933043	0.948188	0.26944	0.0558747
RBMS3	black	0.127335	0.37323	0.21963	0.121487	-0.19929	0.160903	0.103979	0.467766	0.424932	0.00188264	0.693257	1.72e-08	0.316926	0.0234543	0.209633	0.13983	-0.0820047	0.56727	0.21963	0.121487	-0.19929	0.160903	0.103979	0.467766	0.424932	0.00188264	0.693257	1.72e-08	0.316926	0.0234543	0.209633	0.13983	-0.0820047	0.56727
CSE1L	black	-0.119416	0.403914	-0.0636848	0.65706	0.338818	0.0150126	-0.120702	0.398832	-0.234899	0.0970687	-0.628155	8.03e-07	-0.263606	0.0616141	-0.0408451	0.775966	0.152525	0.28529	-0.0636848	0.65706	0.338818	0.0150126	-0.120702	0.398832	-0.234899	0.0970687	-0.628155	8.03e-07	-0.263606	0.0616141	-0.0408451	0.775966	0.152525	0.28529
EDNRA	black	-0.117812	0.410304	-0.140305	0.326098	-0.199662	0.160106	0.228728	0.106433	-0.0528823	0.712462	0.519675	9.31e-05	0.437159	0.0013384	-0.17481	0.219854	-0.268508	0.0567613	-0.140305	0.326098	-0.199662	0.160106	0.228728	0.106433	-0.0528823	0.712462	0.519675	9.31e-05	0.437159	0.0013384	-0.17481	0.219854	-0.268508	0.0567613
KANK2	black	0.117089	0.413201	0.0997028	0.486363	-0.232071	0.101278	0.221353	0.118519	0.0585173	0.683357	0.686542	2.67e-08	0.47986	0.000366354	-0.235645	0.0959807	-0.313157	0.0252502	0.0997028	0.486363	-0.232071	0.101278	0.221353	0.118519	0.0585173	0.683357	0.686542	2.67e-08	0.47986	0.000366354	-0.235645	0.0959807	-0.313157	0.0252502
AHNAK	black	0.116844	0.414186	0.00836204	0.953559	-0.259686	0.0657295	0.0211883	0.882674	-0.0941295	0.511171	0.586503	6.11e-06	0.168588	0.236969	-0.330172	0.0179705	-0.381132	0.00579181	0.00836204	0.953559	-0.259686	0.0657295	0.0211883	0.882674	-0.0941295	0.511171	0.586503	6.11e-06	0.168588	0.236969	-0.330172	0.0179705	-0.381132	0.00579181
LMNB1	black	-0.116782	0.414438	0.0709834	0.620614	0.329472	0.0182302	-0.00719447	0.960038	-0.0260929	0.855778	-0.559572	1.96e-05	-0.218773	0.122983	0.168004	0.238621	0.0525369	0.714261	0.0709834	0.620614	0.329472	0.0182302	-0.00719447	0.960038	-0.0260929	0.855778	-0.559572	1.96e-05	-0.218773	0.122983	0.168004	0.238621	0.0525369	0.714261
EGR3	black	-0.10555	0.461027	-0.00702655	0.96097	-0.154341	0.279525	0.0154018	0.914575	-0.0935462	0.513804	0.513642	0.000115803	0.164799	0.247827	-0.363608	0.0087224	-0.372636	0.00708283	-0.00702655	0.96097	-0.154341	0.279525	0.0154018	0.914575	-0.0935462	0.513804	0.513642	0.000115803	0.164799	0.247827	-0.363608	0.0087224	-0.372636	0.00708283
FOSB	black	0.0955207	0.504919	0.0957054	0.504092	-0.0549853	0.70155	0.0372312	0.795341	-0.0114106	0.936659	0.500523	0.000183727	0.148668	0.297792	-0.272679	0.0528796	-0.283861	0.0435237	0.0957054	0.504092	-0.0549853	0.70155	0.0372312	0.795341	-0.0114106	0.936659	0.500523	0.000183727	0.148668	0.297792	-0.272679	0.0528796	-0.283861	0.0435237
TACSTD2	black	-0.0952835	0.505982	0.0182516	0.898844	-0.113463	0.427915	-0.0503867	0.725487	0.157584	0.269421	0.32245	0.0210168	0.0358065	0.803013	0.0897159	0.531262	-0.0293962	0.837751	0.0182516	0.898844	-0.113463	0.427915	-0.0503867	0.725487	0.157584	0.269421	0.32245	0.0210168	0.0358065	0.803013	0.0897159	0.531262	-0.0293962	0.837751
TGFB3	black	0.0951331	0.506657	0.0931988	0.515375	-0.0876152	0.540959	0.280228	0.046402	0.0123722	0.931333	0.633846	5.95e-07	0.440591	0.00121339	-0.309374	0.0271674	-0.307136	0.0283579	0.0931988	0.515375	-0.0876152	0.540959	0.280228	0.046402	0.0123722	0.931333	0.633846	5.95e-07	0.440591	0.00121339	-0.309374	0.0271674	-0.307136	0.0283579
PRC1	black	-0.0918536	0.521483	-0.0916578	0.522375	0.310239	0.0267184	-0.203657	0.15174	-0.29026	0.0388097	-0.78511	9.11e-12	-0.389597	0.00471475	0.0327664	0.819445	0.162304	0.255157	-0.0916578	0.522375	0.310239	0.0267184	-0.203657	0.15174	-0.29026	0.0388097	-0.78511	9.11e-12	-0.389597	0.00471475	0.0327664	0.819445	0.162304	0.255157
CD81	black	-0.0916078	0.522603	0.0376758	0.79295	-0.128757	0.367872	0.306941	0.0284635	0.0508414	0.723108	0.491983	0.000245674	0.388746	0.00481446	-0.174762	0.219982	-0.208281	0.142461	0.0376758	0.79295	-0.128757	0.367872	0.306941	0.0284635	0.0508414	0.723108	0.491983	0.000245674	0.388746	0.00481446	-0.174762	0.219982	-0.208281	0.142461
CX3CR1	black	0.08086	0.57271	0.0696978	0.626971	-0.239877	0.089991	0.299952	0.0324767	-0.122391	0.392218	0.744741	3.71e-10	0.317058	0.0233932	-0.346305	0.0127972	-0.351175	0.0115119	0.0696978	0.626971	-0.239877	0.089991	0.299952	0.0324767	-0.122391	0.392218	0.744741	3.71e-10	0.317058	0.0233932	-0.346305	0.0127972	-0.351175	0.0115119
PDGFA	black	0.0799907	0.576857	0.0950998	0.506806	-0.200964	0.157343	0.282966	0.0442185	0.184225	0.195622	0.430586	0.00161037	0.395549	0.00406675	0.128429	0.369102	0.22912	0.105818	0.0950998	0.506806	-0.200964	0.157343	0.282966	0.0442185	0.184225	0.195622	0.430586	0.00161037	0.395549	0.00406675	0.128429	0.369102	0.22912	0.105818
FOS	black	-0.0745918	0.602916	-0.00765926	0.957459	-0.186453	0.190179	0.216308	0.127368	-0.115178	0.420921	0.528343	6.75e-05	0.32417	0.0203029	-0.31135	0.0261511	-0.213208	0.133047	-0.00765926	0.957459	-0.186453	0.190179	0.216308	0.127368	-0.115178	0.420921	0.528343	6.75e-05	0.32417	0.0203029	-0.31135	0.0261511	-0.213208	0.133047
SHFM1	black	-0.0745205	0.603264	-0.288367	0.0401586	-0.0216673	0.880041	-0.106737	0.455973	-0.453762	0.000824924	-0.590724	5.04e-06	-0.238373	0.0920846	-0.101534	0.478349	0.295465	0.035293	-0.288367	0.0401586	-0.0216673	0.880041	-0.106737	0.455973	-0.453762	0.000824924	-0.590724	5.04e-06	-0.238373	0.0920846	-0.101534	0.478349	0.295465	0.035293
ELN	black	-0.0667709	0.641546	0.00473618	0.973687	-0.248003	0.0793079	-0.0775546	0.588552	0.176376	0.215685	0.425873	0.00183464	0.349414	0.0119634	0.0854653	0.550971	0.0483718	0.736058	0.00473618	0.973687	-0.248003	0.0793079	-0.0775546	0.588552	0.176376	0.215685	0.425873	0.00183464	0.349414	0.0119634	0.0854653	0.550971	0.0483718	0.736058
PTHLH	black	0.0614761	0.668252	0.0640917	0.655005	-0.209922	0.139273	-0.0507404	0.723636	0.12594	0.378531	0.513226	0.000117543	0.187465	0.187741	-0.0743575	0.604059	-0.192688	0.175516	0.0640917	0.655005	-0.209922	0.139273	-0.0507404	0.723636	0.12594	0.378531	0.513226	0.000117543	0.187465	0.187741	-0.0743575	0.604059	-0.192688	0.175516
EZH2	black	-0.0583081	0.68443	0.00463478	0.97425	0.316671	0.0235723	-0.267122	0.0581018	-0.062116	0.665001	-0.695715	1.46e-08	-0.343034	0.0137281	0.244149	0.0842423	0.341479	0.0141905	0.00463478	0.97425	0.316671	0.0235723	-0.267122	0.0581018	-0.062116	0.665001	-0.695715	1.46e-08	-0.343034	0.0137281	0.244149	0.0842423	0.341479	0.0141905
ADRM1	black	-0.0511477	0.721507	-0.0933589	0.514651	0.0961079	0.502292	-0.169778	0.233626	-0.111208	0.437211	-0.448646	0.000960082	-0.196334	0.167333	0.0844484	0.555737	0.00823229	0.954279	-0.0933589	0.514651	0.0961079	0.502292	-0.169778	0.233626	-0.111208	0.437211	-0.448646	0.000960082	-0.196334	0.167333	0.0844484	0.555737	0.00823229	0.954279
STAT5B	black	0.0498086	0.728515	0.0351903	0.806337	-0.287639	0.0406872	0.0811343	0.571404	0.402925	0.00337325	0.620558	1.19e-06	0.333704	0.0167073	0.0341353	0.812036	-0.0719264	0.615967	0.0351903	0.806337	-0.287639	0.0406872	0.0811343	0.571404	0.402925	0.00337325	0.620558	1.19e-06	0.333704	0.0167073	0.0341353	0.812036	-0.0719264	0.615967
CRIM1	black	-0.0497682	0.728727	0.0360163	0.801881	-0.311157	0.0262488	0.0893952	0.532737	0.177259	0.21336	0.551634	2.72e-05	0.236715	0.0944385	0.0931698	0.515507	-0.109799	0.443078	0.0360163	0.801881	-0.311157	0.0262488	0.0893952	0.532737	0.177259	0.21336	0.551634	2.72e-05	0.236715	0.0944385	0.0931698	0.515507	-0.109799	0.443078
SEMA5A	black	-0.0459722	0.748713	-0.0893591	0.532903	-0.399592	0.00367251	0.156664	0.272264	0.178531	0.210039	0.58808	5.68e-06	0.434707	0.00143464	0.0398398	0.781342	-0.0336821	0.814487	-0.0893591	0.532903	-0.399592	0.00367251	0.156664	0.272264	0.178531	0.210039	0.58808	5.68e-06	0.434707	0.00143464	0.0398398	0.781342	-0.0336821	0.814487
ACTA1	black	-0.0458963	0.749114	0.00238042	0.986773	-0.0400324	0.780311	-0.133049	0.351983	0.331571	0.0174609	0.380301	0.00590826	0.31007	0.0268059	0.147936	0.300204	-0.0604888	0.673278	0.00238042	0.986773	-0.0400324	0.780311	-0.133049	0.351983	0.331571	0.0174609	0.380301	0.00590826	0.31007	0.0268059	0.147936	0.300204	-0.0604888	0.673278
HDAC1	black	0.0441156	0.758549	0.0609531	0.670912	0.15325	0.28298	-0.132515	0.353936	-0.20963	0.139836	-0.490434	0.000258754	-0.25707	0.0685958	0.0107418	0.940364	0.274482	0.0512696	0.0609531	0.670912	0.15325	0.28298	-0.132515	0.353936	-0.20963	0.139836	-0.490434	0.000258754	-0.25707	0.0685958	0.0107418	0.940364	0.274482	0.0512696
PIK3CB	black	0.0435138	0.761745	-0.100012	0.485006	0.0581267	0.68536	-0.115007	0.421614	-0.288217	0.040267	-0.45909	0.000702581	-0.341001	0.0143354	-0.00896396	0.950221	0.250071	0.0767562	-0.100012	0.485006	0.0581267	0.68536	-0.115007	0.421614	-0.288217	0.040267	-0.45909	0.000702581	-0.341001	0.0143354	-0.00896396	0.950221	0.250071	0.0767562
CXCL14	black	0.0397994	0.781559	-0.0112107	0.937766	-0.257552	0.0680604	0.0272921	0.849224	-0.0408212	0.776094	0.587086	5.95e-06	0.00879606	0.951152	-0.262123	0.063146	-0.455569	0.000781458	-0.0112107	0.937766	-0.257552	0.0680604	0.0272921	0.849224	-0.0408212	0.776094	0.587086	5.95e-06	0.00879606	0.951152	-0.262123	0.063146	-0.455569	0.000781458
IGF2	black	-0.0380991	0.790676	-0.0460556	0.748272	-0.189199	0.183618	0.0237958	0.868357	0.0709001	0.621025	0.426257	0.0018154	0.293839	0.0363619	-0.114417	0.424017	-0.10771	0.451855	-0.0460556	0.748272	-0.189199	0.183618	0.0237958	0.868357	0.0709001	0.621025	0.426257	0.0018154	0.293839	0.0363619	-0.114417	0.424017	-0.10771	0.451855
ADAR	black	-0.0378157	0.792198	-0.0251833	0.860755	0.488457	0.000276376	-0.266821	0.0583951	-0.152834	0.284304	-0.513838	0.000114992	-0.501982	0.000174694	-0.147312	0.302268	-0.204402	0.150215	-0.0251833	0.860755	0.488457	0.000276376	-0.266821	0.0583951	-0.152834	0.284304	-0.513838	0.000114992	-0.501982	0.000174694	-0.147312	0.302268	-0.204402	0.150215
KL	black	0.0311546	0.828189	0.102683	0.473361	-0.23001	0.104433	0.277106	0.0489973	0.202333	0.154475	0.557907	2.1e-05	0.412873	0.00260401	0.0676139	0.637334	-0.0254428	0.859334	0.102683	0.473361	-0.23001	0.104433	0.277106	0.0489973	0.202333	0.154475	0.557907	2.1e-05	0.412873	0.00260401	0.0676139	0.637334	-0.0254428	0.859334
PSMC1	black	-0.0292773	0.838399	-0.0116185	0.935507	0.171604	0.228562	-0.122251	0.392763	0.138818	0.331301	-0.522321	8.44e-05	-0.206701	0.145582	0.414611	0.00248685	0.39815	0.00380907	-0.0116185	0.935507	0.171604	0.228562	-0.122251	0.392763	0.138818	0.331301	-0.522321	8.44e-05	-0.206701	0.145582	0.414611	0.00248685	0.39815	0.00380907
DLC1	black	0.0269122	0.8513	0.130233	0.362359	-0.185378	0.192792	0.397768	0.00384598	0.31696	0.0234385	0.629573	7.45e-07	0.572244	1.15e-05	0.101392	0.478969	-0.040244	0.77918	0.130233	0.362359	-0.185378	0.192792	0.397768	0.00384598	0.31696	0.0234385	0.629573	7.45e-07	0.572244	1.15e-05	0.101392	0.478969	-0.040244	0.77918
IL17A	black	0.0187971	0.895837	-0.0676566	0.637121	-0.174408	0.220933	0.0198494	0.890041	-0.0118716	0.934105	0.367245	0.00802603	0.17432	0.221169	-0.157692	0.269089	-0.249354	0.0776329	-0.0676566	0.637121	-0.174408	0.220933	0.0198494	0.890041	-0.0118716	0.934105	0.367245	0.00802603	0.17432	0.221169	-0.157692	0.269089	-0.249354	0.0776329
KNTC1	black	-0.0178217	0.901215	-0.0268982	0.851376	0.241955	0.0871579	-0.341255	0.0142583	-0.0311888	0.828003	-0.57558	9.93e-06	-0.459516	0.000693548	0.0660437	0.645188	-0.0528484	0.712639	-0.0268982	0.851376	0.241955	0.0871579	-0.341255	0.0142583	-0.0311888	0.828003	-0.57558	9.93e-06	-0.459516	0.000693548	0.0660437	0.645188	-0.0528484	0.712639
PDGFD	black	-0.0165813	0.90806	-0.0135958	0.924561	-0.433279	0.00149348	0.170383	0.231939	0.0615715	0.667767	0.741603	4.81e-10	0.259386	0.0660534	-0.16472	0.248057	-0.232958	0.0999428	-0.0135958	0.924561	-0.433279	0.00149348	0.170383	0.231939	0.0615715	0.667767	0.741603	4.81e-10	0.259386	0.0660534	-0.16472	0.248057	-0.232958	0.0999428
TNFRSF10C	black	-0.014474	0.919703	0.0645615	0.652638	0.0183934	0.898062	0.0463804	0.746555	0.168054	0.238478	0.342581	0.0138616	0.0700265	0.625344	-0.122156	0.393137	-0.26243	0.0628266	0.0645615	0.652638	0.0183934	0.898062	0.0463804	0.746555	0.168054	0.238478	0.342581	0.0138616	0.0700265	0.625344	-0.122156	0.393137	-0.26243	0.0628266
IL2RB	blue	0.494261	0.000227517	0.540315	4.27e-05	0.195778	0.168562	0.152008	0.286944	0.647307	2.85e-07	0.223824	0.114359	-0.0983223	0.492448	0.372839	0.00704935	-0.0959604	0.502951	0.540315	4.27e-05	0.195778	0.168562	0.152008	0.286944	0.647307	2.85e-07	0.223824	0.114359	-0.0983223	0.492448	0.372839	0.00704935	-0.0959604	0.502951
TBX21	blue	0.47845	0.000383416	0.51659	0.000104123	0.269917	0.0554256	0.00317681	0.982349	0.661996	1.22e-07	0.0353687	0.805374	-0.141141	0.323192	0.495259	0.000219953	-0.0412645	0.773726	0.51659	0.000104123	0.269917	0.0554256	0.00317681	0.982349	0.661996	1.22e-07	0.0353687	0.805374	-0.141141	0.323192	0.495259	0.000219953	-0.0412645	0.773726
CD3G	blue	0.454437	0.00080844	0.554613	2.41e-05	0.163073	0.252882	0.127747	0.37167	0.491541	0.000249341	0.112261	0.432856	0.0435802	0.761392	0.359125	0.00965197	0.089498	0.532264	0.554613	2.41e-05	0.163073	0.252882	0.127747	0.37167	0.491541	0.000249341	0.112261	0.432856	0.0435802	0.761392	0.359125	0.00965197	0.089498	0.532264
KLRG1	blue	0.449648	0.000932143	0.518308	9.78e-05	0.0966206	0.500004	0.335032	0.0162525	0.592042	4.74e-06	0.393427	0.00428819	0.133937	0.34875	0.218042	0.124271	-0.197543	0.16468	0.518308	9.78e-05	0.0966206	0.500004	0.335032	0.0162525	0.592042	4.74e-06	0.393427	0.00428819	0.133937	0.34875	0.218042	0.124271	-0.197543	0.16468
LAT	blue	0.416841	0.00234344	0.417746	0.00228733	0.0974475	0.496325	0.15949	0.263598	0.408724	0.00290355	0.171554	0.2287	-0.218369	0.123694	0.193848	0.172882	-0.209468	0.140148	0.417746	0.00228733	0.0974475	0.496325	0.15949	0.263598	0.408724	0.00290355	0.171554	0.2287	-0.218369	0.123694	0.193848	0.172882	-0.209468	0.140148
ACVR2A	blue	0.407418	0.00300399	0.277466	0.0486926	-0.0613933	0.668672	0.0135346	0.924899	0.464297	0.000599065	0.282274	0.0447623	0.0938523	0.512422	0.291167	0.0381773	0.0813883	0.570196	0.277466	0.0486926	-0.0613933	0.668672	0.0135346	0.924899	0.464297	0.000599065	0.282274	0.0447623	0.0938523	0.512422	0.291167	0.0381773	0.0813883	0.570196
SPIB	blue	0.38257	0.00559492	0.383462	0.0054758	0.163809	0.250718	0.187812	0.186909	0.365356	0.00838142	-0.123975	0.386072	-0.088512	0.536809	0.473521	0.000448867	0.273472	0.0521669	0.383462	0.0054758	0.163809	0.250718	0.187812	0.186909	0.365356	0.00838142	-0.123975	0.386072	-0.088512	0.536809	0.473521	0.000448867	0.273472	0.0521669
TNFRSF8	blue	0.374221	0.00682453	0.368058	0.00787726	0.0971844	0.497494	0.333658	0.0167233	0.463155	0.000620521	0.150774	0.290922	0.0702041	0.624465	0.402367	0.00342185	0.0935355	0.513852	0.368058	0.00787726	0.0971844	0.497494	0.333658	0.0167233	0.463155	0.000620521	0.150774	0.290922	0.0702041	0.624465	0.402367	0.00342185	0.0935355	0.513852
FGFR4	blue	0.373951	0.00686792	0.283597	0.0437279	0.124226	0.385106	-0.0247739	0.862996	0.416887	0.00234053	-0.0342793	0.811257	-0.0764253	0.594009	0.326956	0.0191903	0.141137	0.323207	0.283597	0.0437279	0.124226	0.385106	-0.0247739	0.862996	0.416887	0.00234053	-0.0342793	0.811257	-0.0764253	0.594009	0.326956	0.0191903	0.141137	0.323207
CYSLTR2	blue	0.373079	0.00700975	0.300133	0.0323675	0.101999	0.476327	0.0523507	0.71523	0.485592	0.000303839	0.121352	0.396282	-0.0334594	0.815692	0.323931	0.0204011	-0.0125083	0.930579	0.300133	0.0323675	0.101999	0.476327	0.0523507	0.71523	0.485592	0.000303839	0.121352	0.396282	-0.0334594	0.815692	0.323931	0.0204011	-0.0125083	0.930579
DEFA4	blue	0.368502	0.00779689	0.43779	0.00131459	0.135751	0.342201	0.172277	0.226714	0.569223	1.31e-05	0.288373	0.040154	0.265823	0.0593797	0.401612	0.00348853	0.126947	0.3747	0.43779	0.00131459	0.135751	0.342201	0.172277	0.226714	0.569223	1.31e-05	0.288373	0.040154	0.265823	0.0593797	0.401612	0.00348853	0.126947	0.3747
PTGER1	blue	0.360143	0.00943379	0.517884	9.93e-05	0.34185	0.014079	0.0873265	0.542298	0.55838	2.06e-05	-0.131429	0.357929	-0.0463089	0.746933	0.426489	0.00180383	0.186681	0.189627	0.517884	9.93e-05	0.34185	0.014079	0.0873265	0.542298	0.55838	2.06e-05	-0.131429	0.357929	-0.0463089	0.746933	0.426489	0.00180383	0.186681	0.189627
AVPR2	blue	0.351411	0.0114528	0.49254	0.000241118	0.0179726	0.900383	0.156488	0.27281	0.739459	5.73e-10	0.322745	0.0208929	0.032135	0.822868	0.455878	0.000774224	0.0172955	0.904118	0.49254	0.000241118	0.0179726	0.900383	0.156488	0.27281	0.739459	5.73e-10	0.322745	0.0208929	0.032135	0.822868	0.455878	0.000774224	0.0172955	0.904118
CHP2	blue	0.35056	0.0116679	0.313651	0.0250082	-0.0673502	0.638651	0.118322	0.408265	0.482016	0.000341585	0.366486	0.00816718	0.0786047	0.583498	0.204631	0.149748	-0.0738056	0.606753	0.313651	0.0250082	-0.0673502	0.638651	0.118322	0.408265	0.482016	0.000341585	0.366486	0.00816718	0.0786047	0.583498	0.204631	0.149748	-0.0738056	0.606753
CR2	blue	0.338501	0.0151134	0.452858	0.00084748	0.147426	0.301893	0.151703	0.287926	0.47862	0.000381318	0.158831	0.265603	0.0298184	0.835453	0.37349	0.00694266	0.0718072	0.616554	0.452858	0.00084748	0.147426	0.301893	0.151703	0.287926	0.47862	0.000381318	0.158831	0.265603	0.0298184	0.835453	0.37349	0.00694266	0.0718072	0.616554
KIR2DS5	blue	0.334882	0.0163031	0.367094	0.00805399	0.118136	0.409007	0.165567	0.245599	0.411599	0.00269295	0.136953	0.337901	0.0814209	0.570041	0.279188	0.0472538	-0.0542785	0.705211	0.367094	0.00805399	0.118136	0.409007	0.165567	0.245599	0.411599	0.00269295	0.136953	0.337901	0.0814209	0.570041	0.279188	0.0472538	-0.0542785	0.705211
HIGD1A	blue	-0.330493	0.0178525	-0.270006	0.0553423	-0.196353	0.16729	-0.0492344	0.731526	-0.448791	0.000956001	-0.124987	0.382176	-0.0712845	0.619129	-0.326365	0.019422	-0.0192868	0.893139	-0.270006	0.0553423	-0.196353	0.16729	-0.0492344	0.731526	-0.448791	0.000956001	-0.124987	0.382176	-0.0712845	0.619129	-0.326365	0.019422	-0.0192868	0.893139
CD40LG	blue	0.324523	0.020159	0.472664	0.000461221	0.101826	0.477079	0.237761	0.092948	0.429015	0.00168224	0.332232	0.0172245	0.190997	0.17941	0.319367	0.0223495	0.0249498	0.862033	0.472664	0.000461221	0.101826	0.477079	0.237761	0.092948	0.429015	0.00168224	0.332232	0.0172245	0.190997	0.17941	0.319367	0.0223495	0.0249498	0.862033
IAPP	blue	0.313649	0.0250093	0.333074	0.0169269	-0.135327	0.343724	-0.0517059	0.718592	0.59707	3.75e-06	0.248131	0.0791486	0.000598479	0.996674	0.384713	0.00531236	0.0718112	0.616534	0.333074	0.0169269	-0.135327	0.343724	-0.0517059	0.718592	0.59707	3.75e-06	0.248131	0.0791486	0.000598479	0.996674	0.384713	0.00531236	0.0718112	0.616534
GPR32	blue	0.312767	0.0254424	0.378077	0.00623007	-0.00104126	0.994214	0.240747	0.088796	0.50278	0.000169924	0.362514	0.00894181	0.0485801	0.734963	0.310092	0.0267941	-0.0379408	0.791526	0.378077	0.00623007	-0.00104126	0.994214	0.240747	0.088796	0.50278	0.000169924	0.362514	0.00894181	0.0485801	0.734963	0.310092	0.0267941	-0.0379408	0.791526
TXK	blue	0.311798	0.0259254	0.400174	0.00361865	0.015165	0.915883	0.403694	0.00330742	0.428367	0.00171273	0.164466	0.248796	0.106627	0.45644	0.391957	0.00444773	0.133503	0.350328	0.400174	0.00361865	0.015165	0.915883	0.403694	0.00330742	0.428367	0.00171273	0.164466	0.248796	0.106627	0.45644	0.391957	0.00444773	0.133503	0.350328
ULBP1	blue	0.300977	0.0318606	0.344011	0.0134442	-0.00915506	0.949161	0.0550651	0.701137	0.544132	3.67e-05	0.303579	0.0303391	0.0741825	0.604912	0.269557	0.0557647	-0.100837	0.481391	0.344011	0.0134442	-0.00915506	0.949161	0.0550651	0.701137	0.544132	3.67e-05	0.303579	0.0303391	0.0741825	0.604912	0.269557	0.0557647	-0.100837	0.481391
GIP	blue	0.300408	0.0322016	0.322999	0.0207867	-0.00888488	0.950659	0.0600302	0.675617	0.610929	1.92e-06	-0.00225874	0.987449	0.0200834	0.888753	0.585415	6.41e-06	0.100112	0.484568	0.322999	0.0207867	-0.00888488	0.950659	0.0600302	0.675617	0.610929	1.92e-06	-0.00225874	0.987449	0.0200834	0.888753	0.585415	6.41e-06	0.100112	0.484568
INHBC	blue	0.296379	0.0347036	0.247857	0.0794902	0.0592778	0.679462	0.00540013	0.97	0.472502	0.000463597	0.0164162	0.908971	-0.0945451	0.509299	0.43627	0.00137262	0.0297864	0.835627	0.247857	0.0794902	0.0592778	0.679462	0.00540013	0.97	0.472502	0.000463597	0.0164162	0.908971	-0.0945451	0.509299	0.43627	0.00137262	0.0297864	0.835627
SHC1	blue	-0.28392	0.0434781	-0.272409	0.0531242	-0.304889	0.0295962	-0.08419	0.556951	0.417054	0.00233009	0.219514	0.121689	0.321563	0.0213929	0.305809	0.0290837	0.160947	0.259204	-0.272409	0.0531242	-0.304889	0.0295962	-0.08419	0.556951	0.417054	0.00233009	0.219514	0.121689	0.321563	0.0213929	0.305809	0.0290837	0.160947	0.259204
MC2R	blue	0.281883	0.0450723	0.23463	0.0974637	-0.0167009	0.907399	0.119761	0.402546	0.56672	1.46e-05	0.125333	0.380849	-0.00910315	0.949449	0.493308	0.000234958	0.150892	0.290542	0.23463	0.0974637	-0.0167009	0.907399	0.119761	0.402546	0.56672	1.46e-05	0.125333	0.380849	-0.00910315	0.949449	0.493308	0.000234958	0.150892	0.290542
GMFB	blue	-0.280868	0.045884	-0.269187	0.0561145	0.0606672	0.672368	-0.0389902	0.785894	-0.447343	0.000997546	-0.276271	0.0497118	-0.0425463	0.766892	-0.306064	0.0289432	0.0262224	0.855069	-0.269187	0.0561145	0.0606672	0.672368	-0.0389902	0.785894	-0.447343	0.000997546	-0.276271	0.0497118	-0.0425463	0.766892	-0.306064	0.0289432	0.0262224	0.855069
IFNAR2	blue	0.276424	0.0495798	0.427311	0.00176345	0.292393	0.0373351	0.143306	0.315752	0.566519	1.47e-05	-0.138268	0.33324	0.025815	0.857298	0.510706	0.000128612	0.32382	0.0204466	0.427311	0.00176345	0.292393	0.0373351	0.143306	0.315752	0.566519	1.47e-05	-0.138268	0.33324	0.025815	0.857298	0.510706	0.000128612	0.32382	0.0204466
BMP15	blue	0.276145	0.0498202	0.256377	0.0693709	0.0762056	0.595073	-0.0708357	0.621343	0.488482	0.000276143	0.0962928	0.501466	-0.0993644	0.487851	0.400224	0.00361407	0.0838828	0.558397	0.256377	0.0693709	0.0762056	0.595073	-0.0708357	0.621343	0.488482	0.000276143	0.0962928	0.501466	-0.0993644	0.487851	0.400224	0.00361407	0.0838828	0.558397
CXCR5	blue	0.272923	0.0526594	0.454844	0.000798642	0.152583	0.285104	0.145381	0.30872	0.468337	0.000528449	0.0698553	0.626191	0.0553727	0.699546	0.421411	0.00207217	0.0334862	0.815547	0.454844	0.000798642	0.152583	0.285104	0.145381	0.30872	0.468337	0.000528449	0.0698553	0.626191	0.0553727	0.699546	0.421411	0.00207217	0.0334862	0.815547
MASP1	blue	-0.269188	0.0561132	-0.173962	0.222134	-0.278372	0.0479315	-0.0211985	0.882618	0.371695	0.00724009	0.178563	0.209956	0.179839	0.206664	0.37649	0.0064691	0.133255	0.35123	-0.173962	0.222134	-0.278372	0.0479315	-0.0211985	0.882618	0.371695	0.00724009	0.178563	0.209956	0.179839	0.206664	0.37649	0.0064691	0.133255	0.35123
ESR2	blue	0.263001	0.0622355	0.358134	0.00986862	0.274274	0.0514536	0.244803	0.0833887	0.365318	0.00838866	0.14053	0.325313	0.105964	0.459262	0.124156	0.385374	-0.0803553	0.575116	0.358134	0.00986862	0.274274	0.0514536	0.244803	0.0833887	0.365318	0.00838866	0.14053	0.325313	0.105964	0.459262	0.124156	0.385374	-0.0803553	0.575116
CEACAM3	blue	0.26268	0.0625674	0.374567	0.00676921	0.0304129	0.832219	0.109592	0.443942	0.760602	9.43e-11	0.234958	0.0969821	0.121902	0.394125	0.492844	0.000238661	0.0176283	0.902281	0.374567	0.00676921	0.0304129	0.832219	0.109592	0.443942	0.760602	9.43e-11	0.234958	0.0969821	0.121902	0.394125	0.492844	0.000238661	0.0176283	0.902281
FSHR	blue	0.256563	0.0691629	0.320119	0.0220178	0.207852	0.143303	0.164161	0.249687	0.57298	1.11e-05	0.0885977	0.536413	0.113319	0.428507	0.545108	3.53e-05	0.220562	0.119874	0.320119	0.0220178	0.207852	0.143303	0.164161	0.249687	0.57298	1.11e-05	0.0885977	0.536413	0.113319	0.428507	0.545108	3.53e-05	0.220562	0.119874
C8G	blue	0.247893	0.0794453	0.261601	0.063692	-0.0683698	0.633567	0.0827764	0.563616	0.660661	1.32e-07	0.247302	0.0801885	0.0932022	0.51536	0.453833	0.000823178	0.21671	0.126645	0.261601	0.063692	-0.0683698	0.633567	0.0827764	0.563616	0.660661	1.32e-07	0.247302	0.0801885	0.0932022	0.51536	0.453833	0.000823178	0.21671	0.126645
OGFR	blue	0.247571	0.0798488	0.219537	0.121648	0.226924	0.109298	-0.0850383	0.55297	0.321977	0.0212168	-0.0395884	0.782688	-0.103961	0.467843	0.234443	0.0977382	-0.0763167	0.594535	0.219537	0.121648	0.226924	0.109298	-0.0850383	0.55297	0.321977	0.0212168	-0.0395884	0.782688	-0.103961	0.467843	0.234443	0.0977382	-0.0763167	0.594535
PCSK2	blue	0.24577	0.0821383	0.351029	0.011549	0.0132615	0.92641	0.161209	0.258421	0.597986	3.59e-06	0.11824	0.408594	0.0854124	0.551219	0.493903	0.000230288	0.115908	0.417962	0.351029	0.011549	0.0132615	0.92641	0.161209	0.258421	0.597986	3.59e-06	0.11824	0.408594	0.0854124	0.551219	0.493903	0.000230288	0.115908	0.417962
TNFRSF4	blue	0.243196	0.0854993	0.191784	0.177591	-0.0912195	0.524374	0.155211	0.276791	0.335141	0.0162155	0.155495	0.275902	0.104884	0.463878	0.239004	0.0912021	0.166785	0.242093	0.191784	0.177591	-0.0912195	0.524374	0.155211	0.276791	0.335141	0.0162155	0.155495	0.275902	0.104884	0.463878	0.239004	0.0912021	0.166785	0.242093
NPFF	blue	0.241685	0.087521	0.307094	0.0283802	0.0338076	0.813808	0.12343	0.388181	0.545916	3.42e-05	0.312952	0.0253511	0.150835	0.290725	0.310853	0.0264038	-0.0701853	0.624558	0.307094	0.0283802	0.0338076	0.813808	0.12343	0.388181	0.545916	3.42e-05	0.312952	0.0253511	0.150835	0.290725	0.310853	0.0264038	-0.0701853	0.624558
ANGPT1	blue	0.239275	0.0908243	0.174404	0.220943	-0.16674	0.242223	0.177755	0.21206	0.630768	7e-07	0.19085	0.179752	0.0912466	0.524251	0.631109	6.88e-07	0.287218	0.0409952	0.174404	0.220943	-0.16674	0.242223	0.177755	0.21206	0.630768	7e-07	0.19085	0.179752	0.0912466	0.524251	0.631109	6.88e-07	0.287218	0.0409952
CNR2	blue	0.238838	0.0914331	0.229282	0.105565	-0.0834445	0.560461	-0.0259041	0.85681	0.58484	6.58e-06	0.297242	0.0341546	0.0852139	0.552147	0.365076	0.0084353	-0.112096	0.433537	0.229282	0.105565	-0.0834445	0.560461	-0.0259041	0.85681	0.58484	6.58e-06	0.297242	0.0341546	0.0852139	0.552147	0.365076	0.0084353	-0.112096	0.433537
PDCD1	blue	0.238427	0.092009	0.199508	0.160437	-0.00748377	0.958433	-0.0474348	0.740992	0.410647	0.00276112	0.185463	0.192584	-0.0377007	0.792816	0.215444	0.128932	-0.0672436	0.639183	0.199508	0.160437	-0.00748377	0.958433	-0.0474348	0.740992	0.410647	0.00276112	0.185463	0.192584	-0.0377007	0.792816	0.215444	0.128932	-0.0672436	0.639183
GDF2	blue	-0.237225	0.0937094	-0.100179	0.484271	-0.280247	0.0463867	-0.0158107	0.912315	0.415382	0.0024364	0.222327	0.116865	0.0569927	0.691189	0.279093	0.0473322	-0.100459	0.483046	-0.100179	0.484271	-0.280247	0.0463867	-0.0158107	0.912315	0.415382	0.0024364	0.222327	0.116865	0.0569927	0.691189	0.279093	0.0473322	-0.100459	0.483046
S1PR2	blue	0.236877	0.0942059	0.222361	0.116808	-0.180239	0.205639	-0.160108	0.26173	0.499497	0.000190329	0.293964	0.0362792	-0.133003	0.352151	0.0987121	0.490726	-0.307945	0.0279224	0.222361	0.116808	-0.180239	0.205639	-0.160108	0.26173	0.499497	0.000190329	0.293964	0.0362792	-0.133003	0.352151	0.0987121	0.490726	-0.307945	0.0279224
IL12A	blue	0.236821	0.094286	0.293359	0.0366825	-0.0435389	0.761612	0.0640854	0.655038	0.355471	0.0104718	0.189349	0.183263	0.0599162	0.676199	0.325734	0.0196718	0.119381	0.404051	0.293359	0.0366825	-0.0435389	0.761612	0.0640854	0.655038	0.355471	0.0104718	0.189349	0.183263	0.0599162	0.676199	0.325734	0.0196718	0.119381	0.404051
RPL37A	blue	0.234985	0.096943	0.316536	0.0236347	-0.00703881	0.960902	0.0392853	0.784313	0.532953	5.67e-05	0.25761	0.0679956	0.160068	0.261849	0.338847	0.0150034	0.168254	0.237912	0.316536	0.0236347	-0.00703881	0.960902	0.0392853	0.784313	0.532953	5.67e-05	0.25761	0.0679956	0.160068	0.261849	0.338847	0.0150034	0.168254	0.237912
IFNA7	blue	0.23492	0.0970375	0.292803	0.0370569	0.0463674	0.746624	0.154658	0.278526	0.661168	1.28e-07	0.261407	0.0638967	0.129071	0.366695	0.436117	0.00137858	-0.0560383	0.696108	0.292803	0.0370569	0.0463674	0.746624	0.154658	0.278526	0.661168	1.28e-07	0.261407	0.0638967	0.129071	0.366695	0.436117	0.00137858	-0.0560383	0.696108
AMHR2	blue	0.232469	0.100678	0.215819	0.128251	-0.049678	0.7292	-0.122173	0.39307	0.504835	0.000158187	0.188203	0.185978	-0.0378434	0.792049	0.353077	0.0110411	-0.0252217	0.860544	0.215819	0.128251	-0.049678	0.7292	-0.122173	0.39307	0.504835	0.000158187	0.188203	0.185978	-0.0378434	0.792049	0.353077	0.0110411	-0.0252217	0.860544
CSF2	blue	0.227116	0.108991	0.204609	0.149794	-0.100944	0.480924	-0.0587688	0.682068	0.482236	0.000339143	0.200419	0.158497	0.0311706	0.828102	0.337245	0.0155178	0.106017	0.459036	0.204609	0.149794	-0.100944	0.480924	-0.0587688	0.682068	0.482236	0.000339143	0.200419	0.158497	0.0311706	0.828102	0.337245	0.0155178	0.106017	0.459036
SEMA3D	blue	0.225222	0.112055	0.195093	0.170087	-0.135903	0.341653	0.119622	0.403098	0.506697	0.000148198	0.412607	0.00262233	0.172917	0.224968	0.326813	0.0192464	-0.136445	0.339713	0.195093	0.170087	-0.135903	0.341653	0.119622	0.403098	0.506697	0.000148198	0.412607	0.00262233	0.172917	0.224968	0.326813	0.0192464	-0.136445	0.339713
HSPB6	blue	0.22385	0.114315	0.403012	0.00336575	0.0900184	0.529873	0.119201	0.404766	0.51456	0.000112044	0.392792	0.00435646	0.20167	0.155859	0.346428	0.0127635	0.0242331	0.865959	0.403012	0.00336575	0.0900184	0.529873	0.119201	0.404766	0.51456	0.000112044	0.392792	0.00435646	0.20167	0.155859	0.346428	0.0127635	0.0242331	0.865959
RPS24	blue	0.220135	0.120611	0.344919	0.0131849	0.0370388	0.796376	0.0179551	0.900479	0.47593	0.000415707	0.248821	0.0782908	0.138131	0.333725	0.211689	0.135898	0.0664626	0.643089	0.344919	0.0131849	0.0370388	0.796376	0.0179551	0.900479	0.47593	0.000415707	0.248821	0.0782908	0.138131	0.333725	0.211689	0.135898	0.0664626	0.643089
USP9Y	blue	0.219394	0.121898	0.284161	0.0432924	0.0903352	0.52842	0.248987	0.078085	0.394377	0.00418779	0.0550403	0.701265	0.280293	0.0463489	0.492945	0.000237853	0.31087	0.0263949	0.284161	0.0432924	0.0903352	0.52842	0.248987	0.078085	0.394377	0.00418779	0.0550403	0.701265	0.280293	0.0463489	0.492945	0.000237853	0.31087	0.0263949
TMBIM6	blue	-0.219008	0.122573	-0.204672	0.149664	-0.106629	0.456434	0.100209	0.484139	-0.373188	0.0069919	0.0195794	0.891528	-0.0293132	0.838203	-0.341443	0.0142013	-0.224656	0.112984	-0.204672	0.149664	-0.106629	0.456434	0.100209	0.484139	-0.373188	0.0069919	0.0195794	0.891528	-0.0293132	0.838203	-0.341443	0.0142013	-0.224656	0.112984
NRG1	blue	0.218545	0.123385	0.30736	0.0282365	-0.0414088	0.772956	0.221603	0.118092	0.371554	0.007264	0.499158	0.000192554	0.100629	0.482303	0.102507	0.474125	-0.211524	0.136211	0.30736	0.0282365	-0.0414088	0.772956	0.221603	0.118092	0.371554	0.007264	0.499158	0.000192554	0.100629	0.482303	0.102507	0.474125	-0.211524	0.136211
NCR3	blue	0.2182	0.123992	0.162772	0.253771	-0.0930809	0.515909	-0.21028	0.138583	0.524125	7.9e-05	0.202405	0.154325	-0.0631186	0.659922	0.379468	0.00602707	0.0845794	0.555122	0.162772	0.253771	-0.0930809	0.515909	-0.21028	0.138583	0.524125	7.9e-05	0.202405	0.154325	-0.0631186	0.659922	0.379468	0.00602707	0.0845794	0.555122
BMP10	blue	0.217683	0.124908	0.219423	0.121847	-0.0334072	0.815975	0.137195	0.337042	0.325646	0.019707	-0.116877	0.414053	-0.236985	0.094052	0.276675	0.049365	0.0413078	0.773495	0.219423	0.121847	-0.0334072	0.815975	0.137195	0.337042	0.325646	0.019707	-0.116877	0.414053	-0.236985	0.094052	0.276675	0.049365	0.0413078	0.773495
HTR3B	blue	0.21221	0.134915	0.283796	0.0435739	0.0144696	0.919728	-0.115328	0.420311	0.632486	6.39e-07	0.131053	0.359316	-0.112556	0.431643	0.418627	0.00223391	-0.0574792	0.688686	0.283796	0.0435739	0.0144696	0.919728	-0.115328	0.420311	0.632486	6.39e-07	0.131053	0.359316	-0.112556	0.431643	0.418627	0.00223391	-0.0574792	0.688686
KIR2DL2	blue	0.21113	0.136959	0.184491	0.194966	7.28e-05	0.999595	-0.0342062	0.811652	0.403346	0.00333704	0.295752	0.0351074	-0.00267018	0.985163	0.276269	0.0497136	-0.0640822	0.655054	0.184491	0.194966	7.28e-05	0.999595	-0.0342062	0.811652	0.403346	0.00333704	0.295752	0.0351074	-0.00267018	0.985163	0.276269	0.0497136	-0.0640822	0.655054
PIK3R5	blue	0.210937	0.137327	0.304876	0.0296034	-0.0572141	0.69005	0.384696	0.0053146	0.542269	3.95e-05	0.295868	0.0350319	0.238204	0.0923223	0.381365	0.00575947	0.0984124	0.49205	0.304876	0.0296034	-0.0572141	0.69005	0.384696	0.0053146	0.542269	3.95e-05	0.295868	0.0350319	0.238204	0.0923223	0.381365	0.00575947	0.0984124	0.49205
NRAS	blue	-0.208556	0.141924	-0.236321	0.0950036	0.101176	0.479912	0.145098	0.309675	-0.320893	0.021681	-0.390544	0.00460594	0.246918	0.080674	0.0606063	0.672679	0.44126	0.00119029	-0.236321	0.0950036	0.101176	0.479912	0.145098	0.309675	-0.320893	0.021681	-0.390544	0.00460594	0.246918	0.080674	0.0606063	0.672679	0.44126	0.00119029
KIR2DS3	blue	0.20688	0.145227	0.161636	0.257144	0.023307	0.871037	-0.0230439	0.872481	0.400226	0.0036139	0.198573	0.162445	0.0302538	0.833084	0.246121	0.0816885	0.0310905	0.828537	0.161636	0.257144	0.023307	0.871037	-0.0230439	0.872481	0.400226	0.0036139	0.198573	0.162445	0.0302538	0.833084	0.246121	0.0816885	0.0310905	0.828537
KIR3DL3	blue	0.206834	0.145317	0.285832	0.042024	0.302107	0.0311923	0.101619	0.477982	0.456421	0.000761681	-0.158759	0.265823	0.0264651	0.853742	0.432934	0.00150804	0.0981824	0.493067	0.285832	0.042024	0.302107	0.0311923	0.101619	0.477982	0.456421	0.000761681	-0.158759	0.265823	0.0264651	0.853742	0.432934	0.00150804	0.0981824	0.493067
CASQ1	blue	0.206229	0.146526	0.0907533	0.526505	-0.119565	0.403324	-0.0857753	0.549522	0.414531	0.00249213	0.140838	0.324243	-0.244042	0.0843825	0.210979	0.137247	-0.100997	0.480694	0.0907533	0.526505	-0.119565	0.403324	-0.0857753	0.549522	0.414531	0.00249213	0.140838	0.324243	-0.244042	0.0843825	0.210979	0.137247	-0.100997	0.480694
CCR9	blue	0.206075	0.146832	0.193104	0.174568	0.0156431	0.913241	0.0955133	0.504952	0.559986	1.93e-05	0.0828179	0.563419	0.204394	0.150231	0.470043	0.000500947	0.12843	0.3691	0.193104	0.174568	0.0156431	0.913241	0.0955133	0.504952	0.559986	1.93e-05	0.0828179	0.563419	0.204394	0.150231	0.470043	0.000500947	0.12843	0.3691
PGLYRP4	blue	0.205688	0.14761	0.284838	0.0427751	0.220456	0.120057	0.0166123	0.907888	0.436202	0.00137526	-0.16443	0.248902	-0.112422	0.432192	0.565146	1.56e-05	0.281174	0.0456377	0.284838	0.0427751	0.220456	0.120057	0.0166123	0.907888	0.436202	0.00137526	-0.16443	0.248902	-0.112422	0.432192	0.565146	1.56e-05	0.281174	0.0456377
CCK	blue	0.205599	0.147788	0.231165	0.102656	0.113564	0.427502	0.118628	0.407046	0.336827	0.015654	0.0623138	0.663998	0.203773	0.151501	0.356598	0.0102128	0.220304	0.120318	0.231165	0.102656	0.113564	0.427502	0.118628	0.407046	0.336827	0.015654	0.0623138	0.663998	0.203773	0.151501	0.356598	0.0102128	0.220304	0.120318
TRHR	blue	0.204929	0.149143	0.214586	0.130499	0.0733624	0.608921	0.0509745	0.722412	0.484357	0.000316429	0.269024	0.0562697	0.216981	0.12616	0.26315	0.062082	-0.00713641	0.96036	0.214586	0.130499	0.0733624	0.608921	0.0509745	0.722412	0.484357	0.000316429	0.269024	0.0562697	0.216981	0.12616	0.26315	0.062082	-0.00713641	0.96036
GLP1R	blue	0.20458	0.149851	0.20635	0.146283	0.0779822	0.586492	-0.286448	0.0415647	0.700112	1.08e-08	0.0325201	0.82078	-0.163032	0.253004	0.408842	0.00289468	-0.0165374	0.908302	0.20635	0.146283	0.0779822	0.586492	-0.286448	0.0415647	0.700112	1.08e-08	0.0325201	0.82078	-0.163032	0.253004	0.408842	0.00289468	-0.0165374	0.908302
CETP	blue	0.20431	0.150401	0.400735	0.00356739	0.165636	0.245398	0.113492	0.427795	0.552334	2.64e-05	0.147269	0.302412	0.0692037	0.629422	0.493667	0.000232134	0.0704317	0.623339	0.400735	0.00356739	0.165636	0.245398	0.113492	0.427795	0.552334	2.64e-05	0.147269	0.302412	0.0692037	0.629422	0.493667	0.000232134	0.0704317	0.623339
CNTFR	blue	0.204055	0.150923	0.218976	0.122628	0.119837	0.402247	-0.0301081	0.833877	0.490482	0.000258339	-0.136297	0.340244	-0.0858546	0.549151	0.467781	0.000537688	0.104194	0.466841	0.218976	0.122628	0.119837	0.402247	-0.0301081	0.833877	0.490482	0.000258339	-0.136297	0.340244	-0.0858546	0.549151	0.467781	0.000537688	0.104194	0.466841
MAP2K2	blue	0.203422	0.152221	0.358324	0.00982687	0.247709	0.0796756	-0.0438302	0.760064	0.393498	0.00428065	-0.218608	0.123274	-0.359627	0.00954394	0.38845	0.00484959	0.0817856	0.568309	0.358324	0.00982687	0.247709	0.0796756	-0.0438302	0.760064	0.393498	0.00428065	-0.218608	0.123274	-0.359627	0.00954394	0.38845	0.00484959	0.0817856	0.568309
IL18BP	blue	0.202438	0.154256	0.354081	0.0107991	0.0474749	0.74078	0.0744938	0.603394	0.699154	1.15e-08	0.323085	0.020751	0.197456	0.164869	0.519554	9.35e-05	0.106945	0.455091	0.354081	0.0107991	0.0474749	0.74078	0.0744938	0.603394	0.699154	1.15e-08	0.323085	0.020751	0.197456	0.164869	0.519554	9.35e-05	0.106945	0.455091
PIK3R2	blue	-0.198817	0.161919	0.0150961	0.916264	-0.122553	0.391588	-0.34404	0.0134358	0.670176	7.48e-08	0.238261	0.0922429	-0.0742862	0.604406	0.447153	0.00100311	-0.220116	0.120644	0.0150961	0.916264	-0.122553	0.391588	-0.34404	0.0134358	0.670176	7.48e-08	0.238261	0.0922429	-0.0742862	0.604406	0.447153	0.00100311	-0.220116	0.120644
SEMG2	blue	0.196299	0.167409	0.15902	0.265028	-0.0871594	0.543074	0.0582354	0.684802	0.317828	0.0230405	0.0424889	0.767197	-0.133752	0.349422	0.25578	0.0700449	0.044984	0.753943	0.15902	0.265028	-0.0871594	0.543074	0.0582354	0.684802	0.317828	0.0230405	0.0424889	0.767197	-0.133752	0.349422	0.25578	0.0700449	0.044984	0.753943
PTGER3	blue	0.195973	0.16813	0.249073	0.0779786	0.0669838	0.640481	0.163257	0.252339	0.415547	0.00242571	0.206289	0.146405	0.21361	0.1323	0.338477	0.0151211	0.00272922	0.984835	0.249073	0.0779786	0.0669838	0.640481	0.163257	0.252339	0.415547	0.00242571	0.206289	0.146405	0.21361	0.1323	0.338477	0.0151211	0.00272922	0.984835
IL9	blue	0.195356	0.1695	0.399606	0.00367125	0.0028568	0.984126	0.211552	0.136157	0.5339	5.47e-05	0.21906	0.12248	0.0136495	0.924263	0.378922	0.00610607	0.0411015	0.774596	0.399606	0.00367125	0.0028568	0.984126	0.211552	0.136157	0.5339	5.47e-05	0.21906	0.12248	0.0136495	0.924263	0.378922	0.00610607	0.0411015	0.774596
IL22	blue	0.194571	0.171256	0.168305	0.237768	-0.0581505	0.685238	0.126147	0.377741	0.492182	0.000244037	-0.0633689	0.658656	-0.0316248	0.825636	0.436848	0.0013503	0.0556344	0.698194	0.168305	0.237768	-0.0581505	0.685238	0.126147	0.377741	0.492182	0.000244037	-0.0633689	0.658656	-0.0316248	0.825636	0.436848	0.0013503	0.0556344	0.698194
KRT86	blue	0.19427	0.171931	0.238395	0.092054	0.0184001	0.898025	0.0138271	0.923281	0.357017	0.010118	0.0881689	0.538395	0.101943	0.476569	0.310216	0.0267305	0.265783	0.0594194	0.238395	0.092054	0.0184001	0.898025	0.0138271	0.923281	0.357017	0.010118	0.0881689	0.538395	0.101943	0.476569	0.310216	0.0267305	0.265783	0.0594194
UPK3A	blue	0.188418	0.185467	0.254169	0.0718899	-0.0115828	0.935705	-0.0345875	0.809592	0.670747	7.23e-08	0.182347	0.200298	0.115605	0.419186	0.412471	0.00263175	0.00486348	0.97298	0.254169	0.0718899	-0.0115828	0.935705	-0.0345875	0.809592	0.670747	7.23e-08	0.182347	0.200298	0.115605	0.419186	0.412471	0.00263175	0.00486348	0.97298
RXRA	blue	0.187112	0.188588	0.229858	0.104668	0.153559	0.281997	0.082109	0.566775	0.358756	0.00973228	0.0214243	0.881377	0.0403877	0.778411	0.269957	0.0553883	0.0907618	0.526466	0.229858	0.104668	0.153559	0.281997	0.082109	0.566775	0.358756	0.00973228	0.0214243	0.881377	0.0403877	0.778411	0.269957	0.0553883	0.0907618	0.526466
TRAV12_2	blue	0.186306	0.190534	0.0530865	0.711401	-0.176139	0.216313	-0.0715453	0.617844	0.371664	0.00724547	0.102249	0.475242	-0.0806438	0.57374	0.326866	0.0192253	0.0075747	0.957928	0.0530865	0.711401	-0.176139	0.216313	-0.0715453	0.617844	0.371664	0.00724547	0.102249	0.475242	-0.0806438	0.57374	0.326866	0.0192253	0.0075747	0.957928
IFNG	blue	0.185843	0.191657	0.344116	0.013414	0.216463	0.127089	0.119265	0.404515	0.593302	4.47e-06	0.00801672	0.955475	-0.00359323	0.980035	0.488249	0.000278291	0.193682	0.173259	0.344116	0.013414	0.216463	0.127089	0.119265	0.404515	0.593302	4.47e-06	0.00801672	0.955475	-0.00359323	0.980035	0.488249	0.000278291	0.193682	0.173259
TNFSF9	blue	0.183284	0.197955	0.217683	0.124909	0.265257	0.0599438	-0.0374499	0.794164	0.436552	0.00136167	-0.120537	0.399484	0.0801507	0.576093	0.450539	0.000907929	0.393427	0.0042882	0.217683	0.124909	0.265257	0.0599438	-0.0374499	0.794164	0.436552	0.00136167	-0.120537	0.399484	0.0801507	0.576093	0.450539	0.000907929	0.393427	0.0042882
FGFR1	blue	0.182813	0.199131	0.0794276	0.579551	-0.121757	0.394694	-0.0818747	0.567886	0.534186	5.41e-05	0.329567	0.018195	0.151785	0.287661	0.333181	0.0168896	-0.0326749	0.819941	0.0794276	0.579551	-0.121757	0.394694	-0.0818747	0.567886	0.534186	5.41e-05	0.329567	0.018195	0.151785	0.287661	0.333181	0.0168896	-0.0326749	0.819941
PTGDR	blue	0.177905	0.211668	0.201393	0.156439	-0.113212	0.428944	0.174948	0.219485	0.484131	0.000318784	0.378619	0.00615025	0.212674	0.134044	0.249474	0.0774851	-0.0580134	0.685942	0.201393	0.156439	-0.113212	0.428944	0.174948	0.219485	0.484131	0.000318784	0.378619	0.00615025	0.212674	0.134044	0.249474	0.0774851	-0.0580134	0.685942
BLK	blue	0.177155	0.213633	0.286736	0.041351	-0.0643368	0.65377	0.0926924	0.51767	0.606785	2.36e-06	0.170641	0.231222	0.0528252	0.71276	0.569442	1.3e-05	0.0794873	0.579265	0.286736	0.041351	-0.0643368	0.65377	0.0926924	0.51767	0.606785	2.36e-06	0.170641	0.231222	0.0528252	0.71276	0.569442	1.3e-05	0.0794873	0.579265
CYSLTR1	blue	0.176889	0.214331	0.301192	0.0317326	0.106179	0.458348	0.0997247	0.486266	0.617362	1.4e-06	0.138811	0.331324	0.0914696	0.523233	0.489302	0.000268715	0.0214558	0.881203	0.301192	0.0317326	0.106179	0.458348	0.0997247	0.486266	0.617362	1.4e-06	0.138811	0.331324	0.0914696	0.523233	0.489302	0.000268715	0.0214558	0.881203
ANGPTL3	blue	0.176815	0.214528	0.133468	0.350455	-0.181091	0.203467	0.00356961	0.980166	0.620707	1.18e-06	0.309382	0.027163	0.125993	0.378329	0.324293	0.0202526	-0.0308885	0.829634	0.133468	0.350455	-0.181091	0.203467	0.00356961	0.980166	0.620707	1.18e-06	0.309382	0.027163	0.125993	0.378329	0.324293	0.0202526	-0.0308885	0.829634
RFXANK	blue	-0.175267	0.21863	-0.00657888	0.963455	0.270547	0.0548359	-0.0715079	0.618027	-0.306077	0.0289362	-0.268462	0.0568053	-0.186676	0.18964	-0.276752	0.0492995	-0.0659586	0.645615	-0.00657888	0.963455	0.270547	0.0548359	-0.0715079	0.618027	-0.306077	0.0289362	-0.268462	0.0568053	-0.186676	0.18964	-0.276752	0.0492995	-0.0659586	0.645615
NR1I3	blue	0.174299	0.221226	0.16305	0.252949	-0.127763	0.37161	-0.0958306	0.503532	0.378686	0.00614053	0.109471	0.444448	-0.0381228	0.790549	0.282474	0.0446047	0.0264233	0.853971	0.16305	0.252949	-0.127763	0.37161	-0.0958306	0.503532	0.378686	0.00614053	0.109471	0.444448	-0.0381228	0.790549	0.282474	0.0446047	0.0264233	0.853971
CCL16	blue	0.173467	0.223474	0.152323	0.285937	-0.144404	0.31202	-0.155685	0.27531	0.510633	0.000128949	0.0982724	0.492669	-0.138459	0.332565	0.430149	0.00163008	0.0954148	0.505394	0.152323	0.285937	-0.144404	0.31202	-0.155685	0.27531	0.510633	0.000128949	0.0982724	0.492669	-0.138459	0.332565	0.430149	0.00163008	0.0954148	0.505394
LILRA5	blue	0.170128	0.232651	0.27561	0.0502824	-0.00193541	0.989246	0.239972	0.0898591	0.563315	1.68e-05	0.118419	0.407878	0.292901	0.0369912	0.512779	0.00011944	0.33282	0.0170163	0.27561	0.0502824	-0.00193541	0.989246	0.239972	0.0898591	0.563315	1.68e-05	0.118419	0.407878	0.292901	0.0369912	0.512779	0.00011944	0.33282	0.0170163
AMBN	blue	0.16942	0.234627	0.00403159	0.9776	-0.136496	0.339531	-0.0755276	0.598363	0.430317	0.00162249	0.0708819	0.621114	-0.042873	0.765153	0.382817	0.00556162	0.0883886	0.537379	0.00403159	0.9776	-0.136496	0.339531	-0.0755276	0.598363	0.430317	0.00162249	0.0708819	0.621114	-0.042873	0.765153	0.382817	0.00556162	0.0883886	0.537379
ACADM	blue	-0.16852	0.23716	-0.22311	0.115549	-0.194276	0.171917	0.0659089	0.645864	-0.417319	0.00231368	0.138788	0.331408	0.13196	0.355972	-0.364993	0.00845135	0.0538135	0.707623	-0.22311	0.115549	-0.194276	0.171917	0.0659089	0.645864	-0.417319	0.00231368	0.138788	0.331408	0.13196	0.355972	-0.364993	0.00845135	0.0538135	0.707623
NR1I2	blue	0.167936	0.238812	0.24423	0.084137	0.0880189	0.539089	-0.0527105	0.713357	0.39646	0.00397478	-0.14303	0.316692	-0.151223	0.289472	0.359322	0.00960952	0.0436333	0.76111	0.24423	0.084137	0.0880189	0.539089	-0.0527105	0.713357	0.39646	0.00397478	-0.14303	0.316692	-0.151223	0.289472	0.359322	0.00960952	0.0436333	0.76111
IGHD3_16	blue	0.164817	0.247774	0.360304	0.00939952	0.173919	0.222251	0.0897162	0.531261	0.551012	2.79e-05	0.196011	0.168046	0.236562	0.0946575	0.297475	0.0340077	0.0530989	0.711336	0.360304	0.00939952	0.173919	0.222251	0.0897162	0.531261	0.551012	2.79e-05	0.196011	0.168046	0.236562	0.0946575	0.297475	0.0340077	0.0530989	0.711336
LONRF3	blue	0.162073	0.255843	0.209729	0.139644	-0.136153	0.340759	-0.00636947	0.964618	0.645096	3.22e-07	0.124446	0.384257	0.0155543	0.913732	0.570312	1.25e-05	0.194882	0.170558	0.209729	0.139644	-0.136153	0.340759	-0.00636947	0.964618	0.645096	3.22e-07	0.124446	0.384257	0.0155543	0.913732	0.570312	1.25e-05	0.194882	0.170558
RORB	blue	0.161921	0.256296	0.0759875	0.59613	0.0479483	0.738287	-0.117747	0.410564	0.435709	0.00139461	0.144948	0.31018	0.0582255	0.684853	0.178165	0.210991	-0.114186	0.424958	0.0759875	0.59613	0.0479483	0.738287	-0.117747	0.410564	0.435709	0.00139461	0.144948	0.31018	0.0582255	0.684853	0.178165	0.210991	-0.114186	0.424958
IFNW1	blue	0.161905	0.256343	0.219366	0.121947	-0.086242	0.547344	0.0256967	0.857945	0.684739	3e-08	0.314788	0.024459	0.053135	0.711148	0.446078	0.00103514	-0.0761886	0.595156	0.219366	0.121947	-0.086242	0.547344	0.0256967	0.857945	0.684739	3e-08	0.314788	0.024459	0.053135	0.711148	0.446078	0.00103514	-0.0761886	0.595156
PTH1R	blue	0.161804	0.256642	0.198189	0.163277	-0.122196	0.39298	0.153445	0.282359	0.634	5.9e-07	0.29443	0.0359705	0.156416	0.273031	0.513305	0.00011721	0.15396	0.280727	0.198189	0.163277	-0.122196	0.39298	0.153445	0.282359	0.634	5.9e-07	0.29443	0.0359705	0.156416	0.273031	0.513305	0.00011721	0.15396	0.280727
JAG1	blue	-0.161303	0.258138	-0.0921506	0.520131	-0.118193	0.40878	-0.184296	0.195449	0.377493	0.0063172	0.0193987	0.892523	0.0178459	0.901081	0.37186	0.00721229	0.135763	0.342155	-0.0921506	0.520131	-0.118193	0.40878	-0.184296	0.195449	0.377493	0.0063172	0.0193987	0.892523	0.0178459	0.901081	0.37186	0.00721229	0.135763	0.342155
KIR2DL1	blue	0.159066	0.264886	0.260992	0.0643346	-0.022988	0.872788	-0.0598151	0.676716	0.671452	6.92e-08	0.250273	0.0765104	0.142289	0.319234	0.443325	0.00112141	-0.0245424	0.864265	0.260992	0.0643346	-0.022988	0.872788	-0.0598151	0.676716	0.671452	6.92e-08	0.250273	0.0765104	0.142289	0.319234	0.443325	0.00112141	-0.0245424	0.864265
IFNA21	blue	0.157844	0.268624	0.2369	0.0941729	0.168031	0.238543	0.00326556	0.981856	0.432032	0.00154664	0.0469535	0.74353	-0.0570615	0.690835	0.47048	0.000494122	0.147371	0.302074	0.2369	0.0941729	0.168031	0.238543	0.00326556	0.981856	0.432032	0.00154664	0.0469535	0.74353	-0.0570615	0.690835	0.47048	0.000494122	0.147371	0.302074
IL25	blue	0.157646	0.269233	0.186825	0.18928	-0.0864623	0.546317	-0.228994	0.106016	0.520666	8.97e-05	0.118589	0.407202	-0.0491441	0.732001	0.36347	0.00874984	-0.00371536	0.979357	0.186825	0.18928	-0.0864623	0.546317	-0.228994	0.106016	0.520666	8.97e-05	0.118589	0.407202	-0.0491441	0.732001	0.36347	0.00874984	-0.00371536	0.979357
SEMA6C	blue	-0.15643	0.27299	0.0968919	0.498795	0.0403296	0.778722	-0.168018	0.238579	0.476613	0.000406716	0.13787	0.334648	-0.153573	0.281953	0.211548	0.136166	-0.0869447	0.544072	0.0968919	0.498795	0.0403296	0.778722	-0.168018	0.238579	0.476613	0.000406716	0.13787	0.334648	-0.153573	0.281953	0.211548	0.136166	-0.0869447	0.544072
NR1H2	blue	0.156354	0.273226	0.159556	0.2634	-0.105054	0.46315	-0.0872894	0.542471	0.538184	4.63e-05	0.103467	0.469969	-0.193744	0.173118	0.428654	0.00169916	-0.160588	0.260285	0.159556	0.2634	-0.105054	0.46315	-0.0872894	0.542471	0.538184	4.63e-05	0.103467	0.469969	-0.193744	0.173118	0.428654	0.00169916	-0.160588	0.260285
IFNA17	blue	0.155639	0.275454	0.0299201	0.8349	-0.12951	0.365054	-0.296186	0.0348273	0.597206	3.73e-06	0.0461326	0.747865	-0.103585	0.469461	0.438901	0.0012736	-0.0431363	0.763752	0.0299201	0.8349	-0.12951	0.365054	-0.296186	0.0348273	0.597206	3.73e-06	0.0461326	0.747865	-0.103585	0.469461	0.438901	0.0012736	-0.0431363	0.763752
DAPK2	blue	0.155482	0.275943	0.283654	0.0436835	0.0969329	0.498613	0.00902854	0.949863	0.510353	0.000130238	0.325448	0.0197859	0.201853	0.155477	0.410821	0.00274853	0.131947	0.356023	0.283654	0.0436835	0.0969329	0.498613	0.00902854	0.949863	0.510353	0.000130238	0.325448	0.0197859	0.201853	0.155477	0.410821	0.00274853	0.131947	0.356023
NEFL	blue	0.154215	0.279925	0.208274	0.142475	0.0804622	0.574606	0.130249	0.362298	0.414787	0.00247528	0.0756389	0.597822	-0.0150007	0.916791	0.369755	0.00757413	0.0890824	0.534177	0.208274	0.142475	0.0804622	0.574606	0.130249	0.362298	0.414787	0.00247528	0.0756389	0.597822	-0.0150007	0.916791	0.369755	0.00757413	0.0890824	0.534177
LAIR2	blue	0.154063	0.280403	0.207548	0.143903	0.0842334	0.556747	0.225366	0.11182	0.388689	0.00482124	0.0629349	0.660851	0.155895	0.274654	0.450107	0.0009196	0.200571	0.158174	0.207548	0.143903	0.0842334	0.556747	0.225366	0.11182	0.388689	0.00482124	0.0629349	0.660851	0.155895	0.274654	0.450107	0.0009196	0.200571	0.158174
INS	blue	0.152984	0.283825	0.260155	0.0652253	0.104568	0.465232	-0.0591234	0.680252	0.798228	2.29e-12	0.258967	0.0665075	0.124605	0.383643	0.565462	1.53e-05	0.0616783	0.667224	0.260155	0.0652253	0.104568	0.465232	-0.0591234	0.680252	0.798228	2.29e-12	0.258967	0.0665075	0.124605	0.383643	0.565462	1.53e-05	0.0616783	0.667224
CCL1	blue	0.152975	0.283854	0.234924	0.0970324	0.0118796	0.934061	0.0563122	0.694695	0.782309	1.21e-11	0.144816	0.310626	0.158442	0.266792	0.541855	4.02e-05	0.190387	0.180829	0.234924	0.0970324	0.0118796	0.934061	0.0563122	0.694695	0.782309	1.21e-11	0.144816	0.310626	0.158442	0.266792	0.541855	4.02e-05	0.190387	0.180829
CXCL3	blue	0.152484	0.285421	0.244209	0.0841645	0.00372218	0.979319	0.386318	0.00510914	0.493331	0.000234775	0.147852	0.300481	0.27445	0.0512983	0.518913	9.57e-05	0.298722	0.0332297	0.244209	0.0841645	0.00372218	0.979319	0.386318	0.00510914	0.493331	0.000234775	0.147852	0.300481	0.27445	0.0512983	0.518913	9.57e-05	0.298722	0.0332297
CCNA1	blue	0.152483	0.285424	0.193221	0.174302	0.157224	0.270531	-0.0569968	0.691168	0.437576	0.00132265	-0.182122	0.200864	0.00120234	0.993319	0.467141	0.000548529	0.220758	0.119536	0.193221	0.174302	0.157224	0.270531	-0.0569968	0.691168	0.437576	0.00132265	-0.182122	0.200864	0.00120234	0.993319	0.467141	0.000548529	0.220758	0.119536
TFR2	blue	-0.152069	0.28675	-0.144938	0.310212	-0.215397	0.129017	-0.141202	0.322982	0.462169	0.000639584	0.0031448	0.982526	0.00821906	0.954353	0.481432	0.000348137	0.110805	0.438887	-0.144938	0.310212	-0.215397	0.129017	-0.141202	0.322982	0.462169	0.000639584	0.0031448	0.982526	0.00821906	0.954353	0.481432	0.000348137	0.110805	0.438887
MUC5AC	blue	0.151629	0.288165	0.217874	0.124569	0.206035	0.146914	-0.0784753	0.584119	0.531058	6.09e-05	0.145123	0.309591	0.0150633	0.916445	0.367702	0.00794212	-0.0233638	0.870726	0.217874	0.124569	0.206035	0.146914	-0.0784753	0.584119	0.531058	6.09e-05	0.145123	0.309591	0.0150633	0.916445	0.367702	0.00794212	-0.0233638	0.870726
FOXP3	blue	0.151316	0.289171	0.0918571	0.521467	-0.300301	0.0322657	-0.129044	0.366795	0.39313	0.00432005	0.333142	0.016903	0.0713354	0.618878	0.14008	0.326882	-0.0598117	0.676733	0.0918571	0.521467	-0.300301	0.0322657	-0.129044	0.366795	0.39313	0.00432005	0.333142	0.016903	0.0713354	0.618878	0.14008	0.326882	-0.0598117	0.676733
SEMA6A	blue	0.15082	0.290773	0.0625569	0.662766	-0.167092	0.241215	0.0489474	0.733033	0.348982	0.0120762	0.305616	0.0291909	0.0857763	0.549517	0.22807	0.107471	-0.0379669	0.791386	0.0625569	0.662766	-0.167092	0.241215	0.0489474	0.733033	0.348982	0.0120762	0.305616	0.0291909	0.0857763	0.549517	0.22807	0.107471	-0.0379669	0.791386
FUT5	blue	-0.150486	0.291857	0.0830904	0.562132	-0.0803444	0.575168	-0.296419	0.034678	0.5608	1.87e-05	-0.0266545	0.852707	-0.153372	0.282592	0.422525	0.00201047	0.0121351	0.932646	0.0830904	0.562132	-0.0803444	0.575168	-0.296419	0.034678	0.5608	1.87e-05	-0.0266545	0.852707	-0.153372	0.282592	0.422525	0.00201047	0.0121351	0.932646
NR5A2	blue	0.150066	0.293222	0.0790636	0.581295	-0.18351	0.197393	-0.0451292	0.753174	0.36644	0.00817588	0.214098	0.131398	-0.071579	0.617677	0.245294	0.0827521	-0.0713996	0.618561	0.0790636	0.581295	-0.18351	0.197393	-0.0451292	0.753174	0.36644	0.00817588	0.214098	0.131398	-0.071579	0.617677	0.245294	0.0827521	-0.0713996	0.618561
ADRB1	blue	0.150038	0.29331	0.0778552	0.587103	-0.103193	0.471154	0.0728983	0.611195	0.347532	0.0124624	0.146062	0.306436	0.253591	0.0725605	0.334578	0.0164066	0.280635	0.0460723	0.0778552	0.587103	-0.103193	0.471154	0.0728983	0.611195	0.347532	0.0124624	0.146062	0.306436	0.253591	0.0725605	0.334578	0.0164066	0.280635	0.0460723
FABP1	blue	0.148075	0.299744	0.208422	0.142184	-0.178098	0.211166	0.0110815	0.938482	0.556672	2.21e-05	0.308548	0.0276015	0.164475	0.248769	0.401014	0.00354211	0.0719321	0.61594	0.208422	0.142184	-0.178098	0.211166	0.0110815	0.938482	0.556672	2.21e-05	0.308548	0.0276015	0.164475	0.248769	0.401014	0.00354211	0.0719321	0.61594
POMC	blue	0.14785	0.300488	0.32181	0.0212876	0.225552	0.111517	0.0303615	0.832499	0.66512	1.02e-07	0.0207232	0.885232	0.115412	0.419968	0.562025	1.77e-05	0.153597	0.281878	0.32181	0.0212876	0.225552	0.111517	0.0303615	0.832499	0.66512	1.02e-07	0.0207232	0.885232	0.115412	0.419968	0.562025	1.77e-05	0.153597	0.281878
LEFTY1	blue	0.147818	0.300594	0.204989	0.149021	0.216757	0.12656	-0.00529141	0.970603	0.372254	0.00714636	-0.0167643	0.907049	-0.178111	0.211132	0.239635	0.0903247	-0.056542	0.69351	0.204989	0.149021	0.216757	0.12656	-0.00529141	0.970603	0.372254	0.00714636	-0.0167643	0.907049	-0.178111	0.211132	0.239635	0.0903247	-0.056542	0.69351
ADCYAP1R1	blue	0.14775	0.300817	0.133977	0.348604	0.0293816	0.837831	0.0698468	0.626233	0.550643	2.83e-05	0.141841	0.320775	0.188298	0.185751	0.405708	0.0031401	0.153341	0.282691	0.133977	0.348604	0.0293816	0.837831	0.0698468	0.626233	0.550643	2.83e-05	0.141841	0.320775	0.188298	0.185751	0.405708	0.0031401	0.153341	0.282691
NPPB	blue	0.146782	0.304032	0.0852455	0.552	-0.054535	0.703882	-0.108801	0.447259	0.443238	0.00112426	-0.0401933	0.779451	-0.296731	0.0344785	0.43105	0.00158967	-0.0864538	0.546356	0.0852455	0.552	-0.054535	0.703882	-0.108801	0.447259	0.443238	0.00112426	-0.0401933	0.779451	-0.296731	0.0344785	0.43105	0.00158967	-0.0864538	0.546356
PNPLA6	blue	0.146496	0.304984	0.303862	0.0301775	-0.0285833	0.84218	0.158999	0.265091	0.561332	1.83e-05	0.229286	0.10556	0.00939678	0.94782	0.39709	0.00391231	0.0200116	0.889148	0.303862	0.0301775	-0.0285833	0.84218	0.158999	0.265091	0.561332	1.83e-05	0.229286	0.10556	0.00939678	0.94782	0.39709	0.00391231	0.0200116	0.889148
MBL2	blue	0.144984	0.310057	0.164499	0.248699	-0.134394	0.34709	0.156813	0.271801	0.422644	0.00200398	0.219441	0.121815	0.059467	0.678495	0.423475	0.0019591	0.132779	0.352969	0.164499	0.248699	-0.134394	0.34709	0.156813	0.271801	0.422644	0.00200398	0.219441	0.121815	0.059467	0.678495	0.423475	0.0019591	0.132779	0.352969
RXFP3	blue	0.14491	0.310308	0.160199	0.261454	-0.105272	0.462216	-0.21574	0.128394	0.708928	5.83e-09	0.170118	0.232678	-0.052537	0.71426	0.489259	0.000269095	-0.0703321	0.623831	0.160199	0.261454	-0.105272	0.462216	-0.21574	0.128394	0.708928	5.83e-09	0.170118	0.232678	-0.052537	0.71426	0.489259	0.000269095	-0.0703321	0.623831
TBK1	blue	-0.141995	0.320244	-0.138663	0.331847	0.108678	0.447774	-0.121259	0.396645	-0.380021	0.00594789	-0.0832517	0.561371	-0.0262486	0.854926	-0.360358	0.00938817	-0.261054	0.0642695	-0.138663	0.331847	0.108678	0.447774	-0.121259	0.396645	-0.380021	0.00594789	-0.0832517	0.561371	-0.0262486	0.854926	-0.360358	0.00938817	-0.261054	0.0642695
SPAG11A	blue	0.141652	0.321427	0.304526	0.0298005	0.00414566	0.976967	0.0928194	0.517095	0.638044	4.74e-07	0.187391	0.187917	0.201479	0.156261	0.467105	0.000549135	0.063223	0.659394	0.304526	0.0298005	0.00414566	0.976967	0.0928194	0.517095	0.638044	4.74e-07	0.187391	0.187917	0.201479	0.156261	0.467105	0.000549135	0.063223	0.659394
CD207	blue	0.140957	0.323831	0.168989	0.235838	-0.185851	0.191638	0.240463	0.0891846	0.410771	0.00275218	0.157914	0.268407	0.10949	0.444369	0.394751	0.00414878	0.174036	0.221934	0.168989	0.235838	-0.185851	0.191638	0.240463	0.0891846	0.410771	0.00275218	0.157914	0.268407	0.10949	0.444369	0.394751	0.00414878	0.174036	0.221934
NPY	blue	0.139695	0.328224	0.0892583	0.533367	-0.119142	0.405001	-0.0446482	0.755723	0.487729	0.000283132	0.0812078	0.571055	-0.125108	0.381713	0.417697	0.00229034	-0.0892802	0.533266	0.0892583	0.533367	-0.119142	0.405001	-0.0446482	0.755723	0.487729	0.000283132	0.0812078	0.571055	-0.125108	0.381713	0.417697	0.00229034	-0.0892802	0.533266
FGF20	blue	0.139177	0.330041	0.18541	0.192714	-0.0236634	0.869082	0.24028	0.0894354	0.344905	0.013189	0.224827	0.112703	0.224106	0.113891	0.322027	0.0211957	0.0777159	0.587774	0.18541	0.192714	-0.0236634	0.869082	0.24028	0.0894354	0.344905	0.013189	0.224827	0.112703	0.224106	0.113891	0.322027	0.0211957	0.0777159	0.587774
GRIN1	blue	0.13892	0.330943	0.277428	0.0487247	-0.173474	0.223455	0.0484626	0.735581	0.699016	1.16e-08	0.37558	0.00660966	0.110737	0.439169	0.447728	0.000986326	0.035192	0.806328	0.277428	0.0487247	-0.173474	0.223455	0.0484626	0.735581	0.699016	1.16e-08	0.37558	0.00660966	0.110737	0.439169	0.447728	0.000986326	0.035192	0.806328
MCHR1	blue	0.138648	0.331901	0.214722	0.13025	-9.68e-05	0.999462	0.190906	0.179621	0.311259	0.0261974	0.23983	0.0900547	0.184625	0.194637	0.234846	0.0971461	-0.032386	0.821506	0.214722	0.13025	-9.68e-05	0.999462	0.190906	0.179621	0.311259	0.0261974	0.23983	0.0900547	0.184625	0.194637	0.234846	0.0971461	-0.032386	0.821506
CLCF1	blue	-0.138631	0.331961	-0.0401196	0.779845	-0.0813662	0.570301	-0.0284277	0.843029	0.325991	0.0195697	0.212705	0.133985	0.174277	0.221285	0.236414	0.0948705	-0.117169	0.412882	-0.0401196	0.779845	-0.0813662	0.570301	-0.0284277	0.843029	0.325991	0.0195697	0.212705	0.133985	0.174277	0.221285	0.236414	0.0948705	-0.117169	0.412882
PTH	blue	0.1367	0.338803	0.237704	0.0930284	0.0757004	0.597523	0.0794782	0.579309	0.306896	0.0284878	0.0870397	0.543631	-0.185403	0.192731	0.212721	0.133955	-0.0221217	0.877545	0.237704	0.0930284	0.0757004	0.597523	0.0794782	0.579309	0.306896	0.0284878	0.0870397	0.543631	-0.185403	0.192731	0.212721	0.133955	-0.0221217	0.877545
RNF125	blue	0.135781	0.342093	0.10779	0.451518	-0.15142	0.288837	0.0171352	0.905002	0.32355	0.020558	0.15746	0.269805	-0.121762	0.394673	0.139005	0.330643	-0.0913226	0.523904	0.10779	0.451518	-0.15142	0.288837	0.0171352	0.905002	0.32355	0.020558	0.15746	0.269805	-0.121762	0.394673	0.139005	0.330643	-0.0913226	0.523904
IL22RA1	blue	-0.135077	0.344624	0.122029	0.393631	0.0427637	0.765735	0.0780714	0.586062	0.469351	0.000511938	0.257649	0.0679534	0.155193	0.276847	0.397731	0.00384967	0.155085	0.277186	0.122029	0.393631	0.0427637	0.765735	0.0780714	0.586062	0.469351	0.000511938	0.257649	0.0679534	0.155193	0.276847	0.397731	0.00384967	0.155085	0.277186
OSM	blue	-0.13494	0.345119	0.160473	0.260628	0.18329	0.197942	0.286303	0.041672	0.375998	0.00654475	0.000658223	0.996342	0.303125	0.0306003	0.321762	0.0213081	0.254357	0.0716726	0.160473	0.260628	0.18329	0.197942	0.286303	0.041672	0.375998	0.00654475	0.000658223	0.996342	0.303125	0.0306003	0.321762	0.0213081	0.254357	0.0716726
NR5A1	blue	0.13405	0.348339	0.14246	0.318645	0.0675243	0.637781	0.0552264	0.700303	0.487542	0.000284893	-0.0603422	0.674025	-0.125998	0.378307	0.348808	0.012122	0.104156	0.467004	0.14246	0.318645	0.0675243	0.637781	0.0552264	0.700303	0.487542	0.000284893	-0.0603422	0.674025	-0.125998	0.378307	0.348808	0.012122	0.104156	0.467004
LTA	blue	-0.133958	0.348672	-0.0276313	0.847373	-0.0129785	0.927977	-0.168792	0.236392	0.710895	5.07e-09	-0.0421113	0.769209	-0.0660025	0.645395	0.637323	4.93e-07	0.149772	0.294177	-0.0276313	0.847373	-0.0129785	0.927977	-0.168792	0.236392	0.710895	5.07e-09	-0.0421113	0.769209	-0.0660025	0.645395	0.637323	4.93e-07	0.149772	0.294177
CORT	blue	0.133676	0.349696	0.234164	0.09815	0.0760932	0.595618	-0.00725243	0.959716	0.617512	1.39e-06	-0.00342434	0.980973	-0.0876274	0.540903	0.499522	0.000190164	0.0822499	0.566108	0.234164	0.09815	0.0760932	0.595618	-0.00725243	0.959716	0.617512	1.39e-06	-0.00342434	0.980973	-0.0876274	0.540903	0.499522	0.000190164	0.0822499	0.566108
EXOSC9	blue	-0.133575	0.350066	-0.19433	0.171795	-0.000943266	0.994759	-0.00534709	0.970294	-0.425695	0.00184365	-0.23886	0.0914027	0.0136377	0.924329	-0.304613	0.0297513	0.0248269	0.862706	-0.19433	0.171795	-0.000943266	0.994759	-0.00534709	0.970294	-0.425695	0.00184365	-0.23886	0.0914027	0.0136377	0.924329	-0.304613	0.0297513	0.0248269	0.862706
DMBT1	blue	0.133373	0.350799	0.122105	0.393335	0.062132	0.66492	-0.138016	0.334129	0.457524	0.000736738	0.0626713	0.662186	0.0188892	0.89533	0.273794	0.0518789	0.141718	0.321199	0.122105	0.393335	0.062132	0.66492	-0.138016	0.334129	0.457524	0.000736738	0.0626713	0.662186	0.0188892	0.89533	0.273794	0.0518789	0.141718	0.321199
CSF1	blue	0.133156	0.351591	0.248264	0.0789818	0.0900301	0.529819	0.109471	0.444449	0.41285	0.00260559	0.230178	0.104173	0.0197838	0.890402	0.229287	0.105557	-0.193978	0.17259	0.248264	0.0789818	0.0900301	0.529819	0.109471	0.444449	0.41285	0.00260559	0.230178	0.104173	0.0197838	0.890402	0.229287	0.105557	-0.193978	0.17259
PPP3CA	blue	-0.133154	0.3516	-0.0640523	0.655204	-0.221225	0.118736	0.0147776	0.918024	0.485141	0.000308382	0.280592	0.0461064	0.143273	0.315864	0.419525	0.00218053	-0.0254186	0.859467	-0.0640523	0.655204	-0.221225	0.118736	0.0147776	0.918024	0.485141	0.000308382	0.280592	0.0461064	0.143273	0.315864	0.419525	0.00218053	-0.0254186	0.859467
IL12RB1	blue	0.131774	0.356657	0.23831	0.0921743	0.0434228	0.762228	-0.119449	0.403784	0.528057	6.82e-05	0.00859838	0.952248	-0.112733	0.430913	0.534553	5.33e-05	0.0969829	0.49839	0.23831	0.0921743	0.0434228	0.762228	-0.119449	0.403784	0.528057	6.82e-05	0.00859838	0.952248	-0.112733	0.430913	0.534553	5.33e-05	0.0969829	0.49839
GREM2	blue	0.13145	0.357851	0.0899111	0.530366	-0.160729	0.259859	-0.132113	0.355412	0.335293	0.0161641	0.34363	0.0135542	-0.0403237	0.778753	0.0829582	0.562757	-0.334963	0.0162758	0.0899111	0.530366	-0.160729	0.259859	-0.132113	0.355412	0.335293	0.0161641	0.34363	0.0135542	-0.0403237	0.778753	0.0829582	0.562757	-0.334963	0.0162758
NOS1	blue	0.130495	0.361387	0.169359	0.234799	0.0113659	0.936906	-0.104985	0.463444	0.604583	2.62e-06	0.00811664	0.954921	-0.117654	0.410936	0.529731	6.4e-05	0.0211798	0.882721	0.169359	0.234799	0.0113659	0.936906	-0.104985	0.463444	0.604583	2.62e-06	0.00811664	0.954921	-0.117654	0.410936	0.529731	6.4e-05	0.0211798	0.882721
BMP5	blue	-0.13002	0.363152	-0.0864441	0.546402	-0.292465	0.0372863	-0.0798421	0.577568	0.40149	0.00349937	0.12755	0.372416	0.1926	0.175719	0.352877	0.0110899	0.192995	0.174818	-0.0864441	0.546402	-0.292465	0.0372863	-0.0798421	0.577568	0.40149	0.00349937	0.12755	0.372416	0.1926	0.175719	0.352877	0.0110899	0.192995	0.174818
TNFSF18	blue	-0.129923	0.363513	-0.0769291	0.591572	-0.059967	0.67594	-0.0202468	0.887853	0.32073	0.0217516	-0.0844582	0.555691	0.0199147	0.889681	0.333113	0.0169133	0.0431656	0.763596	-0.0769291	0.591572	-0.059967	0.67594	-0.0202468	0.887853	0.32073	0.0217516	-0.0844582	0.555691	0.0199147	0.889681	0.333113	0.0169133	0.0431656	0.763596
NGF	blue	-0.129751	0.364153	-0.117041	0.413393	-0.432088	0.00154424	-0.0488382	0.733607	0.482324	0.000338174	0.4071	0.00302894	0.225241	0.112024	0.302162	0.0311598	0.0210313	0.883538	-0.117041	0.413393	-0.432088	0.00154424	-0.0488382	0.733607	0.482324	0.000338174	0.4071	0.00302894	0.225241	0.112024	0.302162	0.0311598	0.0210313	0.883538
DEFA5	blue	0.129353	0.36564	0.125563	0.37997	0.220205	0.12049	0.00782636	0.956532	0.316712	0.0235531	-0.0830801	0.562181	0.0279646	0.845554	0.283709	0.0436409	0.0854447	0.551067	0.125563	0.37997	0.220205	0.12049	0.00782636	0.956532	0.316712	0.0235531	-0.0830801	0.562181	0.0279646	0.845554	0.283709	0.0436409	0.0854447	0.551067
PSMD8	blue	-0.129142	0.366427	-0.195243	0.169751	0.0468512	0.74407	-0.161696	0.256966	-0.508237	0.000140374	-0.41046	0.00277472	-0.210535	0.138095	-0.286685	0.0413887	0.0538847	0.707254	-0.195243	0.169751	0.0468512	0.74407	-0.161696	0.256966	-0.508237	0.000140374	-0.41046	0.00277472	-0.210535	0.138095	-0.286685	0.0413887	0.0538847	0.707254
CSH1	blue	0.128272	0.369692	0.283877	0.0435115	0.0804465	0.574681	-0.037145	0.795804	0.440048	0.00123248	0.238468	0.0919522	0.00898395	0.95011	0.0840207	0.557747	-0.335579	0.0160679	0.283877	0.0435115	0.0804465	0.574681	-0.037145	0.795804	0.440048	0.00123248	0.238468	0.0919522	0.00898395	0.95011	0.0840207	0.557747	-0.335579	0.0160679
TNFSF15	blue	0.126723	0.375549	0.242093	0.086972	0.118048	0.40936	0.0800044	0.576792	0.579717	8.28e-06	0.242193	0.0868379	0.142518	0.318446	0.407716	0.00298082	0.00799052	0.955621	0.242093	0.086972	0.118048	0.40936	0.0800044	0.576792	0.579717	8.28e-06	0.242193	0.0868379	0.142518	0.318446	0.407716	0.00298082	0.00799052	0.955621
CD1A	blue	0.125264	0.381116	0.153869	0.281018	0.0399563	0.780719	0.212915	0.133593	0.515743	0.000107362	-0.0100293	0.944314	0.125996	0.378318	0.553689	2.5e-05	0.254347	0.0716842	0.153869	0.281018	0.0399563	0.780719	0.212915	0.133593	0.515743	0.000107362	-0.0100293	0.944314	0.125996	0.378318	0.553689	2.5e-05	0.254347	0.0716842
RARB	blue	0.125167	0.381489	0.0773692	0.589446	-0.100296	0.483759	0.204346	0.150328	0.351091	0.0115331	0.207237	0.144517	0.17645	0.215489	0.403423	0.0033305	0.256777	0.0689232	0.0773692	0.589446	-0.100296	0.483759	0.204346	0.150328	0.351091	0.0115331	0.207237	0.144517	0.17645	0.215489	0.403423	0.0033305	0.256777	0.0689232
LCN1	blue	0.122783	0.390692	0.168552	0.237069	0.0535995	0.708734	0.045447	0.751491	0.425021	0.00187802	-0.11588	0.418075	-0.202531	0.154065	0.340063	0.0146231	0.0128623	0.928619	0.168552	0.237069	0.0535995	0.708734	0.045447	0.751491	0.425021	0.00187802	-0.11588	0.418075	-0.202531	0.154065	0.340063	0.0146231	0.0128623	0.928619
NCR1	blue	0.121701	0.394912	0.22191	0.117571	0.046664	0.745057	0.108286	0.449424	0.45249	0.000856829	0.101829	0.477067	0.0368531	0.797375	0.368081	0.007873	0.0944823	0.509582	0.22191	0.117571	0.046664	0.745057	0.108286	0.449424	0.45249	0.000856829	0.101829	0.477067	0.0368531	0.797375	0.368081	0.007873	0.0944823	0.509582
SIRPA	blue	0.117734	0.410615	0.225746	0.111201	0.0510226	0.72216	0.152327	0.285923	0.663483	1.12e-07	0.2033	0.152473	0.286213	0.0417397	0.635455	5.45e-07	0.35146	0.0114403	0.225746	0.111201	0.0510226	0.72216	0.152327	0.285923	0.663483	1.12e-07	0.2033	0.152473	0.286213	0.0417397	0.635455	5.45e-07	0.35146	0.0114403
S100A5	blue	0.117274	0.41246	0.125695	0.379464	-0.140919	0.323962	-0.123314	0.388631	0.598742	3.46e-06	0.268846	0.056439	0.190107	0.181483	0.365669	0.0083217	0.0720463	0.615378	0.125695	0.379464	-0.140919	0.323962	-0.123314	0.388631	0.598742	3.46e-06	0.268846	0.056439	0.190107	0.181483	0.365669	0.0083217	0.0720463	0.615378
NOX5	blue	-0.116149	0.416987	-0.142013	0.320182	-0.121363	0.396237	-0.305989	0.0289845	0.46379	0.000608505	-0.124875	0.382608	-0.137703	0.335237	0.445652	0.0010481	0.0417578	0.771094	-0.142013	0.320182	-0.121363	0.396237	-0.305989	0.0289845	0.46379	0.000608505	-0.124875	0.382608	-0.137703	0.335237	0.445652	0.0010481	0.0417578	0.771094
FABP2	blue	-0.115593	0.419238	0.0213991	0.881515	-0.0769321	0.591557	0.00622195	0.965437	0.464099	0.000602726	0.0172654	0.904284	-0.0693053	0.628918	0.354598	0.0106764	-0.00779409	0.956711	0.0213991	0.881515	-0.0769321	0.591557	0.00622195	0.965437	0.464099	0.000602726	0.0172654	0.904284	-0.0693053	0.628918	0.354598	0.0106764	-0.00779409	0.956711
TRAV8_3	blue	0.114521	0.423591	0.298434	0.0334082	0.0946355	0.508893	0.157743	0.268933	0.514159	0.00011367	0.110482	0.440229	0.287655	0.0406752	0.52013	9.15e-05	0.239087	0.0910853	0.298434	0.0334082	0.0946355	0.508893	0.157743	0.268933	0.514159	0.00011367	0.110482	0.440229	0.287655	0.0406752	0.52013	9.15e-05	0.239087	0.0910853
CER1	blue	0.114083	0.425379	0.196007	0.168055	-0.0145077	0.919517	0.15018	0.292851	0.489604	0.000266024	0.0321208	0.822945	0.0489332	0.733108	0.561035	1.85e-05	0.189241	0.183518	0.196007	0.168055	-0.0145077	0.919517	0.15018	0.292851	0.489604	0.000266024	0.0321208	0.822945	0.0489332	0.733108	0.561035	1.85e-05	0.189241	0.183518
RELA	blue	0.113791	0.426572	0.129175	0.366306	0.0806545	0.573689	-0.0174495	0.903268	0.395199	0.00410255	0.380502	0.00587992	0.17876	0.209445	0.292153	0.0374989	-0.0465922	0.745437	0.129175	0.366306	0.0806545	0.573689	-0.0174495	0.903268	0.395199	0.00410255	0.380502	0.00587992	0.17876	0.209445	0.292153	0.0374989	-0.0465922	0.745437
GNRH2	blue	0.113061	0.429565	0.18163	0.202103	0.0441948	0.758128	0.0673575	0.638614	0.483903	0.000321173	0.0684384	0.633226	0.0898544	0.530626	0.486679	0.000293137	0.0796297	0.578584	0.18163	0.202103	0.0441948	0.758128	0.0673575	0.638614	0.483903	0.000321173	0.0684384	0.633226	0.0898544	0.530626	0.486679	0.000293137	0.0796297	0.578584
INHBB	blue	0.112521	0.431786	-0.00382774	0.978733	-0.42912	0.00167737	0.0268828	0.85146	0.409401	0.00285271	0.46217	0.00063957	0.211242	0.136745	0.321591	0.0213811	0.027954	0.845612	-0.00382774	0.978733	-0.42912	0.00167737	0.0268828	0.85146	0.409401	0.00285271	0.46217	0.00063957	0.211242	0.136745	0.321591	0.0213811	0.027954	0.845612
HRG	blue	0.112367	0.432418	0.294059	0.0362163	0.192167	0.176711	0.0256649	0.858119	0.606157	2.43e-06	0.106228	0.458139	0.0846046	0.555003	0.513232	0.000117519	0.176391	0.215646	0.294059	0.0362163	0.192167	0.176711	0.0256649	0.858119	0.606157	2.43e-06	0.106228	0.458139	0.0846046	0.555003	0.513232	0.000117519	0.176391	0.215646
CSHL1	blue	0.111703	0.435161	0.28887	0.0397962	0.0959003	0.50322	0.0513815	0.720285	0.642064	3.81e-07	0.158813	0.265659	0.0818421	0.568041	0.507952	0.000141793	0.0877865	0.540165	0.28887	0.0397962	0.0959003	0.50322	0.0513815	0.720285	0.642064	3.81e-07	0.158813	0.265659	0.0818421	0.568041	0.507952	0.000141793	0.0877865	0.540165
GNRHR	blue	0.110559	0.439909	0.0923584	0.519187	0.0118239	0.934369	0.0591918	0.679902	0.420189	0.00214185	-0.173393	0.223673	0.136713	0.338757	0.51724	0.000101696	0.405801	0.00313254	0.0923584	0.519187	0.0118239	0.934369	0.0591918	0.679902	0.420189	0.00214185	-0.173393	0.223673	0.136713	0.338757	0.51724	0.000101696	0.405801	0.00313254
NOX1	blue	0.110095	0.441844	0.172132	0.227113	-0.0658305	0.646258	0.072408	0.6136	0.543306	3.79e-05	0.105622	0.460721	0.118892	0.405994	0.481445	0.000347992	0.134292	0.347462	0.172132	0.227113	-0.0658305	0.646258	0.072408	0.6136	0.543306	3.79e-05	0.105622	0.460721	0.118892	0.405994	0.481445	0.000347992	0.134292	0.347462
NOX3	blue	0.109571	0.44403	0.290045	0.0389612	-0.030585	0.831284	0.000683936	0.9962	0.621876	1.11e-06	0.233917	0.0985143	0.131709	0.356898	0.432119	0.00154287	0.0530196	0.711748	0.290045	0.0389612	-0.030585	0.831284	0.000683936	0.9962	0.621876	1.11e-06	0.233917	0.0985143	0.131709	0.356898	0.432119	0.00154287	0.0530196	0.711748
FGA	blue	0.109379	0.444837	0.106129	0.458558	-0.0517887	0.71816	-0.0264826	0.853647	0.418982	0.00221264	0.039886	0.781095	-0.0571866	0.690191	0.304767	0.0296647	0.00411111	0.977159	0.106129	0.458558	-0.0517887	0.71816	-0.0264826	0.853647	0.418982	0.00221264	0.039886	0.781095	-0.0571866	0.690191	0.304767	0.0296647	0.00411111	0.977159
PRLH	blue	0.107973	0.450745	0.173882	0.22235	0.0541327	0.705967	-0.0725743	0.612784	0.623585	1.02e-06	0.12222	0.392884	0.0300394	0.834251	0.46096	0.000663687	0.114174	0.425009	0.173882	0.22235	0.0541327	0.705967	-0.0725743	0.612784	0.623585	1.02e-06	0.12222	0.392884	0.0300394	0.834251	0.46096	0.000663687	0.114174	0.425009
LGR5	blue	0.107368	0.453299	0.135852	0.341837	0.0429012	0.765003	0.0502894	0.725996	0.349425	0.0119605	0.0699258	0.625842	0.214067	0.131455	0.330836	0.0177269	0.165343	0.246246	0.135852	0.341837	0.0429012	0.765003	0.0502894	0.725996	0.349425	0.0119605	0.0699258	0.625842	0.214067	0.131455	0.330836	0.0177269	0.165343	0.246246
FZR1	blue	-0.107112	0.454383	0.020301	0.887555	-0.107435	0.453018	-0.025109	0.861161	0.521842	8.59e-05	0.0533371	0.710098	0.130758	0.360411	0.377939	0.00625065	0.118399	0.407958	0.020301	0.887555	-0.107435	0.453018	-0.025109	0.861161	0.521842	8.59e-05	0.0533371	0.710098	0.130758	0.360411	0.377939	0.00625065	0.118399	0.407958
PRL	blue	-0.106497	0.456996	-0.104136	0.467087	-0.0824634	0.565097	0.075974	0.596196	0.407158	0.00302438	-0.128516	0.368775	0.0564209	0.694135	0.404074	0.00327519	0.173983	0.222077	-0.104136	0.467087	-0.0824634	0.565097	0.075974	0.596196	0.407158	0.00302438	-0.128516	0.368775	0.0564209	0.694135	0.404074	0.00327519	0.173983	0.222077
TGFB1	blue	-0.105364	0.461823	-0.0567306	0.692539	-0.169059	0.235642	-0.140781	0.324443	0.52117	8.81e-05	0.120447	0.399838	0.165924	0.244567	0.435923	0.0013862	0.119634	0.403049	-0.0567306	0.692539	-0.169059	0.235642	-0.140781	0.324443	0.52117	8.81e-05	0.120447	0.399838	0.165924	0.244567	0.435923	0.0013862	0.119634	0.403049
GHRHR	blue	0.105248	0.462321	0.0226013	0.874911	-0.0916786	0.52228	-0.118837	0.406215	0.404547	0.00323563	-0.020913	0.884188	0.0868414	0.544553	0.427798	0.00173989	0.152416	0.285638	0.0226013	0.874911	-0.0916786	0.52228	-0.118837	0.406215	0.404547	0.00323563	-0.020913	0.884188	0.0868414	0.544553	0.427798	0.00173989	0.152416	0.285638
CDK5R1	blue	0.104321	0.466294	0.162107	0.255744	-0.0536994	0.708216	0.19376	0.173081	0.377253	0.00635325	0.0893317	0.533029	0.212053	0.13521	0.297213	0.0341727	0.0881019	0.538705	0.162107	0.255744	-0.0536994	0.708216	0.19376	0.173081	0.377253	0.00635325	0.0893317	0.533029	0.212053	0.13521	0.297213	0.0341727	0.0881019	0.538705
KLKB1	blue	0.103072	0.471678	0.25058	0.0761379	-0.00944157	0.947572	0.022753	0.874078	0.453477	0.000831984	0.179496	0.207545	0.0552208	0.700332	0.396978	0.00392341	0.160004	0.262043	0.25058	0.0761379	-0.00944157	0.947572	0.022753	0.874078	0.453477	0.000831984	0.179496	0.207545	0.0552208	0.700332	0.396978	0.00392341	0.160004	0.262043
DAB1	blue	0.102851	0.472635	0.0493834	0.730745	-0.173997	0.22204	-0.0680601	0.635109	0.519672	9.31e-05	0.171271	0.22948	0.0172183	0.904543	0.370554	0.00743506	0.0354186	0.805105	0.0493834	0.730745	-0.173997	0.22204	-0.0680601	0.635109	0.519672	9.31e-05	0.171271	0.22948	0.0172183	0.904543	0.370554	0.00743506	0.0354186	0.805105
AMELX	blue	-0.100875	0.481224	-0.0727796	0.611777	-0.113943	0.425949	-0.0949429	0.507511	0.356805	0.0101658	-0.123783	0.386815	-0.210349	0.138451	0.442066	0.00116297	0.121406	0.396069	-0.0727796	0.611777	-0.113943	0.425949	-0.0949429	0.507511	0.356805	0.0101658	-0.123783	0.386815	-0.210349	0.138451	0.442066	0.00116297	0.121406	0.396069
CD22	blue	0.100798	0.481564	0.318567	0.0227065	0.0760491	0.595832	-0.114461	0.423838	0.640763	4.09e-07	0.16146	0.257669	-0.101691	0.47767	0.427941	0.00173304	-0.0783339	0.584799	0.318567	0.0227065	0.0760491	0.595832	-0.114461	0.423838	0.640763	4.09e-07	0.16146	0.257669	-0.101691	0.47767	0.427941	0.00173304	-0.0783339	0.584799
COL4A4	blue	0.0973212	0.496886	0.195909	0.168272	0.00913801	0.949255	-0.111323	0.436735	0.73439	8.61e-10	-0.103002	0.471978	-0.121826	0.394426	0.778833	1.71e-11	0.273711	0.051953	0.195909	0.168272	0.00913801	0.949255	-0.111323	0.436735	0.73439	8.61e-10	-0.103002	0.471978	-0.121826	0.394426	0.778833	1.71e-11	0.273711	0.051953
GPR25	blue	-0.0964143	0.500924	0.156686	0.272194	0.0622527	0.664308	-0.0179204	0.900671	0.645834	3.09e-07	0.158843	0.265567	0.107996	0.450646	0.464696	0.000591733	0.0669842	0.640479	0.156686	0.272194	0.0622527	0.664308	-0.0179204	0.900671	0.645834	3.09e-07	0.158843	0.265567	0.107996	0.450646	0.464696	0.000591733	0.0669842	0.640479
TNIP2	blue	0.0963018	0.501426	0.168289	0.237812	-0.0586884	0.68248	-0.109491	0.444365	0.553928	2.48e-05	0.166729	0.242254	-0.089038	0.534382	0.321286	0.0215119	-0.121213	0.396827	0.168289	0.237812	-0.0586884	0.68248	-0.109491	0.444365	0.553928	2.48e-05	0.166729	0.242254	-0.089038	0.534382	0.321286	0.0215119	-0.121213	0.396827
GRAP2	blue	0.0955708	0.504694	0.0942384	0.51068	-0.0211261	0.883016	-0.114273	0.424601	0.53167	5.95e-05	0.069997	0.625489	0.187162	0.188468	0.335866	0.015972	0.0404247	0.778213	0.0942384	0.51068	-0.0211261	0.883016	-0.114273	0.424601	0.53167	5.95e-05	0.069997	0.625489	0.187162	0.188468	0.335866	0.015972	0.0404247	0.778213
B3GALT2	blue	0.0952549	0.50611	0.168307	0.237763	0.0169502	0.906023	0.280874	0.0458793	0.398106	0.00381332	0.184454	0.195057	0.395471	0.00407469	0.35433	0.01074	0.34973	0.0118812	0.168307	0.237763	0.0169502	0.906023	0.280874	0.0458793	0.398106	0.00381332	0.184454	0.195057	0.395471	0.00407469	0.35433	0.01074	0.34973	0.0118812
ADRBK1	blue	0.0948053	0.508129	0.274751	0.0510328	0.0927176	0.517556	0.0775553	0.588548	0.441315	0.0011884	0.157389	0.270022	-0.00771859	0.95713	0.315426	0.0241557	-0.228066	0.107479	0.274751	0.0510328	0.0927176	0.517556	0.0775553	0.588548	0.441315	0.0011884	0.157389	0.270022	-0.00771859	0.95713	0.315426	0.0241557	-0.228066	0.107479
RABGAP1L	blue	0.0946189	0.508967	0.0146914	0.918501	0.308271	0.0277485	0.0160368	0.911066	-0.502004	0.00017456	-0.106728	0.456011	-0.18012	0.205944	-0.445009	0.0010679	-0.0982688	0.492685	0.0146914	0.918501	0.308271	0.0277485	0.0160368	0.911066	-0.502004	0.00017456	-0.106728	0.456011	-0.18012	0.205944	-0.445009	0.0010679	-0.0982688	0.492685
FRAT2	blue	0.0941488	0.511084	0.257453	0.0681703	0.206313	0.146356	0.00946844	0.947423	0.401342	0.00351265	-0.166141	0.243942	-0.339807	0.0147026	0.304689	0.0297085	-0.112271	0.432816	0.257453	0.0681703	0.206313	0.146356	0.00946844	0.947423	0.401342	0.00351265	-0.166141	0.243942	-0.339807	0.0147026	0.304689	0.0297085	-0.112271	0.432816
CGB	blue	0.0930666	0.515974	0.07459	0.602925	-0.060956	0.670898	-0.106581	0.456639	0.453792	0.000824183	0.0633004	0.659002	0.0153255	0.914996	0.39734	0.00388779	0.0382403	0.789917	0.07459	0.602925	-0.060956	0.670898	-0.106581	0.456639	0.453792	0.000824183	0.0633004	0.659002	0.0153255	0.914996	0.39734	0.00388779	0.0382403	0.789917
RPS7	blue	0.0919878	0.520872	0.188284	0.185785	-0.0289437	0.840216	0.0269435	0.851128	0.32499	0.0199698	-0.00213979	0.98811	0.0791984	0.580649	0.3553	0.0105116	0.42353	0.00195618	0.188284	0.185785	-0.0289437	0.840216	0.0269435	0.851128	0.32499	0.0199698	-0.00213979	0.98811	0.0791984	0.580649	0.3553	0.0105116	0.42353	0.00195618
PAK7	blue	0.0916951	0.522205	0.140862	0.324159	-0.294256	0.0360853	0.158057	0.26797	0.326302	0.0194468	0.407156	0.00302449	0.113418	0.428099	0.0760989	0.59559	-0.158502	0.266606	0.140862	0.324159	-0.294256	0.0360853	0.158057	0.26797	0.326302	0.0194468	0.407156	0.00302449	0.113418	0.428099	0.0760989	0.59559	-0.158502	0.266606
LAMP2	blue	-0.0905482	0.527444	-0.276206	0.0497679	0.0144292	0.919951	0.0398306	0.781392	-0.362336	0.00897788	-0.309701	0.0269967	0.187308	0.188117	-0.0392626	0.784434	0.469369	0.000511662	-0.276206	0.0497679	0.0144292	0.919951	0.0398306	0.781392	-0.362336	0.00897788	-0.309701	0.0269967	0.187308	0.188117	-0.0392626	0.784434	0.469369	0.000511662
CALR	blue	-0.0897961	0.530894	0.102164	0.475611	0.0603702	0.673883	-0.0985218	0.491566	0.496926	0.000207836	0.118587	0.40721	0.000131172	0.999271	0.361101	0.00923219	-0.106395	0.457427	0.102164	0.475611	0.0603702	0.673883	-0.0985218	0.491566	0.496926	0.000207836	0.118587	0.40721	0.000131172	0.999271	0.361101	0.00923219	-0.106395	0.457427
ITGA2B	blue	-0.0894099	0.53267	-0.000210813	0.998829	-0.14615	0.306141	-0.222789	0.116087	0.654756	1.87e-07	0.12025	0.400615	0.00306727	0.982957	0.446669	0.00101741	-0.0593647	0.679018	-0.000210813	0.998829	-0.14615	0.306141	-0.222789	0.116087	0.654756	1.87e-07	0.12025	0.400615	0.00306727	0.982957	0.446669	0.00101741	-0.0593647	0.679018
IL21	blue	0.089199	0.53364	0.208609	0.14182	0.0169703	0.905912	-0.0718403	0.616391	0.435046	0.001421	0.0500913	0.727033	-0.118374	0.408056	0.337522	0.0154277	-0.0671746	0.639528	0.208609	0.14182	0.0169703	0.905912	-0.0718403	0.616391	0.435046	0.001421	0.0500913	0.727033	-0.118374	0.408056	0.337522	0.0154277	-0.0671746	0.639528
RELB	blue	0.088976	0.534668	0.299415	0.0328039	0.180474	0.205038	0.240864	0.0886361	0.404858	0.00320975	0.0808639	0.572691	0.139231	0.329852	0.356395	0.0102591	0.123501	0.387905	0.299415	0.0328039	0.180474	0.205038	0.240864	0.0886361	0.404858	0.00320975	0.0808639	0.572691	0.139231	0.329852	0.356395	0.0102591	0.123501	0.387905
THPO	blue	-0.0888655	0.535177	0.0562474	0.69503	-0.154777	0.278154	-0.0709754	0.620653	0.347352	0.0125111	0.0162219	0.910044	-0.242602	0.0862898	0.26522	0.0599813	-0.124793	0.382924	0.0562474	0.69503	-0.154777	0.278154	-0.0709754	0.620653	0.347352	0.0125111	0.0162219	0.910044	-0.242602	0.0862898	0.26522	0.0599813	-0.124793	0.382924
SST	blue	0.0884507	0.537092	0.0302424	0.833147	-0.23608	0.0953522	-0.40546	0.00316033	0.492867	0.000238473	0.138168	0.333592	-0.24528	0.0827703	0.317125	0.0233622	-0.0778175	0.587285	0.0302424	0.833147	-0.23608	0.0953522	-0.40546	0.00316033	0.492867	0.000238473	0.138168	0.333592	-0.24528	0.0827703	0.317125	0.0233622	-0.0778175	0.587285
TNFRSF13B	blue	0.0877896	0.540151	0.303423	0.0304284	0.0425753	0.766737	0.0409986	0.775146	0.693711	1.67e-08	0.29151	0.0379402	0.0788026	0.582547	0.447988	0.000978835	-0.0847389	0.554373	0.303423	0.0304284	0.0425753	0.766737	0.0409986	0.775146	0.693711	1.67e-08	0.29151	0.0379402	0.0788026	0.582547	0.447988	0.000978835	-0.0847389	0.554373
TSHB	blue	0.0876254	0.540912	0.0119831	0.933487	-0.118123	0.409061	-0.00117676	0.993461	0.400554	0.00358382	0.163204	0.252497	0.0647218	0.65183	0.400491	0.00358964	0.0825202	0.564828	0.0119831	0.933487	-0.118123	0.409061	-0.00117676	0.993461	0.400554	0.00358382	0.163204	0.252497	0.0647218	0.65183	0.400491	0.00358964	0.0825202	0.564828
STAB2	blue	0.0874124	0.541899	0.142659	0.317965	-0.0272186	0.849626	-0.0123005	0.93173	0.57109	1.21e-05	0.0974965	0.496107	0.154991	0.27748	0.496242	0.000212731	0.24553	0.082448	0.142659	0.317965	-0.0272186	0.849626	-0.0123005	0.93173	0.57109	1.21e-05	0.0974965	0.496107	0.154991	0.27748	0.496242	0.000212731	0.24553	0.082448
DUOX2	blue	-0.0871132	0.543289	0.00417834	0.976785	0.156808	0.271816	0.0600984	0.675269	0.32219	0.0211267	-0.123801	0.386747	0.197189	0.165454	0.368423	0.00781108	0.407907	0.00296602	0.00417834	0.976785	0.156808	0.271816	0.0600984	0.675269	0.32219	0.0211267	-0.123801	0.386747	0.197189	0.165454	0.368423	0.00781108	0.407907	0.00296602
C1GALT1C1	blue	-0.0855383	0.550629	-0.261243	0.0640688	-0.234056	0.0983092	0.0535122	0.709188	-0.398604	0.00376565	0.0225783	0.875037	-0.0784914	0.584042	-0.393566	0.00427342	-0.201911	0.155355	-0.261243	0.0640688	-0.234056	0.0983092	0.0535122	0.709188	-0.398604	0.00376565	0.0225783	0.875037	-0.0784914	0.584042	-0.393566	0.00427342	-0.201911	0.155355
NOTCH3	blue	-0.0843498	0.5562	-0.0295067	0.83715	-0.131826	0.356467	-0.0709268	0.620893	0.466381	0.000561643	0.111791	0.434797	0.234899	0.0970682	0.432994	0.00150552	0.0182167	0.899037	-0.0295067	0.83715	-0.131826	0.356467	-0.0709268	0.620893	0.466381	0.000561643	0.111791	0.434797	0.234899	0.0970682	0.432994	0.00150552	0.0182167	0.899037
GCGR	blue	-0.0841311	0.557228	0.0552504	0.700178	-0.0752096	0.599908	-0.0201727	0.888261	0.31703	0.0234059	0.0595513	0.678064	0.202601	0.153918	0.211177	0.13687	0.0454246	0.751609	0.0552504	0.700178	-0.0752096	0.599908	-0.0201727	0.888261	0.31703	0.0234059	0.0595513	0.678064	0.202601	0.153918	0.211177	0.13687	0.0454246	0.751609
IFNA14	blue	0.0839747	0.557964	0.113197	0.429005	-0.00176391	0.990199	-0.0493699	0.730816	0.572755	1.12e-05	0.0571864	0.690192	-0.0705335	0.622836	0.556391	2.24e-05	-0.00196387	0.989088	0.113197	0.429005	-0.00176391	0.990199	-0.0493699	0.730816	0.572755	1.12e-05	0.0571864	0.690192	-0.0705335	0.622836	0.556391	2.24e-05	-0.00196387	0.989088
MSR1	blue	-0.0831785	0.561716	-0.0815554	0.569402	-0.174541	0.220576	0.00734072	0.959227	0.339206	0.0148902	0.067056	0.64012	0.165103	0.246942	0.391128	0.00453993	0.276433	0.0495721	-0.0815554	0.569402	-0.174541	0.220576	0.00734072	0.959227	0.339206	0.0148902	0.067056	0.64012	0.165103	0.246942	0.391128	0.00453993	0.276433	0.0495721
VIP	blue	-0.0826239	0.564337	0.0712868	0.619117	-0.0637354	0.656804	0.155173	0.276911	0.334703	0.0163642	0.18009	0.206021	0.312213	0.0257173	0.35209	0.0112832	0.145086	0.309713	0.0712868	0.619117	-0.0637354	0.656804	0.155173	0.276911	0.334703	0.0163642	0.18009	0.206021	0.312213	0.0257173	0.35209	0.0112832	0.145086	0.309713
AVP	blue	-0.0821977	0.566355	0.00206429	0.98853	-0.300571	0.0321035	-0.191231	0.178868	0.446138	0.00103334	0.21303	0.133378	0.0175495	0.902716	0.385545	0.00520608	-0.0123575	0.931414	0.00206429	0.98853	-0.300571	0.0321035	-0.191231	0.178868	0.446138	0.00103334	0.21303	0.133378	0.0175495	0.902716	0.385545	0.00520608	-0.0123575	0.931414
CRYBB1	blue	0.0821764	0.566456	0.286109	0.0418168	-0.0409719	0.775289	0.282036	0.0449504	0.68456	3.04e-08	0.349562	0.0119248	0.259754	0.0656561	0.486284	0.000296991	0.0325589	0.820569	0.286109	0.0418168	-0.0409719	0.775289	0.282036	0.0449504	0.68456	3.04e-08	0.349562	0.0119248	0.259754	0.0656561	0.486284	0.000296991	0.0325589	0.820569
CD70	blue	0.0818743	0.567888	0.27888	0.047509	0.212829	0.133754	0.123565	0.38766	0.405059	0.00319315	-0.0586442	0.682706	0.164089	0.249897	0.407189	0.0030219	0.103732	0.468828	0.27888	0.047509	0.212829	0.133754	0.123565	0.38766	0.405059	0.00319315	-0.0586442	0.682706	0.164089	0.249897	0.407189	0.0030219	0.103732	0.468828
IFNA5	blue	-0.0817753	0.568358	-0.0314672	0.826491	-0.168292	0.237804	-0.0527203	0.713306	0.363723	0.00869952	0.199166	0.161168	0.00267888	0.985115	0.402791	0.00338491	0.0878306	0.539961	-0.0314672	0.826491	-0.168292	0.237804	-0.0527203	0.713306	0.363723	0.00869952	0.199166	0.161168	0.00267888	0.985115	0.402791	0.00338491	0.0878306	0.539961
NR0B2	blue	0.0807729	0.573125	0.0674793	0.638006	-0.0262173	0.855097	-0.29344	0.0366284	0.393706	0.00425847	0.106313	0.457778	-0.160463	0.26066	0.0554136	0.699335	-0.2446	0.0836535	0.0674793	0.638006	-0.0262173	0.855097	-0.29344	0.0366284	0.393706	0.00425847	0.106313	0.457778	-0.160463	0.26066	0.0554136	0.699335	-0.2446	0.0836535
DEFA6	blue	0.0801331	0.576177	0.119294	0.404397	-0.16779	0.239227	-0.111875	0.434452	0.697373	1.3e-08	0.257667	0.0679329	0.0720479	0.61537	0.474839	0.000430444	-0.016977	0.905875	0.119294	0.404397	-0.16779	0.239227	-0.111875	0.434452	0.697373	1.3e-08	0.257667	0.0679329	0.0720479	0.61537	0.474839	0.000430444	-0.016977	0.905875
SHC3	blue	0.080073	0.576464	0.167524	0.239985	0.0994718	0.487378	-0.171563	0.228675	0.564314	1.61e-05	-0.0127655	0.929155	-0.158908	0.265367	0.418607	0.00223508	-0.0726331	0.612496	0.167524	0.239985	0.0994718	0.487378	-0.171563	0.228675	0.564314	1.61e-05	-0.0127655	0.929155	-0.158908	0.265367	0.418607	0.00223508	-0.0726331	0.612496
SCT	blue	0.0786828	0.583123	0.283881	0.0435078	0.00622864	0.965399	0.012453	0.930885	0.747319	2.99e-10	0.266074	0.0591308	0.199918	0.15956	0.490372	0.000259291	0.0186022	0.896911	0.283881	0.0435078	0.00622864	0.965399	0.012453	0.930885	0.747319	2.99e-10	0.266074	0.0591308	0.199918	0.15956	0.490372	0.000259291	0.0186022	0.896911
SERPIND1	blue	-0.0786804	0.583134	-0.000751677	0.995823	-0.147167	0.302752	-0.0052734	0.970703	0.462977	0.000623923	0.339095	0.0149252	0.236888	0.0941909	0.352626	0.0111512	0.111432	0.436285	-0.000751677	0.995823	-0.147167	0.302752	-0.0052734	0.970703	0.462977	0.000623923	0.339095	0.0149252	0.236888	0.0941909	0.352626	0.0111512	0.111432	0.436285
AVPR1A	blue	0.0783662	0.584644	0.100326	0.483627	-0.198065	0.163545	-0.048254	0.736678	0.438769	0.00127843	0.124894	0.382536	-0.00757952	0.957901	0.318937	0.0225408	0.0899804	0.530048	0.100326	0.483627	-0.198065	0.163545	-0.048254	0.736678	0.438769	0.00127843	0.124894	0.382536	-0.00757952	0.957901	0.318937	0.0225408	0.0899804	0.530048
CD160	blue	0.0780435	0.586196	0.0492405	0.731495	-0.198139	0.163384	0.000292794	0.998373	0.431223	0.00158202	0.14415	0.312879	0.103448	0.470052	0.459415	0.00069568	0.187554	0.187528	0.0492405	0.731495	-0.198139	0.163384	0.000292794	0.998373	0.431223	0.00158202	0.14415	0.312879	0.103448	0.470052	0.459415	0.00069568	0.187554	0.187528
PSMC4	blue	0.0774957	0.588836	0.0155191	0.913927	0.325178	0.0198945	-0.179538	0.207438	-0.490584	0.000257459	-0.51006	0.0001316	-0.392505	0.00438761	-0.298788	0.0331888	-0.0237963	0.868353	0.0155191	0.913927	0.325178	0.0198945	-0.179538	0.207438	-0.490584	0.000257459	-0.51006	0.0001316	-0.392505	0.00438761	-0.298788	0.0331888	-0.0237963	0.868353
CETN3	blue	-0.0769491	0.591475	-0.192783	0.1753	-0.218744	0.123034	-0.0408846	0.775755	-0.383132	0.00551956	0.0394837	0.78325	-0.240849	0.0886565	-0.407462	0.00300055	-0.519086	9.51e-05	-0.192783	0.1753	-0.218744	0.123034	-0.0408846	0.775755	-0.383132	0.00551956	0.0394837	0.78325	-0.240849	0.0886565	-0.407462	0.00300055	-0.519086	9.51e-05
GPR137B	blue	0.0767826	0.59228	-0.0340457	0.81252	0.0860918	0.548044	0.271146	0.0542809	-0.444916	0.00107081	-0.0240978	0.866701	0.103993	0.467703	-0.499653	0.000189309	-0.0567071	0.692659	-0.0340457	0.81252	0.0860918	0.548044	0.271146	0.0542809	-0.444916	0.00107081	-0.0240978	0.866701	0.103993	0.467703	-0.499653	0.000189309	-0.0567071	0.692659
SKIV2L	blue	0.0763113	0.594561	0.140696	0.324735	0.0890444	0.534353	-0.3243	0.02025	0.517589	0.000100415	0.0288873	0.840523	-0.317693	0.0231022	0.337447	0.015452	-0.183737	0.196831	0.140696	0.324735	0.0890444	0.534353	-0.3243	0.02025	0.517589	0.000100415	0.0288873	0.840523	-0.317693	0.0231022	0.337447	0.015452	-0.183737	0.196831
LTK	blue	-0.0746978	0.6024	-0.0351554	0.806525	0.00897845	0.95014	-0.217264	0.125654	0.398652	0.0037611	0.0514386	0.719987	0.10932	0.445084	0.298471	0.0333853	0.136639	0.339023	-0.0351554	0.806525	0.00897845	0.95014	-0.217264	0.125654	0.398652	0.0037611	0.0514386	0.719987	0.10932	0.445084	0.298471	0.0333853	0.136639	0.339023
HUNK	blue	0.0746228	0.602765	0.177063	0.213873	-0.00746526	0.958535	-0.0822555	0.566081	0.593816	4.36e-06	0.0819764	0.567404	-0.0139947	0.922354	0.47066	0.000491332	0.151568	0.288361	0.177063	0.213873	-0.00746526	0.958535	-0.0822555	0.566081	0.593816	4.36e-06	0.0819764	0.567404	-0.0139947	0.922354	0.47066	0.000491332	0.151568	0.288361
SLIT1	blue	-0.0744837	0.603443	0.0856409	0.55015	-0.0616957	0.667135	0.0816677	0.568869	0.551102	2.78e-05	0.0398841	0.781105	0.107657	0.45208	0.485527	0.000304489	0.199467	0.160525	0.0856409	0.55015	-0.0616957	0.667135	0.0816677	0.568869	0.551102	2.78e-05	0.0398841	0.781105	0.107657	0.45208	0.485527	0.000304489	0.199467	0.160525
TRPC4AP	blue	0.0743024	0.604327	0.149324	0.295641	-0.0158281	0.912219	0.00298629	0.983407	0.456458	0.00076081	0.202409	0.154316	0.238014	0.0925912	0.340086	0.0146159	0.116579	0.415254	0.149324	0.295641	-0.0158281	0.912219	0.00298629	0.983407	0.456458	0.00076081	0.202409	0.154316	0.238014	0.0925912	0.340086	0.0146159	0.116579	0.415254
PPP3R1	blue	0.0738199	0.606683	0.0812588	0.570812	0.0197397	0.890645	-0.188755	0.184667	0.368276	0.00783773	-0.0607101	0.67215	-0.0638105	0.656425	0.363656	0.00871288	0.160793	0.259666	0.0812588	0.570812	0.0197397	0.890645	-0.188755	0.184667	0.368276	0.00783773	-0.0607101	0.67215	-0.0638105	0.656425	0.363656	0.00871288	0.160793	0.259666
GKN1	blue	0.0738098	0.606733	0.116175	0.416884	-0.177163	0.213612	0.0738334	0.606617	0.57154	1.18e-05	0.0771195	0.590652	0.0277248	0.846863	0.513601	0.000115973	0.195468	0.169251	0.116175	0.416884	-0.177163	0.213612	0.0738334	0.606617	0.57154	1.18e-05	0.0771195	0.590652	0.0277248	0.846863	0.513601	0.000115973	0.195468	0.169251
PRKCG	blue	0.0734222	0.608628	0.203946	0.151145	-0.0440889	0.75869	0.00830355	0.953884	0.640502	4.15e-07	0.257028	0.0686426	0.21866	0.123183	0.393786	0.00425002	-0.0648352	0.651259	0.203946	0.151145	-0.0440889	0.75869	0.00830355	0.953884	0.640502	4.15e-07	0.257028	0.0686426	0.21866	0.123183	0.393786	0.00425002	-0.0648352	0.651259
MLN	blue	0.0729732	0.610828	0.0667903	0.641449	-0.0521061	0.716505	-0.155311	0.276479	0.354844	0.0106184	0.106698	0.45614	-0.0342292	0.811528	0.222903	0.115896	-0.140376	0.325851	0.0667903	0.641449	-0.0521061	0.716505	-0.155311	0.276479	0.354844	0.0106184	0.106698	0.45614	-0.0342292	0.811528	0.222903	0.115896	-0.140376	0.325851
ESRRA	blue	0.0729269	0.611054	0.11902	0.405487	-0.0378546	0.791989	-0.190084	0.181538	0.500232	0.000185574	-0.0892106	0.533587	-0.202283	0.15458	0.498856	0.000194559	0.145257	0.309138	0.11902	0.405487	-0.0378546	0.791989	-0.190084	0.181538	0.500232	0.000185574	-0.0892106	0.533587	-0.202283	0.15458	0.498856	0.000194559	0.145257	0.309138
CENPF	blue	0.0716323	0.617415	0.0157387	0.912713	-0.0180316	0.900057	-0.00250972	0.986055	0.398956	0.00373223	-0.141607	0.321583	-0.0685489	0.632676	0.487919	0.000281351	0.164399	0.248991	0.0157387	0.912713	-0.0180316	0.900057	-0.00250972	0.986055	0.398956	0.00373223	-0.141607	0.321583	-0.0685489	0.632676	0.487919	0.000281351	0.164399	0.248991
HTN1	blue	-0.0705864	0.622574	-0.00986383	0.945231	-0.261405	0.0638982	-0.0167929	0.906891	0.449783	0.000928449	0.181547	0.202312	0.170633	0.231246	0.306816	0.0285312	0.0957076	0.504082	-0.00986383	0.945231	-0.261405	0.0638982	-0.0167929	0.906891	0.449783	0.000928449	0.181547	0.202312	0.170633	0.231246	0.306816	0.0285312	0.0957076	0.504082
MC5R	blue	0.0702097	0.624437	0.0764564	0.593858	-0.022131	0.877493	-0.0526904	0.713461	0.550978	2.79e-05	-0.0431846	0.763495	-0.196336	0.167328	0.457703	0.000732768	0.00106736	0.994069	0.0764564	0.593858	-0.022131	0.877493	-0.0526904	0.713461	0.550978	2.79e-05	-0.0431846	0.763495	-0.196336	0.167328	0.457703	0.000732768	0.00106736	0.994069
IFNA16	blue	0.0700555	0.6252	0.0997492	0.486158	-0.14579	0.307347	-0.0550332	0.701302	0.69872	1.19e-08	0.22739	0.108553	0.103695	0.46899	0.654576	1.89e-07	0.130973	0.359613	0.0997492	0.486158	-0.14579	0.307347	-0.0550332	0.701302	0.69872	1.19e-08	0.22739	0.108553	0.103695	0.46899	0.654576	1.89e-07	0.130973	0.359613
MPL	blue	0.0694996	0.627954	0.26399	0.0612228	0.249704	0.0772042	0.243016	0.0857383	0.305405	0.0293079	0.0725395	0.612955	0.119534	0.403445	0.259373	0.0660675	0.231193	0.102613	0.26399	0.0612228	0.249704	0.0772042	0.243016	0.0857383	0.305405	0.0293079	0.0725395	0.612955	0.119534	0.403445	0.259373	0.0660675	0.231193	0.102613
INHBE	blue	-0.0677315	0.636747	0.0810934	0.571599	-0.14465	0.311184	-0.0171075	0.905155	0.572001	1.16e-05	0.0506219	0.724256	-0.0183065	0.898542	0.525515	7.5e-05	-0.0410798	0.774713	0.0810934	0.571599	-0.14465	0.311184	-0.0171075	0.905155	0.572001	1.16e-05	0.0506219	0.724256	-0.0183065	0.898542	0.525515	7.5e-05	-0.0410798	0.774713
MMP25	blue	0.0671334	0.639734	0.0829863	0.562624	0.0317294	0.825068	-0.111109	0.437624	0.418521	0.00224024	0.00370936	0.97939	-0.152694	0.28475	0.17188	0.227803	-0.146524	0.304893	0.0829863	0.562624	0.0317294	0.825068	-0.111109	0.437624	0.418521	0.00224024	0.00370936	0.97939	-0.152694	0.28475	0.17188	0.227803	-0.146524	0.304893
FGF17	blue	0.0666082	0.64236	0.0707038	0.621994	-0.00507951	0.97178	0.0118316	0.934327	0.423283	0.00196939	0.0534185	0.709675	0.0463889	0.74651	0.432101	0.00154367	0.0151397	0.916023	0.0707038	0.621994	-0.00507951	0.97178	0.0118316	0.934327	0.423283	0.00196939	0.0534185	0.709675	0.0463889	0.74651	0.432101	0.00154367	0.0151397	0.916023
TK2	blue	-0.0658591	0.646114	-0.00977605	0.945717	-0.240316	0.0893856	-0.0595868	0.677882	0.529898	6.36e-05	0.37587	0.00656447	0.124579	0.383745	0.350111	0.011783	-0.233543	0.0990695	-0.00977605	0.945717	-0.240316	0.0893856	-0.0595868	0.677882	0.529898	6.36e-05	0.37587	0.00656447	0.124579	0.383745	0.350111	0.011783	-0.233543	0.0990695
CLCN5	blue	0.0656376	0.647226	0.0566388	0.693012	0.0208296	0.884647	-0.0104225	0.942134	0.423179	0.00197497	-0.180015	0.206213	-0.0679491	0.635662	0.496214	0.000212937	0.219015	0.12256	0.0566388	0.693012	0.0208296	0.884647	-0.0104225	0.942134	0.423179	0.00197497	-0.180015	0.206213	-0.0679491	0.635662	0.496214	0.000212937	0.219015	0.12256
IL3	blue	-0.0655935	0.647447	0.0538176	0.707602	-0.204819	0.149367	-0.00973241	0.945959	0.59237	4.67e-06	0.146476	0.305053	0.0458505	0.749356	0.630418	7.13e-07	0.160688	0.259984	0.0538176	0.707602	-0.204819	0.149367	-0.00973241	0.945959	0.59237	4.67e-06	0.146476	0.305053	0.0458505	0.749356	0.630418	7.13e-07	0.160688	0.259984
DOC2B	blue	0.0641947	0.654486	0.0945867	0.509112	-0.0219929	0.878252	-0.005596	0.968912	0.344443	0.0133202	-0.0509578	0.7225	0.0778501	0.587127	0.559995	1.93e-05	0.284368	0.0431337	0.0945867	0.509112	-0.0219929	0.878252	-0.005596	0.968912	0.344443	0.0133202	-0.0509578	0.7225	0.0778501	0.587127	0.559995	1.93e-05	0.284368	0.0431337
IFNA4	blue	0.0641819	0.654551	-0.0813531	0.570363	-0.286322	0.0416584	-0.191392	0.178494	0.424893	0.00188463	0.0619799	0.665692	-0.105418	0.461594	0.343639	0.0135516	-0.0835742	0.55985	-0.0813531	0.570363	-0.286322	0.0416584	-0.191392	0.178494	0.424893	0.00188463	0.0619799	0.665692	-0.105418	0.461594	0.343639	0.0135516	-0.0835742	0.55985
LEPR	blue	0.0634074	0.658461	0.0664272	0.643267	-0.245133	0.0829604	0.126391	0.37681	0.384991	0.0052767	0.39174	0.00447168	0.176088	0.216448	0.236289	0.0950499	-0.107888	0.451102	0.0664272	0.643267	-0.245133	0.0829604	0.126391	0.37681	0.384991	0.0052767	0.39174	0.00447168	0.176088	0.216448	0.236289	0.0950499	-0.107888	0.451102
GHRH	blue	0.0629524	0.660762	0.119051	0.405361	-0.0711127	0.619976	0.000217286	0.998793	0.501779	0.000175921	0.328428	0.0186237	0.110713	0.439266	0.216949	0.126216	-0.126977	0.374585	0.119051	0.405361	-0.0711127	0.619976	0.000217286	0.998793	0.501779	0.000175921	0.328428	0.0186237	0.110713	0.439266	0.216949	0.126216	-0.126977	0.374585
PLXNA2	blue	-0.0625222	0.662942	-0.0895886	0.531847	-0.273214	0.0523978	0.0202401	0.88789	0.45497	0.000795624	0.255728	0.0701047	0.199844	0.159719	0.430605	0.00160953	0.0435309	0.761654	-0.0895886	0.531847	-0.273214	0.0523978	0.0202401	0.88789	0.45497	0.000795624	0.255728	0.0701047	0.199844	0.159719	0.430605	0.00160953	0.0435309	0.761654
TNFAIP2	blue	-0.0624117	0.663502	-0.0094886	0.947311	0.0026353	0.985357	-0.00127082	0.992938	0.398124	0.00381159	0.0556858	0.697928	-0.0740392	0.605612	0.264975	0.0602262	-0.0223273	0.876415	-0.0094886	0.947311	0.0026353	0.985357	-0.00127082	0.992938	0.398124	0.00381159	0.0556858	0.697928	-0.0740392	0.605612	0.264975	0.0602262	-0.0223273	0.876415
SEMA6B	blue	-0.0620385	0.665395	0.106184	0.458328	0.0141033	0.921753	-0.0787465	0.582817	0.38596	0.00515381	0.163553	0.251468	-0.0382255	0.789997	0.066206	0.644375	-0.271734	0.0537402	0.106184	0.458328	0.0141033	0.921753	-0.0787465	0.582817	0.38596	0.00515381	0.163553	0.251468	-0.0382255	0.789997	0.066206	0.644375	-0.271734	0.0537402
LTB4R2	blue	-0.0618989	0.666104	0.043075	0.764078	-0.246844	0.0807679	-0.0460944	0.748067	0.501683	0.000176512	0.198436	0.162741	-0.0338922	0.81335	0.415025	0.00245967	-0.0313234	0.827272	0.043075	0.764078	-0.246844	0.0807679	-0.0460944	0.748067	0.501683	0.000176512	0.198436	0.162741	-0.0338922	0.81335	0.415025	0.00245967	-0.0313234	0.827272
ITIH2	blue	-0.0616024	0.66761	-0.0676072	0.637367	-0.0554496	0.699149	-0.0686381	0.632232	0.328112	0.0187441	0.167848	0.239062	0.107329	0.453464	0.246489	0.0812188	0.0439284	0.759542	-0.0676072	0.637367	-0.0554496	0.699149	-0.0686381	0.632232	0.328112	0.0187441	0.167848	0.239062	0.107329	0.453464	0.246489	0.0812188	0.0439284	0.759542
GLP2R	blue	0.0600691	0.675419	0.147782	0.300714	-0.0959631	0.502939	-0.107822	0.45138	0.59289	4.56e-06	0.147563	0.301437	0.1171	0.413158	0.419427	0.00218633	0.162908	0.253369	0.147782	0.300714	-0.0959631	0.502939	-0.107822	0.45138	0.59289	4.56e-06	0.147563	0.301437	0.1171	0.413158	0.419427	0.00218633	0.162908	0.253369
IGKC	blue	0.0595563	0.678038	0.167172	0.240987	0.0819692	0.567438	-0.131574	0.357394	0.324553	0.020147	-0.106728	0.456011	-0.124713	0.383229	0.151981	0.287031	-0.0320851	0.823138	0.167172	0.240987	0.0819692	0.567438	-0.131574	0.357394	0.324553	0.020147	-0.106728	0.456011	-0.124713	0.383229	0.151981	0.287031	-0.0320851	0.823138
LBP	blue	0.0586411	0.682722	0.168038	0.238523	-0.0321905	0.822567	0.17334	0.223818	0.365854	0.00828641	-0.00579004	0.967834	0.0292919	0.838319	0.314443	0.0246246	0.276682	0.0493595	0.168038	0.238523	-0.0321905	0.822567	0.17334	0.223818	0.365854	0.00828641	-0.00579004	0.967834	0.0292919	0.838319	0.314443	0.0246246	0.276682	0.0493595
PSMC6	blue	-0.0578683	0.686687	-0.1183	0.408353	-0.0518966	0.717597	0.0658351	0.646235	-0.453965	0.000819945	-0.139884	0.327566	-0.0788739	0.582205	-0.406826	0.00305051	-0.123587	0.387572	-0.1183	0.408353	-0.0518966	0.717597	0.0658351	0.646235	-0.453965	0.000819945	-0.139884	0.327566	-0.0788739	0.582205	-0.406826	0.00305051	-0.123587	0.387572
CBL	blue	0.057428	0.688949	0.121098	0.397278	-0.0794518	0.579435	0.026403	0.854082	0.434978	0.00142373	-0.0211409	0.882935	-0.162111	0.25573	0.399787	0.00365439	-0.0524765	0.714575	0.121098	0.397278	-0.0794518	0.579435	0.026403	0.854082	0.434978	0.00142373	-0.0211409	0.882935	-0.162111	0.25573	0.399787	0.00365439	-0.0524765	0.714575
KIR2DS2	blue	0.0559332	0.696651	0.249365	0.0776194	0.0111452	0.938129	-0.148248	0.299174	0.85429	1.57e-15	0.090861	0.526013	-0.0408719	0.775823	0.661618	1.25e-07	0.0507661	0.723501	0.249365	0.0776194	0.0111452	0.938129	-0.148248	0.299174	0.85429	1.57e-15	0.090861	0.526013	-0.0408719	0.775823	0.661618	1.25e-07	0.0507661	0.723501
IL17RA	blue	-0.0557855	0.697413	0.071419	0.618465	-0.0650551	0.650153	-0.0547409	0.702816	0.596488	3.85e-06	0.214811	0.130087	-0.0205071	0.886421	0.396904	0.00393071	-0.0305097	0.831693	0.071419	0.618465	-0.0650551	0.650153	-0.0547409	0.702816	0.596488	3.85e-06	0.214811	0.130087	-0.0205071	0.886421	0.396904	0.00393071	-0.0305097	0.831693
HTN3	blue	-0.055152	0.700687	-0.103055	0.471752	-0.297996	0.0336808	0.174692	0.220171	0.376202	0.00651323	0.115162	0.420986	0.253628	0.0725176	0.43614	0.00137768	0.364131	0.00861908	-0.103055	0.471752	-0.297996	0.0336808	0.174692	0.220171	0.376202	0.00651323	0.115162	0.420986	0.253628	0.0725176	0.43614	0.00137768	0.364131	0.00861908
JAG2	blue	-0.0546524	0.703274	-0.00387297	0.978481	-0.15998	0.262115	-0.22235	0.116827	0.439118	0.00126571	0.302627	0.0308885	-0.0229975	0.872736	0.338617	0.0150766	-0.0496696	0.729244	-0.00387297	0.978481	-0.15998	0.262115	-0.22235	0.116827	0.439118	0.00126571	0.302627	0.0308885	-0.0229975	0.872736	0.338617	0.0150766	-0.0496696	0.729244
CXCL6	blue	0.0545454	0.703828	0.197169	0.165498	0.00447273	0.97515	0.333991	0.0166082	0.421641	0.00205929	0.01816	0.899349	0.367655	0.00795077	0.418489	0.00224218	0.369805	0.00756537	0.197169	0.165498	0.00447273	0.97515	0.333991	0.0166082	0.421641	0.00205929	0.01816	0.899349	0.367655	0.00795077	0.418489	0.00224218	0.369805	0.00756537
SSTR5	blue	0.053317	0.710202	0.208577	0.141883	0.233781	0.0987159	0.188319	0.185701	0.444209	0.00109302	-0.0125721	0.930226	0.165816	0.24488	0.322805	0.0208678	0.105481	0.461323	0.208577	0.141883	0.233781	0.0987159	0.188319	0.185701	0.444209	0.00109302	-0.0125721	0.930226	0.165816	0.24488	0.322805	0.0208678	0.105481	0.461323
FGF4	blue	0.053232	0.710644	0.123935	0.386228	-0.130171	0.362588	-0.146342	0.3055	0.601133	3.09e-06	0.118256	0.408529	-0.0647819	0.651528	0.39403	0.0042242	-0.117938	0.409799	0.123935	0.386228	-0.130171	0.362588	-0.146342	0.3055	0.601133	3.09e-06	0.118256	0.408529	-0.0647819	0.651528	0.39403	0.0042242	-0.117938	0.409799
ALB	blue	0.0515687	0.719308	0.217991	0.124362	-0.084876	0.553731	-0.118605	0.407135	0.352606	0.011156	0.152617	0.284996	-0.206149	0.146684	0.234913	0.0970485	-0.115906	0.417968	0.217991	0.124362	-0.084876	0.553731	-0.118605	0.407135	0.352606	0.011156	0.152617	0.284996	-0.206149	0.146684	0.234913	0.0970485	-0.115906	0.417968
XPO6	blue	-0.0507212	0.723737	0.00147886	0.991782	0.0497075	0.729045	-0.303782	0.0302232	0.446123	0.00103378	-0.193847	0.172885	-0.338219	0.0152034	0.412886	0.00260307	0.0142525	0.920928	0.00147886	0.991782	0.0497075	0.729045	-0.303782	0.0302232	0.446123	0.00103378	-0.193847	0.172885	-0.338219	0.0152034	0.412886	0.00260307	0.0142525	0.920928
PRKCA	blue	-0.0490451	0.73252	0.122441	0.392025	0.0578286	0.686891	-0.0679473	0.635672	0.341822	0.0140873	-0.0804295	0.574762	-0.0745082	0.603323	0.348957	0.0120829	0.15272	0.284669	0.122441	0.392025	0.0578286	0.686891	-0.0679473	0.635672	0.341822	0.0140873	-0.0804295	0.574762	-0.0745082	0.603323	0.348957	0.0120829	0.15272	0.284669
FGF18	blue	-0.048679	0.734443	0.065576	0.647535	-0.239602	0.0903709	0.0623324	0.663904	0.585822	6.3e-06	0.148505	0.298327	0.191281	0.178753	0.468857	0.000519916	0.135775	0.342113	0.065576	0.647535	-0.239602	0.0903709	0.0623324	0.663904	0.585822	6.3e-06	0.148505	0.298327	0.191281	0.178753	0.468857	0.000519916	0.135775	0.342113
CRLF2	blue	-0.0478137	0.738996	0.109809	0.443035	0.0931241	0.515714	0.121659	0.395077	0.536765	4.9e-05	0.105158	0.462704	0.108503	0.448513	0.523442	8.1e-05	0.179132	0.208484	0.109809	0.443035	0.0931241	0.515714	0.121659	0.395077	0.536765	4.9e-05	0.105158	0.462704	0.108503	0.448513	0.523442	8.1e-05	0.179132	0.208484
GDF11	blue	0.04657	0.745554	0.129278	0.365919	-0.0239	0.867785	-0.12438	0.384512	0.538338	4.61e-05	0.0692876	0.629006	-0.0166299	0.907791	0.303739	0.0302477	0.00758425	0.957875	0.129278	0.365919	-0.0239	0.867785	-0.12438	0.384512	0.538338	4.61e-05	0.0692876	0.629006	-0.0166299	0.907791	0.303739	0.0302477	0.00758425	0.957875
INSL6	blue	0.0463318	0.746812	0.0651663	0.649594	-0.0251048	0.861184	-0.24373	0.0847934	0.411501	0.00269988	0.137771	0.334999	-0.0141503	0.921493	0.198723	0.162122	-0.0432726	0.763027	0.0651663	0.649594	-0.0251048	0.861184	-0.24373	0.0847934	0.411501	0.00269988	0.137771	0.334999	-0.0141503	0.921493	0.198723	0.162122	-0.0432726	0.763027
FGF3	blue	-0.0461511	0.747767	0.0576818	0.687645	-0.0630351	0.660344	-0.0716978	0.617093	0.717636	3.1e-09	-0.031757	0.824918	-0.089942	0.530224	0.579155	8.49e-06	0.108845	0.447076	0.0576818	0.687645	-0.0630351	0.660344	-0.0716978	0.617093	0.717636	3.1e-09	-0.031757	0.824918	-0.089942	0.530224	0.579155	8.49e-06	0.108845	0.447076
SEC14L1	blue	-0.0458061	0.749591	0.00643432	0.964258	-0.157552	0.269523	-0.0335957	0.814954	0.431656	0.00156301	0.0102028	0.943352	-0.103408	0.470224	0.368689	0.00776327	-0.0472721	0.741849	0.00643432	0.964258	-0.157552	0.269523	-0.0335957	0.814954	0.431656	0.00156301	0.0102028	0.943352	-0.103408	0.470224	0.368689	0.00776327	-0.0472721	0.741849
TNF	blue	0.0457808	0.749725	0.161031	0.258955	0.0984864	0.491722	0.00506456	0.971863	0.474455	0.000435736	-0.187096	0.188627	-0.0613512	0.668887	0.599301	3.37e-06	0.278585	0.0477539	0.161031	0.258955	0.0984864	0.491722	0.00506456	0.971863	0.474455	0.000435736	-0.187096	0.188627	-0.0613512	0.668887	0.599301	3.37e-06	0.278585	0.0477539
ANGPT4	blue	0.0451283	0.753179	0.142192	0.319566	-0.147568	0.301422	-0.132905	0.352508	0.505766	0.000153121	0.165802	0.244918	0.0255694	0.858641	0.315605	0.024071	0.165639	0.245389	0.142192	0.319566	-0.147568	0.301422	-0.132905	0.352508	0.505766	0.000153121	0.165802	0.244918	0.0255694	0.858641	0.315605	0.024071	0.165639	0.245389
CSF3	blue	-0.0442865	0.757642	0.0665726	0.642538	-0.215384	0.129041	-0.0438672	0.759867	0.640674	4.11e-07	0.211787	0.135713	-0.0289641	0.840105	0.478132	0.000387353	0.027836	0.846255	0.0665726	0.642538	-0.215384	0.129041	-0.0438672	0.759867	0.640674	4.11e-07	0.211787	0.135713	-0.0289641	0.840105	0.478132	0.000387353	0.027836	0.846255
NPR1	blue	-0.0442429	0.757873	0.158683	0.266054	0.00164956	0.990834	0.166791	0.242077	0.440969	0.0012003	0.0397333	0.781913	-0.0196081	0.89137	0.385754	0.00517976	0.0599249	0.676155	0.158683	0.266054	0.00164956	0.990834	0.166791	0.242077	0.440969	0.0012003	0.0397333	0.781913	-0.0196081	0.89137	0.385754	0.00517976	0.0599249	0.676155
KIR2DS1	blue	0.043863	0.759889	0.102664	0.473443	-0.146906	0.303619	-0.110892	0.438524	0.651005	2.31e-07	0.0494984	0.730142	-0.156016	0.274277	0.584885	6.57e-06	0.193602	0.17344	0.102664	0.473443	-0.146906	0.303619	-0.110892	0.438524	0.651005	2.31e-07	0.0494984	0.730142	-0.156016	0.274277	0.584885	6.57e-06	0.193602	0.17344
FLT3	blue	0.0438199	0.760119	0.146828	0.30388	-0.117542	0.411384	0.143147	0.316295	0.459458	0.000694768	0.475952	0.000415419	0.292968	0.0369458	0.224242	0.113666	-0.206108	0.146766	0.146828	0.30388	-0.117542	0.411384	0.143147	0.316295	0.459458	0.000694768	0.475952	0.000415419	0.292968	0.0369458	0.224242	0.113666	-0.206108	0.146766
GDF15	blue	-0.0429834	0.764565	0.0395438	0.782928	-0.1184	0.407953	-0.268689	0.0565882	0.434106	0.00145918	0.191386	0.178509	0.026221	0.855077	0.213966	0.131641	-0.0431349	0.763759	0.0395438	0.782928	-0.1184	0.407953	-0.268689	0.0565882	0.434106	0.00145918	0.191386	0.178509	0.026221	0.855077	0.213966	0.131641	-0.0431349	0.763759
TRAF3IP2	blue	0.0416954	0.771427	0.152047	0.286822	0.0970545	0.498071	0.108396	0.448963	0.333944	0.0166244	0.0316321	0.825596	0.0989475	0.489687	0.341138	0.0142937	0.231644	0.101925	0.152047	0.286822	0.0970545	0.498071	0.108396	0.448963	0.333944	0.0166244	0.0316321	0.825596	0.0989475	0.489687	0.341138	0.0142937	0.231644	0.101925
NCR2	blue	0.0414657	0.772652	0.170239	0.23234	0.0141016	0.921763	-0.0928924	0.516763	0.688865	2.3e-08	0.295011	0.0355888	0.171731	0.228213	0.461935	0.000644184	-0.0269112	0.851305	0.170239	0.23234	0.0141016	0.921763	-0.0928924	0.516763	0.688865	2.3e-08	0.295011	0.0355888	0.171731	0.228213	0.461935	0.000644184	-0.0269112	0.851305
LPA	blue	-0.0403314	0.778712	0.0149578	0.917028	-0.0117829	0.934596	-0.174793	0.219899	0.490259	0.000260271	0.0286858	0.841621	0.0332042	0.817074	0.438443	0.00129035	0.0796845	0.578321	0.0149578	0.917028	-0.0117829	0.934596	-0.174793	0.219899	0.490259	0.000260271	0.0286858	0.841621	0.0332042	0.817074	0.438443	0.00129035	0.0796845	0.578321
ARG2	blue	-0.0401205	0.77984	0.0128909	0.928462	-0.0736057	0.60773	0.0600715	0.675406	0.364925	0.0084644	0.0428153	0.76546	0.131009	0.359481	0.317068	0.0233887	0.244959	0.0831857	0.0128909	0.928462	-0.0736057	0.60773	0.0600715	0.675406	0.364925	0.0084644	0.0428153	0.76546	0.131009	0.359481	0.317068	0.0233887	0.244959	0.0831857
ZYX	blue	0.0388328	0.786738	0.226415	0.110118	-0.068435	0.633243	0.107653	0.452095	0.515691	0.000107562	0.364004	0.00864417	0.393614	0.00426827	0.393515	0.00427876	0.095105	0.506783	0.226415	0.110118	-0.068435	0.633243	0.107653	0.452095	0.515691	0.000107562	0.364004	0.00864417	0.393614	0.00426827	0.393515	0.00427876	0.095105	0.506783
NFATC3	blue	0.0378176	0.792188	0.0964455	0.500785	0.0394398	0.783485	0.0568267	0.692044	0.489774	0.00026452	0.16929	0.234994	0.0982807	0.492632	0.413579	0.00255583	-0.0206481	0.885645	0.0964455	0.500785	0.0394398	0.783485	0.0568267	0.692044	0.489774	0.00026452	0.16929	0.234994	0.0982807	0.492632	0.413579	0.00255583	-0.0206481	0.885645
HTR3A	blue	0.0378121	0.792217	0.0929552	0.516479	-0.0930503	0.516048	-0.15442	0.279275	0.722003	2.24e-09	0.172909	0.224988	0.0350802	0.806931	0.62513	9.4e-07	0.181685	0.201964	0.0929552	0.516479	-0.0930503	0.516048	-0.15442	0.279275	0.722003	2.24e-09	0.172909	0.224988	0.0350802	0.806931	0.62513	9.4e-07	0.181685	0.201964
ELANE	blue	0.0377797	0.792391	0.152268	0.286111	0.0659131	0.645843	-0.0509811	0.722377	0.351112	0.0115279	0.0211695	0.882778	-0.0484613	0.735588	0.329971	0.018045	0.0411033	0.774587	0.152268	0.286111	0.0659131	0.645843	-0.0509811	0.722377	0.351112	0.0115279	0.0211695	0.882778	-0.0484613	0.735588	0.329971	0.018045	0.0411033	0.774587
CLEC4M	blue	0.0374634	0.794091	0.108586	0.448161	0.0333425	0.816325	0.0602577	0.674456	0.495441	0.000218605	-0.0347895	0.808501	-0.0142903	0.920719	0.449384	0.000939427	0.128291	0.369622	0.108586	0.448161	0.0333425	0.816325	0.0602577	0.674456	0.495441	0.000218605	-0.0347895	0.808501	-0.0142903	0.920719	0.449384	0.000939427	0.128291	0.369622
IL13	blue	0.0370571	0.796277	-0.01784	0.901114	-0.12775	0.37166	-0.162529	0.25449	0.403106	0.00335764	-0.0725053	0.613123	-0.199322	0.160833	0.461478	0.000653272	-0.0233351	0.870884	-0.01784	0.901114	-0.12775	0.37166	-0.162529	0.25449	0.403106	0.00335764	-0.0725053	0.613123	-0.199322	0.160833	0.461478	0.000653272	-0.0233351	0.870884
SFTPA1	blue	0.0355285	0.804512	0.0821082	0.566779	-0.265989	0.0592151	-0.15937	0.263963	0.499507	0.000190263	0.199006	0.161512	0.0485714	0.735009	0.242515	0.0864062	-0.0392788	0.784347	0.0821082	0.566779	-0.265989	0.0592151	-0.15937	0.263963	0.499507	0.000190263	0.199006	0.161512	0.0485714	0.735009	0.242515	0.0864062	-0.0392788	0.784347
FURIN	blue	-0.0348426	0.808214	0.144249	0.312542	0.00417418	0.976808	-0.073179	0.609819	0.515925	0.00010666	0.0403867	0.778417	0.0276258	0.847403	0.322748	0.0208915	-0.00584533	0.967528	0.144249	0.312542	0.00417418	0.976808	-0.073179	0.609819	0.515925	0.00010666	0.0403867	0.778417	0.0276258	0.847403	0.322748	0.0208915	-0.00584533	0.967528
GAL	blue	0.0344754	0.810197	0.0719801	0.615704	-0.0222356	0.876919	-0.0100729	0.944072	0.544239	3.66e-05	-0.0521581	0.716234	0.0552266	0.700302	0.563425	1.67e-05	0.167825	0.239129	0.0719801	0.615704	-0.0222356	0.876919	-0.0100729	0.944072	0.544239	3.66e-05	-0.0521581	0.716234	0.0552266	0.700302	0.563425	1.67e-05	0.167825	0.239129
PAK2	blue	-0.0343472	0.81089	-0.024231	0.865971	-0.0484122	0.735846	-0.260098	0.0652871	0.303749	0.0302421	-0.0228143	0.873741	-0.163356	0.252049	0.312751	0.02545	-0.163799	0.250747	-0.024231	0.865971	-0.0484122	0.735846	-0.260098	0.0652871	0.303749	0.0302421	-0.0228143	0.873741	-0.163356	0.252049	0.312751	0.02545	-0.163799	0.250747
TCF7L2	blue	0.0343248	0.811011	0.0768387	0.592008	-0.127431	0.372865	-0.153735	0.281441	0.553882	2.48e-05	0.334523	0.0164254	0.0370556	0.796285	0.375682	0.00659369	-0.0347271	0.808838	0.0768387	0.592008	-0.127431	0.372865	-0.153735	0.281441	0.553882	2.48e-05	0.334523	0.0164254	0.0370556	0.796285	0.375682	0.00659369	-0.0347271	0.808838
IL17B	blue	0.0342907	0.811196	0.123901	0.386361	-0.153222	0.283069	-0.0301217	0.833803	0.463245	0.000618803	0.414903	0.00246763	0.233098	0.099734	0.303951	0.0301265	0.0983912	0.492143	0.123901	0.386361	-0.153222	0.283069	-0.0301217	0.833803	0.463245	0.000618803	0.414903	0.00246763	0.233098	0.099734	0.303951	0.0301265	0.0983912	0.492143
CD101	blue	0.0337836	0.813938	0.0566241	0.693087	-0.129944	0.363434	0.12365	0.38733	0.369035	0.00770151	0.0947129	0.508545	0.135689	0.342422	0.354617	0.0106719	0.0688276	0.63129	0.0566241	0.693087	-0.129944	0.363434	0.12365	0.38733	0.369035	0.00770151	0.0947129	0.508545	0.135689	0.342422	0.354617	0.0106719	0.0688276	0.63129
PROC	blue	-0.0322664	0.822155	0.0857598	0.549594	-0.210022	0.139079	-0.187204	0.188367	0.649935	2.46e-07	0.309758	0.026967	0.0690124	0.630372	0.469812	0.000504593	0.0862972	0.547086	0.0857598	0.549594	-0.210022	0.139079	-0.187204	0.188367	0.649935	2.46e-07	0.309758	0.026967	0.0690124	0.630372	0.469812	0.000504593	0.0862972	0.547086
VDR	blue	0.0317269	0.825082	0.191811	0.177527	-0.0526879	0.713474	-0.178975	0.20889	0.682411	3.49e-08	0.283601	0.0437244	-0.0330279	0.818028	0.360621	0.00933262	-0.137957	0.334338	0.191811	0.177527	-0.0526879	0.713474	-0.178975	0.20889	0.682411	3.49e-08	0.283601	0.0437244	-0.0330279	0.818028	0.360621	0.00933262	-0.137957	0.334338
NRTN	blue	0.031106	0.828453	0.0279428	0.845673	-0.068396	0.633437	-0.330949	0.0176858	0.364822	0.00848438	-0.0591714	0.680007	-0.0866429	0.545476	0.293222	0.0367745	0.119428	0.403866	0.0279428	0.845673	-0.068396	0.633437	-0.330949	0.0176858	0.364822	0.00848438	-0.0591714	0.680007	-0.0866429	0.545476	0.293222	0.0367745	0.119428	0.403866
NR0B1	blue	0.0310541	0.828734	0.0750629	0.600622	-0.137197	0.337035	0.0933398	0.514737	0.438932	0.00127247	0.246034	0.0817996	0.110082	0.441895	0.377744	0.00627959	0.129047	0.366784	0.0750629	0.600622	-0.137197	0.337035	0.0933398	0.514737	0.438932	0.00127247	0.246034	0.0817996	0.110082	0.441895	0.377744	0.00627959	0.129047	0.366784
DCK	blue	0.0299812	0.834567	-0.00279594	0.984465	0.171835	0.227925	0.295816	0.0350655	-0.578056	8.91e-06	-0.263288	0.0619398	0.041771	0.771023	-0.39738	0.00388383	-0.0386409	0.787767	-0.00279594	0.984465	0.171835	0.227925	0.295816	0.0350655	-0.578056	8.91e-06	-0.263288	0.0619398	0.041771	0.771023	-0.39738	0.00388383	-0.0386409	0.787767
PLXNA1	blue	0.0299209	0.834896	0.187613	0.187387	-0.0356158	0.804041	-0.0579684	0.686173	0.813519	4.02e-13	0.121373	0.3962	0.138552	0.332237	0.640285	4.2e-07	0.219979	0.120881	0.187613	0.187387	-0.0356158	0.804041	-0.0579684	0.686173	0.813519	4.02e-13	0.121373	0.3962	0.138552	0.332237	0.640285	4.2e-07	0.219979	0.120881
HNF4G	blue	-0.0295498	0.836915	0.0332084	0.817051	-0.118113	0.4091	0.172193	0.226943	0.386837	0.00504475	0.202983	0.153127	0.200121	0.159128	0.387565	0.00495589	0.12154	0.395545	0.0332084	0.817051	-0.118113	0.4091	0.172193	0.226943	0.386837	0.00504475	0.202983	0.153127	0.200121	0.159128	0.387565	0.00495589	0.12154	0.395545
CRHR1	blue	0.0293965	0.83775	0.0737323	0.607112	-0.0696432	0.627242	-0.102942	0.472239	0.572593	1.13e-05	0.0685354	0.632743	0.0047115	0.973824	0.445227	0.00106116	0.238213	0.0923098	0.0737323	0.607112	-0.0696432	0.627242	-0.102942	0.472239	0.572593	1.13e-05	0.0685354	0.632743	0.0047115	0.973824	0.445227	0.00106116	0.238213	0.0923098
FGF21	blue	-0.0289509	0.840177	-0.0218194	0.879206	-0.115785	0.418459	-0.000286088	0.99841	0.371658	0.00724639	0.0362003	0.80089	0.158667	0.266103	0.425434	0.0018569	0.232319	0.100904	-0.0218194	0.879206	-0.115785	0.418459	-0.000286088	0.99841	0.371658	0.00724639	0.0362003	0.80089	0.158667	0.266103	0.425434	0.0018569	0.232319	0.100904
FGF8	blue	-0.0281338	0.844631	0.102532	0.474013	-0.0171074	0.905156	0.126629	0.375906	0.407068	0.00303141	0.086878	0.544382	0.134657	0.346138	0.392497	0.0043885	0.161407	0.257829	0.102532	0.474013	-0.0171074	0.905156	0.126629	0.375906	0.407068	0.00303141	0.086878	0.544382	0.134657	0.346138	0.392497	0.0043885	0.161407	0.257829
CGB1	blue	-0.0279861	0.845437	0.11488	0.42213	-0.0525438	0.714225	-0.185241	0.193127	0.689041	2.27e-08	0.156124	0.27394	-0.106095	0.458705	0.450397	0.000911743	-0.10281	0.47281	0.11488	0.42213	-0.0525438	0.714225	-0.185241	0.193127	0.689041	2.27e-08	0.156124	0.27394	-0.106095	0.458705	0.450397	0.000911743	-0.10281	0.47281
CBLB	blue	-0.0254338	0.859383	-0.00714231	0.960328	-0.314598	0.0245501	-0.0712169	0.619462	0.471031	0.000485619	0.184476	0.195004	-0.0959824	0.502853	0.419854	0.00216126	-0.0542195	0.705517	-0.00714231	0.960328	-0.314598	0.0245501	-0.0712169	0.619462	0.471031	0.000485619	0.184476	0.195004	-0.0959824	0.502853	0.419854	0.00216126	-0.0542195	0.705517
SOX5	blue	0.025407	0.85953	0.0661152	0.64483	-0.0904363	0.527957	-0.0354965	0.804685	0.63965	4.35e-07	0.239167	0.0909749	0.176967	0.214126	0.402439	0.00341552	-0.0119298	0.933783	0.0661152	0.64483	-0.0904363	0.527957	-0.0354965	0.804685	0.63965	4.35e-07	0.239167	0.0909749	0.176967	0.214126	0.402439	0.00341552	-0.0119298	0.933783
IFNA1	blue	0.0253886	0.859631	0.123519	0.387837	-0.0445677	0.75615	-0.0415333	0.772291	0.537592	4.74e-05	0.0401719	0.779565	0.0114324	0.936538	0.536653	4.92e-05	0.181556	0.202291	0.123519	0.387837	-0.0445677	0.75615	-0.0415333	0.772291	0.537592	4.74e-05	0.0401719	0.779565	0.0114324	0.936538	0.536653	4.92e-05	0.181556	0.202291
FGF23	blue	-0.0242461	0.865888	0.0515546	0.719382	-0.136781	0.338514	0.04725	0.741966	0.381961	0.0056776	0.192041	0.176999	0.102379	0.474678	0.329215	0.0183264	0.0094626	0.947455	0.0515546	0.719382	-0.136781	0.338514	0.04725	0.741966	0.381961	0.0056776	0.192041	0.176999	0.102379	0.474678	0.329215	0.0183264	0.0094626	0.947455
C5orf15	blue	-0.0240932	0.866726	-0.0982733	0.492665	0.00727691	0.959581	0.158913	0.265355	-0.548711	3.06e-05	0.165037	0.247135	0.165285	0.246415	-0.512701	0.000119775	-0.265814	0.0593892	-0.0982733	0.492665	0.00727691	0.959581	0.158913	0.265355	-0.548711	3.06e-05	0.165037	0.247135	0.165285	0.246415	-0.512701	0.000119775	-0.265814	0.0593892
FLT4	blue	-0.0236579	0.869113	0.0132962	0.926218	-0.175354	0.2184	-0.0258094	0.857328	0.538044	4.66e-05	0.173199	0.2242	-0.0372208	0.795396	0.344107	0.0134165	-0.0815673	0.569345	0.0132962	0.926218	-0.175354	0.2184	-0.0258094	0.857328	0.538044	4.66e-05	0.173199	0.2242	-0.0372208	0.795396	0.344107	0.0134165	-0.0815673	0.569345
SLC10A2	blue	-0.023106	0.87214	0.0208214	0.884692	0.119348	0.404184	-0.0451468	0.75308	0.369731	0.00757835	-0.114892	0.422082	-0.0592257	0.679729	0.35632	0.0102762	0.0950738	0.506923	0.0208214	0.884692	0.119348	0.404184	-0.0451468	0.75308	0.369731	0.00757835	-0.114892	0.422082	-0.0592257	0.679729	0.35632	0.0102762	0.0950738	0.506923
PTGER4	blue	-0.0230749	0.872311	0.0842506	0.556666	-0.169345	0.234839	0.13756	0.335744	0.488988	0.000271541	0.362697	0.00890471	0.291351	0.0380501	0.278192	0.0480816	0.0214441	0.881268	0.0842506	0.556666	-0.169345	0.234839	0.13756	0.335744	0.488988	0.000271541	0.362697	0.00890471	0.291351	0.0380501	0.278192	0.0480816	0.0214441	0.881268
FGF5	blue	-0.0229207	0.873157	0.00920544	0.948881	-0.107451	0.452949	0.0699	0.62597	0.552241	2.65e-05	0.238101	0.0924677	0.265996	0.0592082	0.529166	6.54e-05	0.137676	0.335332	0.00920544	0.948881	-0.107451	0.452949	0.0699	0.62597	0.552241	2.65e-05	0.238101	0.0924677	0.265996	0.0592082	0.529166	6.54e-05	0.137676	0.335332
NRP2	blue	-0.0225796	0.875029	0.0574196	0.688992	-0.0296441	0.836402	0.0758203	0.596942	0.447087	0.00100506	-0.146362	0.305434	0.134223	0.347711	0.609042	2.11e-06	0.419708	0.00216984	0.0574196	0.688992	-0.0296441	0.836402	0.0758203	0.596942	0.447087	0.00100506	-0.146362	0.305434	0.134223	0.347711	0.609042	2.11e-06	0.419708	0.00216984
MLNR	blue	-0.0224674	0.875646	0.091469	0.523236	-0.122493	0.391819	-0.0233874	0.870596	0.497982	0.000200472	0.0734916	0.608289	0.162248	0.255325	0.378575	0.00615671	0.237717	0.0930104	0.091469	0.523236	-0.122493	0.391819	-0.0233874	0.870596	0.497982	0.000200472	0.0734916	0.608289	0.162248	0.255325	0.378575	0.00615671	0.237717	0.0930104
SEMA4G	blue	0.0221111	0.877603	0.200544	0.158231	0.0535868	0.708801	-0.131907	0.356169	0.447259	0.001	0.0946526	0.508816	-0.163207	0.252488	0.370821	0.00738903	0.0175487	0.902721	0.200544	0.158231	0.0535868	0.708801	-0.131907	0.356169	0.447259	0.001	0.0946526	0.508816	-0.163207	0.252488	0.370821	0.00738903	0.0175487	0.902721
ALDH1A2	blue	0.0204816	0.886562	0.0646439	0.652222	-0.116931	0.413836	-0.135814	0.341973	0.630079	7.26e-07	0.0832199	0.561521	-0.103519	0.469748	0.468796	0.000520922	-0.00033401	0.998144	0.0646439	0.652222	-0.116931	0.413836	-0.135814	0.341973	0.630079	7.26e-07	0.0832199	0.561521	-0.103519	0.469748	0.468796	0.000520922	-0.00033401	0.998144
SEMA3A	blue	0.0200729	0.88881	0.139108	0.330282	0.0128299	0.928799	0.164814	0.247783	0.431475	0.00157093	0.0773598	0.589492	0.122052	0.393541	0.352259	0.0112416	0.00205449	0.988584	0.139108	0.330282	0.0128299	0.928799	0.164814	0.247783	0.431475	0.00157093	0.0773598	0.589492	0.122052	0.393541	0.352259	0.0112416	0.00205449	0.988584
ACTN4	blue	0.0195799	0.891525	0.104675	0.464772	0.0605678	0.672875	-0.2068	0.145385	0.440167	0.00122826	0.0891323	0.533948	0.104611	0.465049	0.464407	0.000597028	0.107955	0.450819	0.104675	0.464772	0.0605678	0.672875	-0.2068	0.145385	0.440167	0.00122826	0.0891323	0.533948	0.104611	0.465049	0.464407	0.000597028	0.107955	0.450819
OXT	blue	0.0191444	0.893924	0.0255246	0.858886	0.0285845	0.842174	0.0660813	0.645	0.339936	0.0146623	0.00878176	0.951231	0.165988	0.244383	0.267553	0.0576824	-0.0147233	0.918325	0.0255246	0.858886	0.0285845	0.842174	0.0660813	0.645	0.339936	0.0146623	0.00878176	0.951231	0.165988	0.244383	0.267553	0.0576824	-0.0147233	0.918325
AGTR2	blue	0.0191027	0.894154	0.0374724	0.794043	-0.0458277	0.749477	-0.0840155	0.557772	0.544716	3.59e-05	0.0171647	0.90484	0.0215676	0.880589	0.594742	4.18e-06	0.293141	0.036829	0.0374724	0.794043	-0.0458277	0.749477	-0.0840155	0.557772	0.544716	3.59e-05	0.0171647	0.90484	0.0215676	0.880589	0.594742	4.18e-06	0.293141	0.036829
GATA2	blue	-0.0188193	0.895715	0.110367	0.440708	-0.0135319	0.924914	0.135487	0.343147	0.541298	4.1e-05	0.199106	0.161298	0.158678	0.266069	0.357875	0.00992609	-0.0275001	0.848089	0.110367	0.440708	-0.0135319	0.924914	0.135487	0.343147	0.541298	4.1e-05	0.199106	0.161298	0.158678	0.266069	0.357875	0.00992609	-0.0275001	0.848089
THRA	blue	0.0187831	0.895915	0.0991663	0.488723	0.000632787	0.996484	0.197877	0.163954	0.468869	0.000519722	0.257523	0.0680922	0.282495	0.0445879	0.377243	0.0063547	0.0355918	0.80417	0.0991663	0.488723	0.000632787	0.996484	0.197877	0.163954	0.468869	0.000519722	0.257523	0.0680922	0.282495	0.0445879	0.377243	0.0063547	0.0355918	0.80417
MAN1B1	blue	0.0186035	0.896904	0.0571424	0.690418	-0.0986755	0.490887	-0.00783219	0.956499	0.335206	0.0161935	0.160523	0.260479	-0.0179639	0.900431	0.267634	0.0576038	-0.19358	0.173489	0.0571424	0.690418	-0.0986755	0.490887	-0.00783219	0.956499	0.335206	0.0161935	0.160523	0.260479	-0.0179639	0.900431	0.267634	0.0576038	-0.19358	0.173489
LHCGR	blue	0.0171679	0.904822	-0.0418431	0.770639	-0.253226	0.0729878	0.0117685	0.934676	0.477968	0.000389414	0.158258	0.267354	0.153174	0.283223	0.460255	0.00067812	0.105842	0.459781	-0.0418431	0.770639	-0.253226	0.0729878	0.0117685	0.934676	0.477968	0.000389414	0.158258	0.267354	0.153174	0.283223	0.460255	0.00067812	0.105842	0.459781
ARL1	blue	-0.0169665	0.905933	-0.223041	0.115665	-0.0950982	0.506814	-0.0536752	0.708342	-0.597101	3.74e-06	-0.140841	0.324232	-0.319048	0.0224909	-0.535747	5.09e-05	-0.394256	0.00420044	-0.223041	0.115665	-0.0950982	0.506814	-0.0536752	0.708342	-0.597101	3.74e-06	-0.140841	0.324232	-0.319048	0.0224909	-0.535747	5.09e-05	-0.394256	0.00420044
MINPP1	blue	-0.0165414	0.90828	-0.0258063	0.857345	0.113912	0.426077	0.0379018	0.791736	-0.473989	0.000442238	-0.141465	0.322074	-0.243073	0.0856618	-0.445817	0.00104305	-0.373192	0.00699132	-0.0258063	0.857345	0.113912	0.426077	0.0379018	0.791736	-0.473989	0.000442238	-0.141465	0.322074	-0.243073	0.0856618	-0.445817	0.00104305	-0.373192	0.00699132
CXCL5	blue	-0.0157738	0.912519	-0.0292591	0.838498	-0.149007	0.296679	0.111204	0.437228	0.436716	0.00135537	-0.0272733	0.849327	0.041939	0.770128	0.565202	1.55e-05	0.139836	0.327733	-0.0292591	0.838498	-0.149007	0.296679	0.111204	0.437228	0.436716	0.00135537	-0.0272733	0.849327	0.041939	0.770128	0.565202	1.55e-05	0.139836	0.327733
NFAT5	blue	0.0151883	0.915755	0.105083	0.463026	-0.0695748	0.627581	0.00482739	0.97318	0.629423	7.51e-07	0.284589	0.0429646	0.139417	0.329199	0.508921	0.000137021	-0.0950385	0.507082	0.105083	0.463026	-0.0695748	0.627581	0.00482739	0.97318	0.629423	7.51e-07	0.284589	0.0429646	0.139417	0.329199	0.508921	0.000137021	-0.0950385	0.507082
NPPA	blue	0.0150614	0.916456	0.224438	0.113342	0.0710578	0.620247	-0.0169346	0.906109	0.747634	2.91e-10	0.0126217	0.929951	-0.0214942	0.880993	0.617634	1.38e-06	0.171183	0.229723	0.224438	0.113342	0.0710578	0.620247	-0.0169346	0.906109	0.747634	2.91e-10	0.0126217	0.929951	-0.0214942	0.880993	0.617634	1.38e-06	0.171183	0.229723
TACR1	blue	-0.0148897	0.917405	0.0693801	0.628547	-0.151514	0.288535	0.00929201	0.948401	0.351005	0.0115549	0.0982874	0.492603	0.085321	0.551646	0.272293	0.0532295	-0.0347789	0.808558	0.0693801	0.628547	-0.151514	0.288535	0.00929201	0.948401	0.351005	0.0115549	0.0982874	0.492603	0.085321	0.551646	0.272293	0.0532295	-0.0347789	0.808558
TGFA	blue	0.0145355	0.919363	0.0685925	0.632459	-0.0644513	0.653193	-0.148125	0.29958	0.451838	0.000873605	-0.0111803	0.937934	-0.016551	0.908227	0.468813	0.000520635	0.267742	0.0574988	0.0685925	0.632459	-0.0644513	0.653193	-0.148125	0.29958	0.451838	0.000873605	-0.0111803	0.937934	-0.016551	0.908227	0.468813	0.000520635	0.267742	0.0574988
BMP3	blue	-0.0144373	0.919906	-0.028402	0.843169	-0.241358	0.0879636	-0.255122	0.0707937	0.314941	0.0243859	0.0326389	0.820136	-0.12937	0.365577	0.290906	0.0383584	0.0949803	0.507343	-0.028402	0.843169	-0.241358	0.0879636	-0.255122	0.0707937	0.314941	0.0243859	0.0326389	0.820136	-0.12937	0.365577	0.290906	0.0383584	0.0949803	0.507343
PI15	blue	-0.0135722	0.924691	0.0657155	0.646835	-0.105494	0.461268	-0.0271204	0.850162	0.428836	0.0016906	0.196126	0.167791	0.0195899	0.89147	0.29321	0.0367829	-0.128408	0.36918	0.0657155	0.646835	-0.105494	0.461268	-0.0271204	0.850162	0.428836	0.0016906	0.196126	0.167791	0.0195899	0.89147	0.29321	0.0367829	-0.128408	0.36918
NTRK1	blue	0.0133188	0.926093	0.15856	0.266429	-0.023882	0.867884	0.0774836	0.588894	0.65634	1.7e-07	0.263219	0.0620111	0.216362	0.12727	0.53951	4.4e-05	-0.0411073	0.774566	0.15856	0.266429	-0.023882	0.867884	0.0774836	0.588894	0.65634	1.7e-07	0.263219	0.0620111	0.216362	0.12727	0.53951	4.4e-05	-0.0411073	0.774566
TNFSF14	blue	0.0132299	0.926585	0.140586	0.32512	-0.0400736	0.780091	0.0725961	0.612677	0.424089	0.00192657	-0.0576496	0.68781	-0.117619	0.411075	0.353306	0.0109855	0.206052	0.146879	0.140586	0.32512	-0.0400736	0.780091	0.0725961	0.612677	0.424089	0.00192657	-0.0576496	0.68781	-0.117619	0.411075	0.353306	0.0109855	0.206052	0.146879
MASP2	blue	-0.0130601	0.927525	-0.0334428	0.815782	-0.148094	0.299682	0.0112639	0.937471	0.485255	0.000307232	0.229075	0.105889	0.0653855	0.648492	0.347582	0.012449	0.0378274	0.792135	-0.0334428	0.815782	-0.148094	0.299682	0.0112639	0.937471	0.485255	0.000307232	0.229075	0.105889	0.0653855	0.648492	0.347582	0.012449	0.0378274	0.792135
MBP	blue	0.0127058	0.929486	0.152898	0.284101	0.0966938	0.499678	-0.0710611	0.62023	0.632394	6.42e-07	-0.124223	0.385115	-0.206558	0.145868	0.577487	9.13e-06	-0.0345148	0.809985	0.152898	0.284101	0.0966938	0.499678	-0.0710611	0.62023	0.632394	6.42e-07	-0.124223	0.385115	-0.206558	0.145868	0.577487	9.13e-06	-0.0345148	0.809985
TMSB4Y	blue	-0.0126408	0.929846	0.0129421	0.928178	-0.212194	0.134945	-0.194822	0.170692	0.524232	7.87e-05	0.219957	0.120918	0.0867865	0.544808	0.277949	0.0482855	-0.140572	0.325167	0.0129421	0.928178	-0.212194	0.134945	-0.194822	0.170692	0.524232	7.87e-05	0.219957	0.120918	0.0867865	0.544808	0.277949	0.0482855	-0.140572	0.325167
TEC	blue	0.0119952	0.93342	0.120742	0.398677	0.0751266	0.600312	0.0401559	0.779651	0.648495	2.66e-07	0.085073	0.552807	0.114867	0.422183	0.617972	1.35e-06	0.191732	0.17771	0.120742	0.398677	0.0751266	0.600312	0.0401559	0.779651	0.648495	2.66e-07	0.085073	0.552807	0.114867	0.422183	0.617972	1.35e-06	0.191732	0.17771
SSTR2	blue	-0.0115374	0.935956	-0.0565196	0.693626	-0.0533062	0.710258	-0.270229	0.0551326	0.358109	0.00987432	0.173957	0.222149	-0.0677936	0.636438	0.170926	0.230434	-0.110851	0.438693	-0.0565196	0.693626	-0.0533062	0.710258	-0.270229	0.0551326	0.358109	0.00987432	0.173957	0.222149	-0.0677936	0.636438	0.170926	0.230434	-0.110851	0.438693
SIGLEC8	blue	0.0103561	0.942502	0.163113	0.252764	-0.150065	0.293222	0.0422771	0.768326	0.497256	0.00020551	0.21532	0.129157	0.102858	0.472601	0.244055	0.0843665	-0.166627	0.242548	0.163113	0.252764	-0.150065	0.293222	0.0422771	0.768326	0.497256	0.00020551	0.21532	0.129157	0.102858	0.472601	0.244055	0.0843665	-0.166627	0.242548
DEFA1	blue	0.009851	0.945302	0.0891452	0.533888	-0.0900285	0.529827	0.0138202	0.923319	0.615052	1.57e-06	0.117945	0.409772	0.0792204	0.580544	0.529095	6.56e-05	0.166716	0.242291	0.0891452	0.533888	-0.0900285	0.529827	0.0138202	0.923319	0.615052	1.57e-06	0.117945	0.409772	0.0792204	0.580544	0.529095	6.56e-05	0.166716	0.242291
FSHB	blue	0.00918504	0.948995	0.0956475	0.504351	-0.0152086	0.915642	-0.13975	0.328033	0.383083	0.00552607	-0.0909195	0.525745	-0.202367	0.154405	0.305491	0.0292599	-0.0716567	0.617295	0.0956475	0.504351	-0.0152086	0.915642	-0.13975	0.328033	0.383083	0.00552607	-0.0909195	0.525745	-0.202367	0.154405	0.305491	0.0292599	-0.0716567	0.617295
CFLAR	blue	-0.00783802	0.956467	0.0753285	0.59933	0.0339014	0.8133	0.124502	0.384043	0.321659	0.0213521	-0.105846	0.459765	-0.114853	0.422241	0.292089	0.0375423	0.119894	0.402022	0.0753285	0.59933	0.0339014	0.8133	0.124502	0.384043	0.321659	0.0213521	-0.105846	0.459765	-0.114853	0.422241	0.292089	0.0375423	0.119894	0.402022
ESRRB	blue	0.00768945	0.957291	0.128081	0.370412	0.0249661	0.861944	0.198079	0.163514	0.597268	3.71e-06	0.0671328	0.639736	0.32031	0.0219342	0.455356	0.000786468	0.336263	0.0158402	0.128081	0.370412	0.0249661	0.861944	0.198079	0.163514	0.597268	3.71e-06	0.0671328	0.639736	0.32031	0.0219342	0.455356	0.000786468	0.336263	0.0158402
DOCK9	blue	0.00552886	0.969285	-0.017152	0.90491	-0.0368299	0.797499	0.0219379	0.878554	-0.431769	0.00155807	0.131446	0.357865	-0.0209625	0.883916	-0.378979	0.00609774	0.039025	0.785708	-0.017152	0.90491	-0.0368299	0.797499	0.0219379	0.878554	-0.431769	0.00155807	0.131446	0.357865	-0.0209625	0.883916	-0.378979	0.00609774	0.039025	0.785708
CNR1	blue	-0.00515633	0.971353	-0.0156754	0.913063	-0.124258	0.384983	-0.0918283	0.521598	0.358698	0.00974487	0.213222	0.133021	-0.0455949	0.750708	0.198767	0.162026	-0.121453	0.395884	-0.0156754	0.913063	-0.124258	0.384983	-0.0918283	0.521598	0.358698	0.00974487	0.213222	0.133021	-0.0455949	0.750708	0.198767	0.162026	-0.121453	0.395884
GCG	blue	-0.0046646	0.974084	0.113715	0.426884	-0.0869823	0.543897	0.0234932	0.870016	0.551782	2.7e-05	0.109374	0.444857	0.209394	0.140292	0.497216	0.000205786	0.174691	0.220172	0.113715	0.426884	-0.0869823	0.543897	0.0234932	0.870016	0.551782	2.7e-05	0.109374	0.444857	0.209394	0.140292	0.497216	0.000205786	0.174691	0.220172
PGLYRP1	blue	0.00416868	0.976839	0.0890676	0.534245	-0.148906	0.29701	-0.159273	0.264259	0.634719	5.67e-07	0.1195	0.403582	-0.0130052	0.927829	0.442949	0.0011337	0.115528	0.419501	0.0890676	0.534245	-0.148906	0.29701	-0.159273	0.264259	0.634719	5.67e-07	0.1195	0.403582	-0.0130052	0.927829	0.442949	0.0011337	0.115528	0.419501
CRH	blue	-0.00378224	0.978985	0.0640167	0.655384	-0.198138	0.163386	-0.194497	0.17142	0.614977	1.57e-06	0.26042	0.0649426	-0.0698635	0.626151	0.403391	0.00333318	-0.0631967	0.659527	0.0640167	0.655384	-0.198138	0.163386	-0.194497	0.17142	0.614977	1.57e-06	0.26042	0.0649426	-0.0698635	0.626151	0.403391	0.00333318	-0.0631967	0.659527
PAK3	blue	-0.00371975	0.979332	-0.0307754	0.830249	-0.18504	0.193619	-0.143521	0.315017	0.577561	9.1e-06	0.385383	0.0052267	0.269008	0.0562844	0.396279	0.00399295	0.0830378	0.562381	-0.0307754	0.830249	-0.18504	0.193619	-0.143521	0.315017	0.577561	9.1e-06	0.385383	0.0052267	0.269008	0.0562844	0.396279	0.00399295	0.0830378	0.562381
PORCN	blue	0.00347449	0.980695	0.0162459	0.909912	-0.315599	0.0240736	-0.26929	0.0560165	0.544542	3.61e-05	0.0968394	0.499029	-0.222231	0.117027	0.441444	0.00118402	-0.0678392	0.63621	0.0162459	0.909912	-0.315599	0.0240736	-0.26929	0.0560165	0.544542	3.61e-05	0.0968394	0.499029	-0.222231	0.117027	0.441444	0.00118402	-0.0678392	0.63621
NR2E3	blue	0.0032754	0.981801	0.133223	0.351346	-0.055973	0.696445	0.204461	0.150094	0.681041	3.8e-08	0.186687	0.189612	0.404451	0.00324357	0.690644	2.04e-08	0.338336	0.015166	0.133223	0.351346	-0.055973	0.696445	0.204461	0.150094	0.681041	3.8e-08	0.186687	0.189612	0.404451	0.00324357	0.690644	2.04e-08	0.338336	0.015166
KIR2DL5A	blue	-0.00251595	0.98602	0.00133857	0.992562	0.100822	0.481456	0.0373564	0.794667	0.381389	0.00575613	-0.0134797	0.925203	0.15751	0.269651	0.343308	0.013648	0.188544	0.185168	0.00133857	0.992562	0.100822	0.481456	0.0373564	0.794667	0.381389	0.00575613	-0.0134797	0.925203	0.15751	0.269651	0.343308	0.013648	0.188544	0.185168
HAMP	blue	0.00205442	0.988584	0.147925	0.30024	0.0986743	0.490893	0.0395017	0.783153	0.578175	8.86e-06	0.198919	0.1617	0.084984	0.553224	0.495058	0.000221461	0.0651643	0.649604	0.147925	0.30024	0.0986743	0.490893	0.0395017	0.783153	0.578175	8.86e-06	0.198919	0.1617	0.084984	0.553224	0.495058	0.000221461	0.0651643	0.649604
EPO	blue	-0.00182453	0.989862	0.0610319	0.670511	0.0953139	0.505846	-0.139217	0.329901	0.37571	0.00658937	0.0430795	0.764054	0.0649778	0.650542	0.275195	0.0506444	0.054296	0.70512	0.0610319	0.670511	0.0953139	0.505846	-0.139217	0.329901	0.37571	0.00658937	0.0430795	0.764054	0.0649778	0.650542	0.275195	0.0506444	0.054296	0.70512
GAST	blue	0.00176688	0.990182	0.154301	0.279651	0.00412471	0.977083	0.131508	0.357637	0.651327	2.27e-07	0.132478	0.35407	-0.00510387	0.971645	0.526511	7.23e-05	0.012747	0.929258	0.154301	0.279651	0.00412471	0.977083	0.131508	0.357637	0.651327	2.27e-07	0.132478	0.35407	-0.00510387	0.971645	0.526511	7.23e-05	0.012747	0.929258
KRT18P50	blue	0.00173397	0.990365	-0.01573	0.912761	-0.20655	0.145884	-0.141429	0.322196	0.56827	1.36e-05	0.0390761	0.785434	-0.0596284	0.677669	0.639157	4.47e-07	0.161953	0.2562	-0.01573	0.912761	-0.20655	0.145884	-0.141429	0.322196	0.56827	1.36e-05	0.0390761	0.785434	-0.0596284	0.677669	0.639157	4.47e-07	0.161953	0.2562
ITK	brown	0.815913	3.02e-13	0.86317	3.74e-16	0.475881	0.000416354	0.645221	3.2e-07	0.254624	0.071365	0.138635	0.331947	0.0531775	0.710928	0.191507	0.178229	0.0919517	0.521036	0.86317	3.74e-16	0.475881	0.000416354	0.645221	3.2e-07	0.254624	0.071365	0.138635	0.331947	0.0531775	0.710928	0.191507	0.178229	0.0919517	0.521036
TRBC1	brown	0.809449	6.49e-13	0.967944	4.64e-31	0.593451	4.44e-06	0.576807	9.41e-06	0.207019	0.144949	0.216965	0.126188	0.0891555	0.533841	0.0280209	0.845247	0.022295	0.876593	0.967944	4.64e-31	0.593451	4.44e-06	0.576807	9.41e-06	0.207019	0.144949	0.216965	0.126188	0.0891555	0.533841	0.0280209	0.845247	0.022295	0.876593
CD2	brown	0.777849	1.88e-11	0.910146	2.2e-20	0.578179	8.86e-06	0.653157	2.05e-07	0.10603	0.458983	0.127837	0.371332	0.0794627	0.579383	-0.0242592	0.865816	0.00808003	0.955124	0.910146	2.2e-20	0.578179	8.86e-06	0.653157	2.05e-07	0.10603	0.458983	0.127837	0.371332	0.0794627	0.579383	-0.0242592	0.865816	0.00808003	0.955124
IL2RG	brown	0.773149	2.96e-11	0.912915	1.05e-20	0.552269	2.65e-05	0.51682	0.000103257	0.460693	0.00066913	0.107659	0.45207	0.0450251	0.753725	0.354017	0.0108144	0.0869477	0.544058	0.912915	1.05e-20	0.552269	2.65e-05	0.51682	0.000103257	0.460693	0.00066913	0.107659	0.45207	0.0450251	0.753725	0.354017	0.0108144	0.0869477	0.544058
GZMK	brown	0.769296	4.25e-11	0.844708	6.65e-15	0.562615	1.73e-05	0.641237	3.99e-07	0.0358386	0.80284	0.168629	0.236853	0.0842	0.556904	-0.127209	0.373704	-0.0441593	0.758316	0.844708	6.65e-15	0.562615	1.73e-05	0.641237	3.99e-07	0.0358386	0.80284	0.168629	0.236853	0.0842	0.556904	-0.127209	0.373704	-0.0441593	0.758316
CD48	brown	0.764292	6.76e-11	0.90331	1.22e-19	0.611951	1.83e-06	0.702886	8.91e-09	0.074641	0.602676	0.116751	0.41456	0.119962	0.401751	-0.000200139	0.998888	0.0844455	0.555751	0.90331	1.22e-19	0.611951	1.83e-06	0.702886	8.91e-09	0.074641	0.602676	0.116751	0.41456	0.119962	0.401751	-0.000200139	0.998888	0.0844455	0.555751
SIRPG	brown	0.736702	7.16e-10	0.730871	1.14e-09	0.349658	0.0119	0.463053	0.000622459	0.150507	0.291789	0.0493659	0.730837	0.0366024	0.798724	0.12954	0.36494	0.0820623	0.566996	0.730871	1.14e-09	0.349658	0.0119	0.463053	0.000622459	0.150507	0.291789	0.0493659	0.730837	0.0366024	0.798724	0.12954	0.36494	0.0820623	0.566996
CD3D	brown	0.735902	7.63e-10	0.871618	8.7e-17	0.589182	5.4e-06	0.493733	0.000231613	0.0555702	0.698525	0.0708287	0.621377	-0.0303677	0.832465	-0.0959207	0.503129	-0.0519821	0.717151	0.871618	8.7e-17	0.589182	5.4e-06	0.493733	0.000231613	0.0555702	0.698525	0.0708287	0.621377	-0.0303677	0.832465	-0.0959207	0.503129	-0.0519821	0.717151
CCR7	brown	0.735729	7.74e-10	0.890541	2.19e-18	0.578449	8.75e-06	0.571334	1.19e-05	0.353128	0.0110287	0.0909945	0.525402	0.0440782	0.758747	0.172787	0.22532	0.0661907	0.644451	0.890541	2.19e-18	0.578449	8.75e-06	0.571334	1.19e-05	0.353128	0.0110287	0.0909945	0.525402	0.0440782	0.758747	0.172787	0.22532	0.0661907	0.644451
CD3E	brown	0.723336	2.03e-09	0.852252	2.15e-15	0.490668	0.000256739	0.435248	0.00141289	0.419196	0.00219996	0.200739	0.157817	0.111407	0.436389	0.208222	0.142577	0.0270392	0.850606	0.852252	2.15e-15	0.490668	0.000256739	0.435248	0.00141289	0.419196	0.00219996	0.200739	0.157817	0.111407	0.436389	0.208222	0.142577	0.0270392	0.850606
SH2D1A	brown	0.719135	2.78e-09	0.769865	4.03e-11	0.543899	3.71e-05	0.571479	1.19e-05	-0.0122166	0.932194	-0.0629762	0.660642	0.0523172	0.715405	0.0210102	0.883654	0.171622	0.228513	0.769865	4.03e-11	0.543899	3.71e-05	0.571479	1.19e-05	-0.0122166	0.932194	-0.0629762	0.660642	0.0523172	0.715405	0.0210102	0.883654	0.171622	0.228513
PVRIG	brown	0.715912	3.52e-09	0.802254	1.47e-12	0.465293	0.000580904	0.465204	0.000582516	0.23683	0.0942737	0.292562	0.0372207	-0.0118926	0.933989	-0.0509174	0.72271	-0.201963	0.155248	0.802254	1.47e-12	0.465293	0.000580904	0.465204	0.000582516	0.23683	0.0942737	0.292562	0.0372207	-0.0118926	0.933989	-0.0509174	0.72271	-0.201963	0.155248
TRAF3IP3	brown	0.715652	3.59e-09	0.748048	2.81e-10	0.490409	0.00025897	0.541416	4.09e-05	-0.0266434	0.852768	0.0297223	0.835976	0.0551143	0.700883	0.0102105	0.943309	0.131266	0.358532	0.748048	2.81e-10	0.490409	0.00025897	0.541416	4.09e-05	-0.0266434	0.852768	0.0297223	0.835976	0.0551143	0.700883	0.0102105	0.943309	0.131266	0.358532
TRAC	brown	0.704693	7.86e-09	0.851003	2.61e-15	0.480569	0.000358032	0.626134	8.92e-07	0.240654	0.0889225	0.122197	0.392977	0.0969082	0.498723	0.183762	0.196768	0.0814349	0.569975	0.851003	2.61e-15	0.480569	0.000358032	0.626134	8.92e-07	0.240654	0.0889225	0.122197	0.392977	0.0969082	0.498723	0.183762	0.196768	0.0814349	0.569975
CXCL9	brown	0.686125	2.74e-08	0.688532	2.35e-08	0.558908	2.02e-05	0.228634	0.106581	0.0971684	0.497565	-0.107008	0.454826	-0.12358	0.387599	0.0174006	0.903537	-0.0394758	0.783292	0.688532	2.35e-08	0.558908	2.02e-05	0.228634	0.106581	0.0971684	0.497565	-0.107008	0.454826	-0.12358	0.387599	0.0174006	0.903537	-0.0394758	0.783292
ITGAL	brown	0.686109	2.75e-08	0.749733	2.44e-10	0.442514	0.00114802	0.409161	0.00287065	0.297094	0.034248	0.266308	0.0588994	-0.027456	0.84833	0.0780241	0.58629	-0.0977407	0.495024	0.749733	2.44e-10	0.442514	0.00114802	0.409161	0.00287065	0.297094	0.034248	0.266308	0.0588994	-0.027456	0.84833	0.0780241	0.58629	-0.0977407	0.495024
ZAP70	brown	0.67058	7.3e-08	0.813823	3.88e-13	0.534462	5.35e-05	0.438257	0.00129723	0.310032	0.0268251	0.0730281	0.610558	-0.0532512	0.710544	0.115526	0.419507	-0.0275829	0.847637	0.813823	3.88e-13	0.534462	5.35e-05	0.438257	0.00129723	0.310032	0.0268251	0.0730281	0.610558	-0.0532512	0.710544	0.115526	0.419507	-0.0275829	0.847637
CD247	brown	0.661038	1.29e-07	0.73173	1.06e-09	0.503045	0.000168369	0.542425	3.93e-05	-0.136566	0.339281	-0.0689597	0.630634	0.0581931	0.685019	-0.0338821	0.813405	0.131404	0.35802	0.73173	1.06e-09	0.503045	0.000168369	0.542425	3.93e-05	-0.136566	0.339281	-0.0689597	0.630634	0.0581931	0.685019	-0.0338821	0.813405	0.131404	0.35802
CCL19	brown	0.660391	1.34e-07	0.795899	2.95e-12	0.448614	0.000960985	0.50827	0.000140209	0.0436767	0.760879	0.249814	0.0770695	0.0509179	0.722708	-0.180879	0.204006	-0.0562071	0.695237	0.795899	2.95e-12	0.448614	0.000960985	0.50827	0.000140209	0.0436767	0.760879	0.249814	0.0770695	0.0509179	0.722708	-0.180879	0.204006	-0.0562071	0.695237
GZMA	brown	0.660159	1.36e-07	0.842169	9.6e-15	0.586932	5.99e-06	0.586133	6.21e-06	0.135431	0.343348	0.00348811	0.980619	-0.00180357	0.989978	0.0910914	0.524959	0.153748	0.281398	0.842169	9.6e-15	0.586932	5.99e-06	0.586133	6.21e-06	0.135431	0.343348	0.00348811	0.980619	-0.00180357	0.989978	0.0910914	0.524959	0.153748	0.281398
MS4A1	brown	0.654696	1.87e-07	0.744784	3.7e-10	0.405152	0.00318552	0.366118	0.00823654	0.168348	0.237645	0.061032	0.670511	-0.150751	0.290997	0.0505648	0.724555	-0.0131516	0.927018	0.744784	3.7e-10	0.405152	0.00318552	0.366118	0.00823654	0.168348	0.237645	0.061032	0.670511	-0.150751	0.290997	0.0505648	0.724555	-0.0131516	0.927018
CCL5	brown	0.635297	5.5e-07	0.791392	4.76e-12	0.749921	2.4e-10	0.439863	0.00123904	0.027656	0.847238	-0.0481939	0.736994	-0.0746351	0.602705	0.00657049	0.963502	0.0305129	0.831675	0.791392	4.76e-12	0.749921	2.4e-10	0.439863	0.00123904	0.027656	0.847238	-0.0481939	0.736994	-0.0746351	0.602705	0.00657049	0.963502	0.0305129	0.831675
CD8A	brown	0.633899	5.93e-07	0.539986	4.32e-05	0.333631	0.0167327	0.169058	0.235644	0.213695	0.132142	0.0896782	0.531435	-0.146817	0.303916	0.0852277	0.552083	-0.0503924	0.725457	0.539986	4.32e-05	0.333631	0.0167327	0.169058	0.235644	0.213695	0.132142	0.0896782	0.531435	-0.146817	0.303916	0.0852277	0.552083	-0.0503924	0.725457
CD37	brown	0.632003	6.56e-07	0.803499	1.28e-12	0.34164	0.0141421	0.664974	1.02e-07	0.194439	0.171552	0.340548	0.0144737	0.256729	0.0689763	0.0436356	0.761097	-0.0152689	0.915309	0.803499	1.28e-12	0.34164	0.0141421	0.664974	1.02e-07	0.194439	0.171552	0.340548	0.0144737	0.256729	0.0689763	0.0436356	0.761097	-0.0152689	0.915309
TCL1A	brown	0.628881	7.73e-07	0.711702	4.78e-09	0.384464	0.00534459	0.404522	0.00323768	0.293282	0.0367342	0.188684	0.184836	0.0482521	0.736688	0.183603	0.197164	0.0275228	0.847965	0.711702	4.78e-09	0.384464	0.00534459	0.404522	0.00323768	0.293282	0.0367342	0.188684	0.184836	0.0482521	0.736688	0.183603	0.197164	0.0275228	0.847965
PRF1	brown	0.627018	8.52e-07	0.748101	2.8e-10	0.469184	0.000514621	0.572872	1.12e-05	0.199044	0.16143	-0.0301163	0.833833	0.0872014	0.542879	0.197311	0.165187	0.275424	0.0504443	0.748101	2.8e-10	0.469184	0.000514621	0.572872	1.12e-05	0.199044	0.16143	-0.0301163	0.833833	0.0872014	0.542879	0.197311	0.165187	0.275424	0.0504443
CD27	brown	0.625771	9.09e-07	0.775178	2.43e-11	0.477767	0.000391932	0.342969	0.0137472	0.344699	0.0132474	0.0845109	0.555444	-0.0622082	0.664534	0.195305	0.169613	-0.0712939	0.619082	0.775178	2.43e-11	0.477767	0.000391932	0.342969	0.0137472	0.344699	0.0132474	0.0845109	0.555444	-0.0622082	0.664534	0.195305	0.169613	-0.0712939	0.619082
FASLG	brown	0.623616	1.02e-06	0.586419	6.13e-06	0.431287	0.00157918	0.352261	0.0112409	0.31033	0.0266717	-0.0431394	0.763735	0.0450267	0.753716	0.293321	0.0367083	0.121034	0.397528	0.586419	6.13e-06	0.431287	0.00157918	0.352261	0.0112409	0.31033	0.0266717	-0.0431394	0.763735	0.0450267	0.753716	0.293321	0.0367083	0.121034	0.397528
EBI3	brown	0.611711	1.85e-06	0.591649	4.83e-06	0.272678	0.0528809	0.200232	0.158893	0.151044	0.29005	0.212308	0.13473	-0.0906221	0.527106	-0.0645182	0.652856	-0.163889	0.250484	0.591649	4.83e-06	0.272678	0.0528809	0.200232	0.158893	0.151044	0.29005	0.212308	0.13473	-0.0906221	0.527106	-0.0645182	0.652856	-0.163889	0.250484
CD8B	brown	0.608784	2.14e-06	0.670365	7.4e-08	0.406776	0.00305447	0.392202	0.00442076	0.210594	0.137982	0.236899	0.0941746	0.173557	0.223229	0.0343407	0.810925	-0.0746588	0.602589	0.670365	7.4e-08	0.406776	0.00305447	0.392202	0.00442076	0.210594	0.137982	0.236899	0.0941746	0.173557	0.223229	0.0343407	0.810925	-0.0746588	0.602589
CD7	brown	0.594065	4.31e-06	0.699107	1.16e-08	0.433014	0.00150465	0.277398	0.0487502	0.349763	0.0118726	0.114716	0.422798	-0.039031	0.785676	0.173056	0.224588	-0.0866104	0.545627	0.699107	1.16e-08	0.433014	0.00150465	0.277398	0.0487502	0.349763	0.0118726	0.114716	0.422798	-0.039031	0.785676	0.173056	0.224588	-0.0866104	0.545627
CD52	brown	0.591752	4.8e-06	0.773382	2.89e-11	0.446069	0.00103541	0.616036	1.49e-06	-0.0648848	0.65101	0.240363	0.0893216	0.0853615	0.551457	-0.269614	0.0557103	-0.107654	0.452091	0.773382	2.89e-11	0.446069	0.00103541	0.616036	1.49e-06	-0.0648848	0.65101	0.240363	0.0893216	0.0853615	0.551457	-0.269614	0.0557103	-0.107654	0.452091
TRAT1	brown	0.586647	6.07e-06	0.668703	8.19e-08	0.419391	0.00218843	0.458163	0.000722623	0.0508719	0.722948	0.0613105	0.669094	-0.0527683	0.713056	0.0314034	0.826837	-0.0386462	0.787739	0.668703	8.19e-08	0.419391	0.00218843	0.458163	0.000722623	0.0508719	0.722948	0.0613105	0.669094	-0.0527683	0.713056	0.0314034	0.826837	-0.0386462	0.787739
PTGDS	brown	0.584419	6.71e-06	0.562528	1.74e-05	-0.00811222	0.954945	0.467785	0.000537634	0.291512	0.0379386	0.481725	0.000344834	0.223662	0.114627	0.0334634	0.81567	0.0179494	0.900511	0.562528	1.74e-05	-0.00811222	0.954945	0.467785	0.000537634	0.291512	0.0379386	0.481725	0.000344834	0.223662	0.114627	0.0334634	0.81567	0.0179494	0.900511
BCL11B	brown	0.580937	7.84e-06	0.594203	4.29e-06	0.352149	0.0112687	0.368285	0.00783599	0.0492442	0.731475	-0.0828726	0.563161	0.0703278	0.623852	0.125844	0.378897	0.345238	0.0130949	0.594203	4.29e-06	0.352149	0.0112687	0.368285	0.00783599	0.0492442	0.731475	-0.0828726	0.563161	0.0703278	0.623852	0.125844	0.378897	0.345238	0.0130949
PRKCQ	brown	0.580303	8.06e-06	0.636838	5.06e-07	0.321169	0.021562	0.337837	0.015326	0.49416	0.000228298	0.166711	0.242306	0.146026	0.306555	0.309286	0.027213	0.0850982	0.552689	0.636838	5.06e-07	0.321169	0.021562	0.337837	0.015326	0.49416	0.000228298	0.166711	0.242306	0.146026	0.306555	0.309286	0.027213	0.0850982	0.552689
KLRB1	brown	0.578689	8.66e-06	0.688237	2.39e-08	0.199569	0.160305	0.552013	2.68e-05	0.26352	0.0617023	0.407147	0.00302525	0.202681	0.153753	0.0895961	0.531813	0.0260366	0.856085	0.688237	2.39e-08	0.199569	0.160305	0.552013	2.68e-05	0.26352	0.0617023	0.407147	0.00302525	0.202681	0.153753	0.0895961	0.531813	0.0260366	0.856085
LCK	brown	0.576985	9.34e-06	0.726549	1.59e-09	0.36024	0.00941305	0.593663	4.4e-06	0.0985306	0.491527	0.24182	0.0873391	0.149095	0.296391	0.0141996	0.921221	0.114706	0.422839	0.726549	1.59e-09	0.36024	0.00941305	0.593663	4.4e-06	0.0985306	0.491527	0.24182	0.0873391	0.149095	0.296391	0.0141996	0.921221	0.114706	0.422839
GBP2	brown	0.57654	9.52e-06	0.702746	9e-09	0.544732	3.59e-05	0.390305	0.00463324	0.194622	0.17114	0.278225	0.0480536	0.242551	0.0863576	0.0354244	0.805073	0.110369	0.440701	0.702746	9e-09	0.544732	3.59e-05	0.390305	0.00463324	0.194622	0.17114	0.278225	0.0480536	0.242551	0.0863576	0.0354244	0.805073	0.110369	0.440701
CD96	brown	0.573044	1.11e-05	0.540936	4.16e-05	0.306589	0.0286551	0.294098	0.0361904	0.137786	0.334944	-0.175367	0.218364	-0.122989	0.389893	0.190468	0.180641	0.118823	0.40627	0.540936	4.16e-05	0.306589	0.0286551	0.294098	0.0361904	0.137786	0.334944	-0.175367	0.218364	-0.122989	0.389893	0.190468	0.180641	0.118823	0.40627
CD19	brown	0.572032	1.16e-05	0.708133	6.17e-09	0.366075	0.0082447	0.227681	0.10809	0.355141	0.0105489	-0.0528584	0.712587	-0.113976	0.425817	0.281551	0.0453364	0.083275	0.561261	0.708133	6.17e-09	0.366075	0.0082447	0.227681	0.10809	0.355141	0.0105489	-0.0528584	0.712587	-0.113976	0.425817	0.281551	0.0453364	0.083275	0.561261
CORO1A	brown	0.565339	1.54e-05	0.786826	7.65e-12	0.568658	1.34e-05	0.715421	3.65e-09	-0.0155947	0.913508	0.0484919	0.735427	0.112885	0.430289	-0.0699494	0.625725	0.0309542	0.829277	0.786826	7.65e-12	0.568658	1.34e-05	0.715421	3.65e-09	-0.0155947	0.913508	0.0484919	0.735427	0.112885	0.430289	-0.0699494	0.625725	0.0309542	0.829277
CCDC69	brown	0.560852	1.86e-05	0.63718	4.97e-07	0.293595	0.0365247	0.410957	0.00273879	0.272018	0.0534802	0.264854	0.0603482	0.0903404	0.528396	0.0243284	0.865437	-0.0426254	0.76647	0.63718	4.97e-07	0.293595	0.0365247	0.410957	0.00273879	0.272018	0.0534802	0.264854	0.0603482	0.0903404	0.528396	0.0243284	0.865437	-0.0426254	0.76647
TRAF1	brown	0.559358	1.98e-05	0.597169	3.73e-06	0.363883	0.00866791	0.233944	0.0984746	0.468223	0.000530332	-0.0927775	0.517284	0.0731243	0.610087	0.475177	0.000425829	0.302313	0.0310716	0.597169	3.73e-06	0.363883	0.00866791	0.233944	0.0984746	0.468223	0.000530332	-0.0927775	0.517284	0.0731243	0.610087	0.475177	0.000425829	0.302313	0.0310716
CD69	brown	0.559208	1.99e-05	0.651712	2.22e-07	0.584017	6.83e-06	0.51277	0.000119481	-0.228353	0.107024	0.0173869	0.903614	0.0515272	0.719525	-0.309973	0.026856	-0.0685001	0.632919	0.651712	2.22e-07	0.584017	6.83e-06	0.51277	0.000119481	-0.228353	0.107024	0.0173869	0.903614	0.0515272	0.719525	-0.309973	0.026856	-0.0685001	0.632919
IL16	brown	0.556416	2.24e-05	0.682891	3.38e-08	0.232146	0.101164	0.407517	0.00299625	0.35501	0.0105795	0.274634	0.0511357	0.186723	0.189527	0.183065	0.198502	0.0302627	0.833036	0.682891	3.38e-08	0.232146	0.101164	0.407517	0.00299625	0.35501	0.0105795	0.274634	0.0511357	0.186723	0.189527	0.183065	0.198502	0.0302627	0.833036
CXCL13	brown	0.55621	2.26e-05	0.553868	2.48e-05	0.384356	0.00535861	0.155508	0.275861	0.129937	0.363461	-0.202004	0.155161	-0.153783	0.281287	0.0835105	0.56015	0.167894	0.238931	0.553868	2.48e-05	0.384356	0.00535861	0.155508	0.275861	0.129937	0.363461	-0.202004	0.155161	-0.153783	0.281287	0.0835105	0.56015	0.167894	0.238931
GZMH	brown	0.554289	2.44e-05	0.55568	2.31e-05	0.419735	0.00216822	0.309136	0.0272916	0.21172	0.13584	-0.0108121	0.939975	-0.0452445	0.752563	0.137931	0.33443	-0.00176005	0.99022	0.55568	2.31e-05	0.419735	0.00216822	0.309136	0.0272916	0.21172	0.13584	-0.0108121	0.939975	-0.0452445	0.752563	0.137931	0.33443	-0.00176005	0.99022
FYN	brown	0.550319	2.87e-05	0.646393	3e-07	0.298746	0.0332148	0.526985	7.1e-05	0.454575	0.000805113	0.217122	0.125908	0.355253	0.0105226	0.431788	0.00155722	0.331311	0.0175548	0.646393	3e-07	0.298746	0.0332148	0.526985	7.1e-05	0.454575	0.000805113	0.217122	0.125908	0.355253	0.0105226	0.431788	0.00155722	0.331311	0.0175548
LTB	brown	0.540092	4.3e-05	0.743016	4.28e-10	0.411972	0.00266659	0.537991	4.67e-05	0.387098	0.0050127	-0.0522447	0.715783	0.0540201	0.706551	0.428135	0.00172377	0.30205	0.0312257	0.743016	4.28e-10	0.411972	0.00266659	0.537991	4.67e-05	0.387098	0.0050127	-0.0522447	0.715783	0.0540201	0.706551	0.428135	0.00172377	0.30205	0.0312257
AIM2	brown	0.535816	5.08e-05	0.725366	1.74e-09	0.57951	8.35e-06	0.488037	0.000280256	0.254938	0.0710041	-0.0570221	0.691038	-0.110721	0.439234	0.173381	0.223706	0.0698394	0.62627	0.725366	1.74e-09	0.57951	8.35e-06	0.488037	0.000280256	0.254938	0.0710041	-0.0570221	0.691038	-0.110721	0.439234	0.173381	0.223706	0.0698394	0.62627
BLNK	brown	0.535749	5.09e-05	0.451682	0.000877682	0.43886	0.0012751	0.196545	0.166868	-0.260052	0.0653359	0.151756	0.287754	-0.160415	0.260803	-0.522201	8.48e-05	-0.449968	0.000923391	0.451682	0.000877682	0.43886	0.0012751	0.196545	0.166868	-0.260052	0.0653359	0.151756	0.287754	-0.160415	0.260803	-0.522201	8.48e-05	-0.449968	0.000923391
IL7R	brown	0.533412	5.57e-05	0.748301	2.75e-10	0.471385	0.000480237	0.653711	1.98e-07	0.390426	0.0046194	0.17113	0.229869	0.184203	0.195678	0.273675	0.0519853	0.117319	0.412277	0.748301	2.75e-10	0.471385	0.000480237	0.653711	1.98e-07	0.390426	0.0046194	0.17113	0.229869	0.184203	0.195678	0.273675	0.0519853	0.117319	0.412277
HLA_DOB	brown	0.53141	6.01e-05	0.535113	5.22e-05	0.522596	8.36e-05	0.384282	0.00536819	-0.124171	0.385316	-0.218815	0.12291	-0.00446902	0.975171	0.0208126	0.884741	0.302243	0.0311126	0.535113	5.22e-05	0.522596	8.36e-05	0.384282	0.00536819	-0.124171	0.385316	-0.218815	0.12291	-0.00446902	0.975171	0.0208126	0.884741	0.302243	0.0311126
CCL22	brown	0.524803	7.7e-05	0.458603	0.000713047	0.396128	0.00400813	0.316057	0.0238584	0.0534575	0.709472	0.140229	0.326363	0.117625	0.411053	-0.144466	0.311809	0.0107639	0.940242	0.458603	0.000713047	0.396128	0.00400813	0.316057	0.0238584	0.0534575	0.709472	0.140229	0.326363	0.117625	0.411053	-0.144466	0.311809	0.0107639	0.940242
LAMP3	brown	0.524532	7.78e-05	0.653455	2.01e-07	0.614448	1.62e-06	0.476902	0.000402967	0.0285461	0.842383	-0.250357	0.0764081	-0.0230577	0.872406	0.241616	0.0876153	0.490242	0.000260423	0.653455	2.01e-07	0.614448	1.62e-06	0.476902	0.000402967	0.0285461	0.842383	-0.250357	0.0764081	-0.0230577	0.872406	0.241616	0.0876153	0.490242	0.000260423
ARHGAP15	brown	0.524338	7.84e-05	0.736809	7.09e-10	0.336711	0.0156923	0.630096	7.25e-07	0.00766528	0.957425	0.234608	0.0974954	0.0761147	0.595513	-0.0801922	0.575894	-0.0268125	0.851844	0.736809	7.09e-10	0.336711	0.0156923	0.630096	7.25e-07	0.00766528	0.957425	0.234608	0.0974954	0.0761147	0.595513	-0.0801922	0.575894	-0.0268125	0.851844
NKG7	brown	0.517827	9.96e-05	0.656938	1.64e-07	0.629406	7.52e-07	0.498008	0.000200294	-0.022961	0.872936	-0.0896711	0.531468	-0.034392	0.810648	-0.0622342	0.664402	0.0605167	0.673135	0.656938	1.64e-07	0.629406	7.52e-07	0.498008	0.000200294	-0.022961	0.872936	-0.0896711	0.531468	-0.034392	0.810648	-0.0622342	0.664402	0.0605167	0.673135
UBASH3A	brown	0.517293	0.0001015	0.609474	2.07e-06	0.314994	0.0243607	0.446359	0.00102667	0.257914	0.0676604	0.0297979	0.835565	-0.0579758	0.686135	0.179746	0.206901	0.0324243	0.821299	0.609474	2.07e-06	0.314994	0.0243607	0.446359	0.00102667	0.257914	0.0676604	0.0297979	0.835565	-0.0579758	0.686135	0.179746	0.206901	0.0324243	0.821299
TRDV3	brown	0.514133	0.000113777	0.480803	0.000355326	0.0935057	0.513987	0.317854	0.0230289	0.0653756	0.648542	0.133841	0.349098	-0.0129798	0.927969	-0.0138894	0.922936	0.061748	0.66687	0.480803	0.000355326	0.0935057	0.513987	0.317854	0.0230289	0.0653756	0.648542	0.133841	0.349098	-0.0129798	0.927969	-0.0138894	0.922936	0.061748	0.66687
BTN2A2	brown	0.508119	0.00014096	0.584236	6.76e-06	0.415808	0.00240894	0.390233	0.00464148	0.567907	1.38e-05	0.225276	0.111967	0.201661	0.155879	0.423246	0.00197139	0.122081	0.39343	0.584236	6.76e-06	0.415808	0.00240894	0.390233	0.00464148	0.567907	1.38e-05	0.225276	0.111967	0.201661	0.155879	0.423246	0.00197139	0.122081	0.39343
APOL3	brown	0.50624	0.000150594	0.620444	1.2e-06	0.431698	0.00156116	0.279749	0.0467928	0.25315	0.0730761	0.26884	0.0564447	-0.0893802	0.532806	-0.0126114	0.930009	-0.324626	0.0201173	0.620444	1.2e-06	0.431698	0.00156116	0.279749	0.0467928	0.25315	0.0730761	0.26884	0.0564447	-0.0893802	0.532806	-0.0126114	0.930009	-0.324626	0.0201173
CYLD	brown	0.505465	0.000154742	0.500345	0.000184853	0.276595	0.0494334	0.275992	0.0499516	0.201368	0.156493	0.347056	0.0125915	0.144847	0.310519	0.0288786	0.840571	-0.088747	0.535724	0.500345	0.000184853	0.276595	0.0494334	0.275992	0.0499516	0.201368	0.156493	0.347056	0.0125915	0.144847	0.310519	0.0288786	0.840571	-0.088747	0.535724
APOBEC3G	brown	0.495303	0.000219632	0.697587	1.28e-08	0.684191	3.11e-08	0.496406	0.000211551	-0.180353	0.205347	-0.0556586	0.698069	0.0492455	0.731468	-0.1368	0.338447	0.0639659	0.65564	0.697587	1.28e-08	0.684191	3.11e-08	0.496406	0.000211551	-0.180353	0.205347	-0.0556586	0.698069	0.0492455	0.731468	-0.1368	0.338447	0.0639659	0.65564
STAP1	brown	0.495038	0.00022161	0.660995	1.3e-07	0.503952	0.000163141	0.306728	0.0285794	0.306207	0.0288642	-0.0835015	0.560193	-0.0328092	0.819213	0.35825	0.00984306	0.188157	0.186087	0.660995	1.3e-07	0.503952	0.000163141	0.306728	0.0285794	0.306207	0.0288642	-0.0835015	0.560193	-0.0328092	0.819213	0.35825	0.00984306	0.188157	0.186087
PTPRCAP	brown	0.484804	0.000311816	0.682621	3.44e-08	0.389232	0.0047573	0.484092	0.000319186	-0.0257356	0.857732	0.0779941	0.586434	-0.107925	0.450946	-0.154654	0.278539	-0.194856	0.170617	0.682621	3.44e-08	0.389232	0.0047573	0.484092	0.000319186	-0.0257356	0.857732	0.0779941	0.586434	-0.107925	0.450946	-0.154654	0.278539	-0.194856	0.170617
CD6	brown	0.476879	0.000403268	0.603239	2.8e-06	0.34319	0.0136824	0.188088	0.186251	0.535984	5.05e-05	0.0256885	0.857989	0.0436456	0.761044	0.365242	0.0084034	0.0909054	0.525809	0.603239	2.8e-06	0.34319	0.0136824	0.188088	0.186251	0.535984	5.05e-05	0.0256885	0.857989	0.0436456	0.761044	0.365242	0.0084034	0.0909054	0.525809
CD97	brown	0.476208	0.000412034	0.743844	4e-10	0.435134	0.00141748	0.595231	4.09e-06	0.397512	0.00387094	0.201234	0.156774	0.226584	0.109845	0.259708	0.065706	0.230781	0.103244	0.743844	4e-10	0.435134	0.00141748	0.595231	4.09e-06	0.397512	0.00387094	0.201234	0.156774	0.226584	0.109845	0.259708	0.065706	0.230781	0.103244
CD38	brown	0.465349	0.000579895	0.612929	1.74e-06	0.559423	1.98e-05	0.401949	0.00345863	-0.00508106	0.971771	-0.206772	0.14544	-0.080892	0.572557	0.0421336	0.76909	0.200862	0.157559	0.612929	1.74e-06	0.559423	1.98e-05	0.401949	0.00345863	-0.00508106	0.971771	-0.206772	0.14544	-0.080892	0.572557	0.0421336	0.76909	0.200862	0.157559
APOBEC3C	brown	0.464082	0.000603056	0.661643	1.25e-07	0.364115	0.00862224	0.388061	0.00489598	0.455228	0.000789486	0.0996334	0.486668	0.174939	0.219508	0.374819	0.00672925	0.307324	0.0282559	0.661643	1.25e-07	0.364115	0.00862224	0.388061	0.00489598	0.455228	0.000789486	0.0996334	0.486668	0.174939	0.219508	0.374819	0.00672925	0.307324	0.0282559
P2RX5	brown	0.463925	0.000605978	0.631883	6.6e-07	0.496539	0.000210592	0.104043	0.467487	0.310888	0.0263859	-0.238877	0.0913788	-0.144336	0.312249	0.256128	0.0696515	0.205735	0.147516	0.631883	6.6e-07	0.496539	0.000210592	0.104043	0.467487	0.310888	0.0263859	-0.238877	0.0913788	-0.144336	0.312249	0.256128	0.0696515	0.205735	0.147516
CTLA4	brown	0.46389	0.000606631	0.465173	0.00058306	0.206377	0.146229	0.0705902	0.622555	0.287529	0.0407674	-0.165368	0.246175	-0.180441	0.205124	0.242525	0.0863924	0.0799281	0.577157	0.465173	0.00058306	0.206377	0.146229	0.0705902	0.622555	0.287529	0.0407674	-0.165368	0.246175	-0.180441	0.205124	0.242525	0.0863924	0.0799281	0.577157
CD79B	brown	0.456151	0.000767892	0.627125	8.47e-07	0.371152	0.00733227	0.306599	0.0286494	0.47808	0.000388011	-0.0151102	0.916186	0.123459	0.388067	0.485285	0.000306921	0.367782	0.00792756	0.627125	8.47e-07	0.371152	0.00733227	0.306599	0.0286494	0.47808	0.000388011	-0.0151102	0.916186	0.123459	0.388067	0.485285	0.000306921	0.367782	0.00792756
IGKV1_17	brown	0.451219	0.000889808	0.707664	6.38e-09	0.538089	4.65e-05	0.30632	0.0288023	0.15961	0.263235	-0.00276391	0.984643	0.053156	0.711039	0.0480389	0.73781	0.0568743	0.691798	0.707664	6.38e-09	0.538089	4.65e-05	0.30632	0.0288023	0.15961	0.263235	-0.00276391	0.984643	0.053156	0.711039	0.0480389	0.73781	0.0568743	0.691798
IGLV1_44	brown	0.451153	0.000891543	0.745275	3.55e-10	0.559965	1.93e-05	0.39641	0.00397981	0.073036	0.61052	0.0471951	0.742256	0.0802353	0.575689	-0.0123332	0.931549	0.0433664	0.762528	0.745275	3.55e-10	0.559965	1.93e-05	0.39641	0.00397981	0.073036	0.61052	0.0471951	0.742256	0.0802353	0.575689	-0.0123332	0.931549	0.0433664	0.762528
TNFRSF17	brown	0.447775	0.000984991	0.608388	2.18e-06	0.326728	0.0192795	0.494126	0.000228555	0.191453	0.178355	0.175357	0.218392	0.207194	0.144602	0.218066	0.124229	0.233755	0.0987553	0.608388	2.18e-06	0.326728	0.0192795	0.494126	0.000228555	0.191453	0.178355	0.175357	0.218392	0.207194	0.144602	0.218066	0.124229	0.233755	0.0987553
GZMB	brown	0.447143	0.00100339	0.632031	6.55e-07	0.529445	6.47e-05	0.415528	0.00242694	0.180762	0.204305	-0.236109	0.0953098	-0.131109	0.359112	0.221275	0.118653	0.0970765	0.497974	0.632031	6.55e-07	0.529445	6.47e-05	0.415528	0.00242694	0.180762	0.204305	-0.236109	0.0953098	-0.131109	0.359112	0.221275	0.118653	0.0970765	0.497974
GNLY	brown	0.446213	0.00103106	0.56816	1.37e-05	0.503531	0.000165546	0.374484	0.00678242	0.0963893	0.501035	-0.257699	0.067898	-0.145312	0.308954	0.179399	0.207796	0.012637	0.929867	0.56816	1.37e-05	0.503531	0.000165546	0.374484	0.00678242	0.0963893	0.501035	-0.257699	0.067898	-0.145312	0.308954	0.179399	0.207796	0.012637	0.929867
CST7	brown	0.445535	0.00105168	0.634154	5.85e-07	0.512448	0.000120866	0.471892	0.000472609	0.0807435	0.573265	0.114361	0.424245	0.172125	0.227129	-0.0116684	0.93523	0.00603478	0.966476	0.634154	5.85e-07	0.512448	0.000120866	0.471892	0.000472609	0.0807435	0.573265	0.114361	0.424245	0.172125	0.227129	-0.0116684	0.93523	0.00603478	0.966476
CXCR6	brown	0.443744	0.0011079	0.652064	2.18e-07	0.320791	0.0217254	0.350242	0.0117493	0.536757	4.9e-05	0.0596681	0.677467	0.0773019	0.589771	0.495261	0.000219945	0.249486	0.0774714	0.652064	2.18e-07	0.320791	0.0217254	0.350242	0.0117493	0.536757	4.9e-05	0.0596681	0.677467	0.0773019	0.589771	0.495261	0.000219945	0.249486	0.0774714
BMI1	brown	-0.442364	0.00115302	-0.495012	0.000221808	-0.195137	0.169989	-0.219562	0.121606	-0.415907	0.00240257	-0.126694	0.375659	-0.240311	0.0893921	-0.422559	0.00200859	-0.323911	0.0204093	-0.495012	0.000221808	-0.195137	0.169989	-0.219562	0.121606	-0.415907	0.00240257	-0.126694	0.375659	-0.240311	0.0893921	-0.422559	0.00200859	-0.323911	0.0204093
SIT1	brown	0.438788	0.00127771	0.556379	2.24e-05	0.289856	0.0390945	0.400269	0.00360993	0.18462	0.19465	0.0557713	0.697486	0.00514926	0.971393	0.150862	0.290639	0.0692795	0.629046	0.556379	2.24e-05	0.289856	0.0390945	0.400269	0.00360993	0.18462	0.19465	0.0557713	0.697486	0.00514926	0.971393	0.150862	0.290639	0.0692795	0.629046
PTK2B	brown	0.435604	0.00139875	0.593642	4.4e-06	0.42923	0.00167225	0.182863	0.199006	0.491061	0.000253381	0.164946	0.247399	-0.0380672	0.790847	0.262251	0.063013	-0.0216412	0.880185	0.593642	4.4e-06	0.42923	0.00167225	0.182863	0.199006	0.491061	0.000253381	0.164946	0.247399	-0.0380672	0.790847	0.262251	0.063013	-0.0216412	0.880185
DAPP1	brown	0.432528	0.00152531	0.647067	2.89e-07	0.57829	8.82e-06	0.390815	0.00457521	0.398391	0.00378598	-0.00139781	0.992233	0.164653	0.24825	0.366369	0.00818924	0.323034	0.0207721	0.647067	2.89e-07	0.57829	8.82e-06	0.390815	0.00457521	0.398391	0.00378598	-0.00139781	0.992233	0.164653	0.24825	0.366369	0.00818924	0.323034	0.0207721
CD79A	brown	0.425782	0.00183925	0.596693	3.82e-06	0.39132	0.00451848	0.252607	0.0737148	0.276469	0.049542	0.0333645	0.816206	-0.0443157	0.757487	0.165558	0.245624	-0.160264	0.261258	0.596693	3.82e-06	0.39132	0.00451848	0.252607	0.0737148	0.276469	0.049542	0.0333645	0.816206	-0.0443157	0.757487	0.165558	0.245624	-0.160264	0.261258
CCL21	brown	0.421719	0.00205495	0.640946	4.05e-07	0.23814	0.0924125	0.536037	5.04e-05	0.185047	0.1936	0.330855	0.0177202	0.275326	0.05053	0.0690936	0.629969	0.068303	0.6339	0.640946	4.05e-07	0.23814	0.0924125	0.536037	5.04e-05	0.185047	0.1936	0.330855	0.0177202	0.275326	0.05053	0.0690936	0.629969	0.068303	0.6339
IGLC1	brown	0.415077	0.00245627	0.719002	2.8e-09	0.502718	0.000170288	0.382307	0.00563042	0.0757029	0.597512	0.128314	0.369534	0.117046	0.413372	-0.0347807	0.808548	-0.0052774	0.970681	0.719002	2.8e-09	0.502718	0.000170288	0.382307	0.00563042	0.0757029	0.597512	0.128314	0.369534	0.117046	0.413372	-0.0347807	0.808548	-0.0052774	0.970681
TNFSF10	brown	0.410142	0.00279793	0.446596	0.00101959	0.420619	0.00211707	0.194301	0.171862	-0.225367	0.111819	0.0528035	0.712873	-0.197181	0.16547	-0.393622	0.00426742	-0.160287	0.261189	0.446596	0.00101959	0.420619	0.00211707	0.194301	0.171862	-0.225367	0.111819	0.0528035	0.712873	-0.197181	0.16547	-0.393622	0.00426742	-0.160287	0.261189
CRTAM	brown	0.405794	0.00313311	0.433191	0.00149718	0.263214	0.062016	0.287517	0.0407762	0.292018	0.0375914	-0.00421682	0.976571	0.118235	0.408614	0.27514	0.050692	0.158947	0.26525	0.433191	0.00149718	0.263214	0.062016	0.287517	0.0407762	0.292018	0.0375914	-0.00421682	0.976571	0.118235	0.408614	0.27514	0.050692	0.158947	0.26525
ICAM3	brown	0.4045	0.00323954	0.517874	9.94e-05	0.291998	0.0376047	0.358565	0.00977391	-0.103854	0.4683	0.049939	0.727832	-0.0304149	0.832209	-0.243498	0.085099	-0.180914	0.203919	0.517874	9.94e-05	0.291998	0.0376047	0.358565	0.00977391	-0.103854	0.4683	0.049939	0.727832	-0.0304149	0.832209	-0.243498	0.085099	-0.180914	0.203919
LSP1	brown	0.400728	0.00356803	0.528741	6.65e-05	0.188539	0.185179	0.348133	0.0123012	0.322561	0.0209702	0.453071	0.000842135	0.324256	0.020268	0.0347698	0.808607	-0.0942241	0.510745	0.528741	6.65e-05	0.188539	0.185179	0.348133	0.0123012	0.322561	0.0209702	0.453071	0.000842135	0.324256	0.020268	0.0347698	0.808607	-0.0942241	0.510745
IGHM	brown	0.396528	0.00396806	0.687744	2.47e-08	0.438052	0.00130484	0.261541	0.0637552	0.164639	0.248292	0.0885317	0.536718	-0.0273064	0.849147	0.0295082	0.837141	-0.0466563	0.745098	0.687744	2.47e-08	0.438052	0.00130484	0.261541	0.0637552	0.164639	0.248292	0.0885317	0.536718	-0.0273064	0.849147	0.0295082	0.837141	-0.0466563	0.745098
RARRES3	brown	0.394708	0.00415326	0.36667	0.0081328	0.421591	0.00206207	0.0212281	0.882455	-0.136166	0.340712	0.157096	0.270927	-0.253101	0.073134	-0.419007	0.00221114	-0.531948	5.89e-05	0.36667	0.0081328	0.421591	0.00206207	0.0212281	0.882455	-0.136166	0.340712	0.157096	0.270927	-0.253101	0.073134	-0.419007	0.00221114	-0.531948	5.89e-05
IGLJ3	brown	0.393717	0.00425727	0.708088	6.19e-09	0.586874	6e-06	0.287706	0.0406384	0.0602018	0.674742	-0.0160662	0.910904	0.0134994	0.925094	-0.033553	0.815185	0.0413505	0.773267	0.708088	6.19e-09	0.586874	6e-06	0.287706	0.0406384	0.0602018	0.674742	-0.0160662	0.910904	0.0134994	0.925094	-0.033553	0.815185	0.0413505	0.773267
IL18RAP	brown	0.393547	0.00427543	0.598322	3.53e-06	0.429635	0.00165353	0.388619	0.00482942	-0.0465883	0.745457	0.0252643	0.860311	-0.0135557	0.924783	-0.125728	0.379341	0.0407579	0.776432	0.598322	3.53e-06	0.429635	0.00165353	0.388619	0.00482942	-0.0465883	0.745457	0.0252643	0.860311	-0.0135557	0.924783	-0.125728	0.379341	0.0407579	0.776432
IGKV1_37	brown	0.392256	0.00441491	0.67916	4.29e-08	0.484616	0.000313752	0.341013	0.0143316	0.154306	0.279636	-0.000901842	0.994989	0.0244077	0.865002	0.0556885	0.697915	0.0728199	0.611579	0.67916	4.29e-08	0.484616	0.000313752	0.341013	0.0143316	0.154306	0.279636	-0.000901842	0.994989	0.0244077	0.865002	0.0556885	0.697915	0.0728199	0.611579
ZC3HAV1	brown	0.386435	0.00509448	0.423963	0.00193319	0.402481	0.00341184	0.0775613	0.58852	0.18066	0.204564	-0.214316	0.130996	-0.38226	0.00563687	0.208376	0.142276	0.0835422	0.560001	0.423963	0.00193319	0.402481	0.00341184	0.0775613	0.58852	0.18066	0.204564	-0.214316	0.130996	-0.38226	0.00563687	0.208376	0.142276	0.0835422	0.560001
CDC5L	brown	-0.381089	0.00579775	-0.429899	0.00164147	-0.219692	0.121378	-0.00723491	0.959814	-0.175569	0.217827	-0.200866	0.15755	0.0369591	0.796804	0.18665	0.189701	0.287773	0.0405891	-0.429899	0.00164147	-0.219692	0.121378	-0.00723491	0.959814	-0.175569	0.217827	-0.200866	0.15755	0.0369591	0.796804	0.18665	0.189701	0.287773	0.0405891
IGHG1	brown	0.375619	0.00660361	0.626364	8.82e-07	0.441753	0.00117352	0.328884	0.0184508	0.252473	0.0738734	-0.0458068	0.749587	0.0754584	0.598699	0.224196	0.113743	0.242153	0.0868914	0.626364	8.82e-07	0.441753	0.00117352	0.328884	0.0184508	0.252473	0.0738734	-0.0458068	0.749587	0.0754584	0.598699	0.224196	0.113743	0.242153	0.0868914
PSME3	brown	-0.373316	0.00697101	-0.439935	0.00123646	-0.334655	0.0163804	-0.0693959	0.628468	-0.152604	0.285037	-0.0314856	0.826391	0.0622402	0.664371	-0.0208874	0.884329	-0.0330958	0.81766	-0.439935	0.00123646	-0.334655	0.0163804	-0.0693959	0.628468	-0.152604	0.285037	-0.0314856	0.826391	0.0622402	0.664371	-0.0208874	0.884329	-0.0330958	0.81766
MICAL3	brown	0.371189	0.00732604	0.348901	0.0120977	0.101365	0.479086	0.0445211	0.756397	0.276595	0.049434	0.099922	0.4854	0.0583301	0.684317	0.25385	0.0722597	0.319091	0.0224718	0.348901	0.0120977	0.101365	0.479086	0.0445211	0.756397	0.276595	0.049434	0.099922	0.4854	0.0583301	0.684317	0.25385	0.0722597	0.319091	0.0224718
UTS2	brown	0.370923	0.00737143	0.451663	0.000878154	0.195329	0.169559	0.228911	0.106147	0.250944	0.0756977	0.0244792	0.864611	0.0428973	0.765024	0.161559	0.257375	0.14151	0.321916	0.451663	0.000878154	0.195329	0.169559	0.228911	0.106147	0.250944	0.0756977	0.0244792	0.864611	0.0428973	0.765024	0.161559	0.257375	0.14151	0.321916
ELAVL1	brown	-0.368359	0.00782269	-0.403085	0.00335951	0.0579928	0.686047	-0.277887	0.0483378	-0.279992	0.0465944	-0.37765	0.00629359	-0.221682	0.117959	-0.136243	0.340436	-0.146551	0.3048	-0.403085	0.00335951	0.0579928	0.686047	-0.277887	0.0483378	-0.279992	0.0465944	-0.37765	0.00629359	-0.221682	0.117959	-0.136243	0.340436	-0.146551	0.3048
DUSP2	brown	0.366165	0.00822757	0.396946	0.00392655	0.224191	0.11375	0.143349	0.315604	-0.0697344	0.62679	0.0373571	0.794663	-0.08083	0.572853	-0.106345	0.457639	-0.0482537	0.73668	0.396946	0.00392655	0.224191	0.11375	0.143349	0.315604	-0.0697344	0.62679	0.0373571	0.794663	-0.08083	0.572853	-0.106345	0.457639	-0.0482537	0.73668
PSME1	brown	0.360142	0.00943393	0.421114	0.00208895	0.502215	0.000173285	0.165932	0.244544	-0.048735	0.734149	-0.0841453	0.557161	-0.178383	0.210425	-0.138252	0.333296	-0.292566	0.0372176	0.421114	0.00208895	0.502215	0.000173285	0.165932	0.244544	-0.048735	0.734149	-0.0841453	0.557161	-0.178383	0.210425	-0.138252	0.333296	-0.292566	0.0372176
CREB1	brown	-0.36014	0.00943434	-0.285519	0.0422597	-0.105325	0.461989	0.144335	0.31225	-0.116462	0.415727	0.0486608	0.73454	0.224795	0.112755	0.062391	0.663606	0.0795991	0.57873	-0.285519	0.0422597	-0.105325	0.461989	0.144335	0.31225	-0.116462	0.415727	0.0486608	0.73454	0.224795	0.112755	0.062391	0.663606	0.0795991	0.57873
TAP2	brown	0.35539	0.0104907	0.557176	2.17e-05	0.561334	1.83e-05	0.354847	0.0106178	0.490621	0.000257144	-0.142627	0.318072	0.0721063	0.615083	0.48662	0.000293715	0.291504	0.0379443	0.557176	2.17e-05	0.561334	1.83e-05	0.354847	0.0106178	0.490621	0.000257144	-0.142627	0.318072	0.0721063	0.615083	0.48662	0.000293715	0.291504	0.0379443
CXCR3	brown	0.35004	0.0118011	0.492507	0.000241384	0.492761	0.000239328	0.37149	0.00727484	0.0572387	0.689923	-0.14243	0.318749	-0.0203586	0.887238	0.0139286	0.922719	0.0262223	0.85507	0.492507	0.000241384	0.492761	0.000239328	0.37149	0.00727484	0.0572387	0.689923	-0.14243	0.318749	-0.0203586	0.887238	0.0139286	0.922719	0.0262223	0.85507
STAT5A	brown	0.345616	0.0129889	0.456278	0.000764968	0.151003	0.290182	0.314922	0.0243952	0.265897	0.059306	0.528327	6.75e-05	0.209388	0.140303	-0.00369753	0.979456	0.00210776	0.988288	0.456278	0.000764968	0.151003	0.290182	0.314922	0.0243952	0.265897	0.059306	0.528327	6.75e-05	0.209388	0.140303	-0.00369753	0.979456	0.00210776	0.988288
IL12B	brown	0.334935	0.0162853	0.324014	0.020367	-0.0803409	0.575185	0.265038	0.060163	0.228947	0.106089	0.272333	0.0531931	0.326846	0.0192333	0.146476	0.305052	0.177895	0.211695	0.324014	0.020367	-0.0803409	0.575185	0.265038	0.060163	0.228947	0.106089	0.272333	0.0531931	0.326846	0.0192333	0.146476	0.305052	0.177895	0.211695
MAP3K14	brown	0.334171	0.0165462	0.451174	0.000891001	0.144822	0.310604	0.287824	0.0405519	0.433163	0.00149838	0.280057	0.0465411	0.185438	0.192645	0.231315	0.102427	0.126879	0.374957	0.451174	0.000891001	0.144822	0.310604	0.287824	0.0405519	0.433163	0.00149838	0.280057	0.0465411	0.185438	0.192645	0.231315	0.102427	0.126879	0.374957
IL27RA	brown	0.333823	0.0166663	0.484402	0.00031596	0.2953	0.0354003	0.137029	0.337632	0.324849	0.020027	0.144458	0.311836	0.15345	0.282344	0.172807	0.225268	0.196508	0.166948	0.484402	0.00031596	0.2953	0.0354003	0.137029	0.337632	0.324849	0.020027	0.144458	0.311836	0.15345	0.282344	0.172807	0.225268	0.196508	0.166948
IL3RA	brown	0.331798	0.0173794	0.517023	0.000102502	0.20412	0.15079	0.4014	0.00350746	0.421336	0.00207638	0.22437	0.113455	0.152812	0.284374	0.258874	0.066609	0.136012	0.341264	0.517023	0.000102502	0.20412	0.15079	0.4014	0.00350746	0.421336	0.00207638	0.22437	0.113455	0.152812	0.284374	0.258874	0.066609	0.136012	0.341264
IGLV4_60	brown	0.328133	0.0187358	0.531282	6.04e-05	0.298505	0.0333642	0.031787	0.824756	0.321591	0.0213813	-0.0398861	0.781095	-0.121499	0.395703	0.281101	0.0456966	0.0938606	0.512384	0.531282	6.04e-05	0.298505	0.0333642	0.031787	0.824756	0.321591	0.0213813	-0.0398861	0.781095	-0.121499	0.395703	0.281101	0.0456966	0.0938606	0.512384
PDYN	brown	0.324986	0.0199716	0.309461	0.0271217	0.118543	0.407383	0.184716	0.194415	0.151211	0.28951	0.123479	0.387992	0.00480353	0.973313	0.00669995	0.962783	-0.0819857	0.56736	0.309461	0.0271217	0.118543	0.407383	0.184716	0.194415	0.151211	0.28951	0.123479	0.387992	0.00480353	0.973313	0.00669995	0.962783	-0.0819857	0.56736
BMPR2	brown	-0.323494	0.020581	-0.36363	0.008718	-0.131463	0.357804	0.055163	0.700631	-0.302563	0.030926	-0.166146	0.243927	0.207321	0.144351	-0.061122	0.670053	0.096197	0.501894	-0.36363	0.008718	-0.131463	0.357804	0.055163	0.700631	-0.302563	0.030926	-0.166146	0.243927	0.207321	0.144351	-0.061122	0.670053	0.096197	0.501894
IGHA1	brown	0.323365	0.0206346	0.581984	7.48e-06	0.368421	0.00781158	0.325799	0.0196458	0.155873	0.274722	0.0179959	0.900254	0.11254	0.431707	0.0809579	0.572244	0.0652235	0.649306	0.581984	7.48e-06	0.368421	0.00781158	0.325799	0.0196458	0.155873	0.274722	0.0179959	0.900254	0.11254	0.431707	0.0809579	0.572244	0.0652235	0.649306
SEMA3G	brown	0.319566	0.0222613	0.452015	0.000869034	-0.025327	0.859968	0.365608	0.00833333	0.323915	0.0204076	0.58815	5.67e-06	0.0917336	0.52203	-0.0681138	0.634842	-0.249784	0.0771059	0.452015	0.000869034	-0.025327	0.859968	0.365608	0.00833333	0.323915	0.0204076	0.58815	5.67e-06	0.0917336	0.52203	-0.0681138	0.634842	-0.249784	0.0771059
CSNK2A2	brown	0.318552	0.0227132	0.323142	0.0207271	0.160431	0.260756	0.125768	0.379188	0.345663	0.0129757	-0.0372035	0.795489	0.0815709	0.569329	0.524877	7.68e-05	0.399459	0.00368501	0.323142	0.0207271	0.160431	0.260756	0.125768	0.379188	0.345663	0.0129757	-0.0372035	0.795489	0.0815709	0.569329	0.524877	7.68e-05	0.399459	0.00368501
IGHV3_73	brown	0.311918	0.0258651	0.461228	0.000658278	0.268712	0.0565666	0.0816474	0.568965	0.231183	0.102629	-0.0996962	0.486391	-0.159151	0.264629	0.177442	0.212878	0.0528002	0.71289	0.461228	0.000658278	0.268712	0.0565666	0.0816474	0.568965	0.231183	0.102629	-0.0996962	0.486391	-0.159151	0.264629	0.177442	0.212878	0.0528002	0.71289
NDP	brown	-0.311065	0.0262955	-0.343832	0.0134959	-0.409142	0.00287211	-0.136189	0.340629	0.137605	0.335586	0.232201	0.101082	0.0364089	0.799766	0.0399717	0.780637	-0.13315	0.351614	-0.343832	0.0134959	-0.409142	0.00287211	-0.136189	0.340629	0.137605	0.335586	0.232201	0.101082	0.0364089	0.799766	0.0399717	0.780637	-0.13315	0.351614
KIAA0226	brown	0.308709	0.0275166	0.300845	0.0319395	0.248863	0.078238	0.00286743	0.984067	0.141047	0.323518	-0.274256	0.0514693	-0.201422	0.156379	0.144432	0.311924	0.0544479	0.704333	0.300845	0.0319395	0.248863	0.078238	0.00286743	0.984067	0.141047	0.323518	-0.274256	0.0514693	-0.201422	0.156379	0.144432	0.311924	0.0544479	0.704333
C3	brown	0.302826	0.030773	0.492823	0.000238825	0.363873	0.00866987	0.370927	0.00737083	-0.149404	0.295378	0.28389	0.0435015	0.247759	0.0796131	-0.264829	0.0603731	0.0614427	0.668421	0.492823	0.000238825	0.363873	0.00866987	0.370927	0.00737083	-0.149404	0.295378	0.28389	0.0435015	0.247759	0.0796131	-0.264829	0.0603731	0.0614427	0.668421
RPS9	brown	0.302434	0.0310006	0.304018	0.0300887	-0.109665	0.443637	0.161206	0.258429	0.332732	0.0170472	0.369742	0.00757647	0.0276222	0.847422	0.200103	0.159167	0.0584378	0.683764	0.304018	0.0300887	-0.109665	0.443637	0.161206	0.258429	0.332732	0.0170472	0.369742	0.00757647	0.0276222	0.847422	0.200103	0.159167	0.0584378	0.683764
FAM134B	brown	0.299882	0.0325194	0.356978	0.0101267	0.253208	0.073008	0.17922	0.208256	0.228523	0.106756	-0.0477838	0.739153	-0.200208	0.158944	0.0219231	0.878635	-0.206924	0.145138	0.356978	0.0101267	0.253208	0.073008	0.17922	0.208256	0.228523	0.106756	-0.0477838	0.739153	-0.200208	0.158944	0.0219231	0.878635	-0.206924	0.145138
SKAP1	brown	0.295123	0.0355155	0.338062	0.0152535	0.183014	0.198627	0.026529	0.853393	0.231836	0.101634	0.333073	0.0169275	-0.0839686	0.557992	-0.0545183	0.703968	-0.452267	0.000862547	0.338062	0.0152535	0.183014	0.198627	0.026529	0.853393	0.231836	0.101634	0.333073	0.0169275	-0.0839686	0.557992	-0.0545183	0.703968	-0.452267	0.000862547
KLRC1	brown	0.289602	0.0392743	0.355452	0.0104764	0.310609	0.0265285	0.263471	0.0617524	0.0615906	0.66767	0.11549	0.419656	0.163244	0.252377	0.0460232	0.748443	-0.0222262	0.87697	0.355452	0.0104764	0.310609	0.0265285	0.263471	0.0617524	0.0615906	0.66767	0.11549	0.419656	0.163244	0.252377	0.0460232	0.748443	-0.0222262	0.87697
HLA_G	brown	0.288381	0.040148	0.418107	0.00226531	0.451618	0.000879329	0.331787	0.0173831	0.397514	0.00387073	0.0638972	0.655987	0.214862	0.129994	0.434422	0.00144622	0.254584	0.0714113	0.418107	0.00226531	0.451618	0.000879329	0.331787	0.0173831	0.397514	0.00387073	0.0638972	0.655987	0.214862	0.129994	0.434422	0.00144622	0.254584	0.0714113
IGHD	brown	0.286296	0.0416778	0.331001	0.017667	0.025957	0.856521	-0.079163	0.580818	0.342984	0.0137429	0.274039	0.0516619	-0.00635503	0.964698	0.201337	0.156558	-0.10247	0.474282	0.331001	0.017667	0.025957	0.856521	-0.079163	0.580818	0.342984	0.0137429	0.274039	0.0516619	-0.00635503	0.964698	0.201337	0.156558	-0.10247	0.474282
HSPA4	brown	-0.277763	0.048442	-0.313039	0.0253079	-0.260597	0.0647535	-0.191934	0.177245	-0.036764	0.797854	0.0298506	0.835278	-0.00644877	0.964177	-0.0279862	0.845436	-0.125642	0.379668	-0.313039	0.0253079	-0.260597	0.0647535	-0.191934	0.177245	-0.036764	0.797854	0.0298506	0.835278	-0.00644877	0.964177	-0.0279862	0.845436	-0.125642	0.379668
CXCR1	brown	-0.275918	0.0500163	-0.303782	0.0302229	-0.285369	0.0423725	-0.174972	0.219419	-0.0147529	0.918161	-0.0106839	0.940685	-0.170621	0.231278	0.0626954	0.662064	-0.071372	0.618697	-0.303782	0.0302229	-0.285369	0.0423725	-0.174972	0.219419	-0.0147529	0.918161	-0.0106839	0.940685	-0.170621	0.231278	0.0626954	0.662064	-0.071372	0.618697
AGER	brown	0.275014	0.0508025	0.324058	0.0203488	0.205236	0.148522	-0.0558646	0.697005	0.109983	0.44231	0.0607438	0.671978	-0.192727	0.175428	0.068876	0.63105	-0.0970302	0.49818	0.324058	0.0203488	0.205236	0.148522	-0.0558646	0.697005	0.109983	0.44231	0.0607438	0.671978	-0.192727	0.175428	0.068876	0.63105	-0.0970302	0.49818
UBA52	brown	0.27147	0.0539821	0.461556	0.000651709	0.373487	0.00694305	0.321472	0.0214321	0.00400894	0.977726	0.0651402	0.649725	0.103422	0.470163	-0.0340404	0.812549	0.205935	0.147114	0.461556	0.000651709	0.373487	0.00694305	0.321472	0.0214321	0.00400894	0.977726	0.0651402	0.649725	0.103422	0.470163	-0.0340404	0.812549	0.205935	0.147114
CCR6	brown	0.269198	0.0561041	0.354158	0.0107809	0.0322159	0.822429	0.29786	0.0337659	0.198928	0.16168	0.469446	0.000510425	0.222711	0.116218	-0.00674836	0.962514	-0.0795541	0.578945	0.354158	0.0107809	0.0322159	0.822429	0.29786	0.0337659	0.198928	0.16168	0.469446	0.000510425	0.222711	0.116218	-0.00674836	0.962514	-0.0795541	0.578945
CX3CL1	brown	0.267761	0.0574808	0.320669	0.0217779	-0.00900385	0.949999	0.0881823	0.538333	0.342417	0.0139099	0.379804	0.00597889	0.257412	0.0682152	0.323557	0.0205549	0.262777	0.062467	0.320669	0.0217779	-0.00900385	0.949999	0.0881823	0.538333	0.342417	0.0139099	0.379804	0.00597889	0.257412	0.0682152	0.323557	0.0205549	0.262777	0.062467
TNFRSF9	brown	0.266135	0.0590706	0.412931	0.00260002	0.38775	0.00493345	0.279484	0.0470101	0.230151	0.104216	-0.286669	0.0414008	0.0652741	0.649052	0.420279	0.00213662	0.308077	0.027852	0.412931	0.00260002	0.38775	0.00493345	0.279484	0.0470101	0.230151	0.104216	-0.286669	0.0414008	0.0652741	0.649052	0.420279	0.00213662	0.308077	0.027852
GDE1	brown	-0.255724	0.0701088	-0.303031	0.0306546	-0.212767	0.133869	0.0350058	0.807332	-0.346832	0.0126526	0.104351	0.466166	-0.0319314	0.823972	-0.379913	0.00596334	-0.355013	0.0105788	-0.303031	0.0306546	-0.212767	0.133869	0.0350058	0.807332	-0.346832	0.0126526	0.104351	0.466166	-0.0319314	0.823972	-0.379913	0.00596334	-0.355013	0.0105788
IGLV6_57	brown	0.254719	0.0712558	0.310239	0.0267184	0.328285	0.018678	-0.0539288	0.707025	0.160996	0.259057	0.0442108	0.758043	-0.0241403	0.866468	0.0275998	0.847545	-0.075611	0.597957	0.310239	0.0267184	0.328285	0.018678	-0.0539288	0.707025	0.160996	0.259057	0.0442108	0.758043	-0.0241403	0.866468	0.0275998	0.847545	-0.075611	0.597957
GEMIN6	brown	-0.251168	0.0754279	-0.326678	0.0192988	0.0319482	0.823881	-0.210124	0.138883	-0.293807	0.0363833	-0.444138	0.00109529	-0.303964	0.030119	-0.195174	0.169905	-0.0905208	0.527569	-0.326678	0.0192988	0.0319482	0.823881	-0.210124	0.138883	-0.293807	0.0363833	-0.444138	0.00109529	-0.303964	0.030119	-0.195174	0.169905	-0.0905208	0.527569
TNFRSF25	brown	0.249512	0.0774387	0.353713	0.0108873	0.362663	0.00891153	0.170654	0.231188	-0.252831	0.0734502	-0.10735	0.453375	-0.0855062	0.55078	-0.134352	0.347243	0.0673516	0.638643	0.353713	0.0108873	0.362663	0.00891153	0.170654	0.231188	-0.252831	0.0734502	-0.10735	0.453375	-0.0855062	0.55078	-0.134352	0.347243	0.0673516	0.638643
NUDT6	brown	-0.246384	0.0813524	-0.455103	0.000792469	-0.47215	0.000468782	-0.274016	0.0516823	-0.205447	0.148096	0.330807	0.0177376	0.0355177	0.80457	-0.330912	0.0176993	-0.300767	0.0319861	-0.455103	0.000792469	-0.47215	0.000468782	-0.274016	0.0516823	-0.205447	0.148096	0.330807	0.0177376	0.0355177	0.80457	-0.330912	0.0176993	-0.300767	0.0319861
IKBKE	brown	0.243007	0.0857504	0.375722	0.00658752	0.391625	0.00448442	0.199961	0.159469	0.237145	0.0938238	-0.0346804	0.80909	0.133883	0.348946	0.181378	0.202742	-0.0149106	0.917289	0.375722	0.00658752	0.391625	0.00448442	0.199961	0.159469	0.237145	0.0938238	-0.0346804	0.80909	0.133883	0.348946	0.181378	0.202742	-0.0149106	0.917289
HDAC9	brown	0.234767	0.0972627	0.361255	0.00920024	0.35378	0.0108711	0.242694	0.0861667	0.296455	0.0346549	-0.0709877	0.620592	0.117618	0.411079	0.337537	0.0154228	0.290255	0.0388136	0.361255	0.00920024	0.35378	0.0108711	0.242694	0.0861667	0.296455	0.0346549	-0.0709877	0.620592	0.117618	0.411079	0.337537	0.0154228	0.290255	0.0388136
MICAL1	brown	0.227107	0.109005	0.50491	0.000157777	0.469437	0.000510562	0.191226	0.178879	0.010013	0.944404	-0.207758	0.143489	-0.167146	0.24106	-0.015264	0.915336	-0.00523365	0.970924	0.50491	0.000157777	0.469437	0.000510562	0.191226	0.178879	0.010013	0.944404	-0.207758	0.143489	-0.167146	0.24106	-0.015264	0.915336	-0.00523365	0.970924
MPZL1	brown	-0.224735	0.112853	-0.355935	0.0103645	-0.348319	0.0122516	0.0209203	0.884148	-0.0135779	0.92466	0.403925	0.00328783	0.393044	0.00432928	-0.0539716	0.706803	0.169471	0.234486	-0.355935	0.0103645	-0.348319	0.0122516	0.0209203	0.884148	-0.0135779	0.92466	0.403925	0.00328783	0.393044	0.00432928	-0.0539716	0.706803	0.169471	0.234486
NR1H3	brown	0.223161	0.115463	0.361306	0.00918966	0.368372	0.00782028	0.326224	0.0194775	-0.0227076	0.874327	0.0218662	0.878948	-0.0711517	0.619783	-0.114691	0.422897	0.00839257	0.95339	0.361306	0.00918966	0.368372	0.00782028	0.326224	0.0194775	-0.0227076	0.874327	0.0218662	0.878948	-0.0711517	0.619783	-0.114691	0.422897	0.00839257	0.95339
PSMD10	brown	-0.215656	0.128547	-0.309827	0.0269314	-0.043955	0.759401	-0.141221	0.322918	-0.295322	0.0353858	-0.319102	0.0224672	-0.208184	0.142652	-0.088111	0.538663	0.0496212	0.729497	-0.309827	0.0269314	-0.043955	0.759401	-0.141221	0.322918	-0.295322	0.0353858	-0.319102	0.0224672	-0.208184	0.142652	-0.088111	0.538663	0.0496212	0.729497
VEGFA	brown	-0.210978	0.137249	-0.310137	0.0267709	-0.117822	0.410264	-0.255391	0.0704872	0.120974	0.397763	-0.214318	0.130992	0.0711928	0.619581	0.374814	0.00673	0.455336	0.000786939	-0.310137	0.0267709	-0.117822	0.410264	-0.255391	0.0704872	0.120974	0.397763	-0.214318	0.130992	0.0711928	0.619581	0.374814	0.00673	0.455336	0.000786939
PI3	brown	0.175757	0.217327	0.400126	0.00362311	0.360385	0.00938252	0.200796	0.157697	0.380664	0.00585703	0.0465097	0.745872	0.22562	0.111406	0.46224	0.000638197	0.412927	0.00260026	0.400126	0.00362311	0.360385	0.00938252	0.200796	0.157697	0.380664	0.00585703	0.0465097	0.745872	0.22562	0.111406	0.46224	0.000638197	0.412927	0.00260026
APOM	brown	0.17412	0.221708	0.287714	0.0406324	-0.0379377	0.791542	0.0171272	0.905046	0.399518	0.0036795	0.241596	0.0876415	-0.16401	0.250129	0.20058	0.158154	-0.155432	0.276098	0.287714	0.0406324	-0.0379377	0.791542	0.0171272	0.905046	0.399518	0.0036795	0.241596	0.0876415	-0.16401	0.250129	0.20058	0.158154	-0.155432	0.276098
TGFBR3	brown	0.163729	0.250952	0.34901	0.0120689	-0.119675	0.402887	0.300113	0.0323795	0.292955	0.0369548	0.525337	7.55e-05	0.147918	0.300264	0.117585	0.411213	-0.0325892	0.820405	0.34901	0.0120689	-0.119675	0.402887	0.300113	0.0323795	0.292955	0.0369548	0.525337	7.55e-05	0.147918	0.300264	0.117585	0.411213	-0.0325892	0.820405
AGRP	brown	-0.11478	0.422538	-0.325751	0.019665	-0.107284	0.453656	-0.105252	0.462304	-0.262072	0.0631994	-0.0584939	0.683477	0.113171	0.429111	-0.118804	0.406344	0.00206649	0.988517	-0.325751	0.019665	-0.107284	0.453656	-0.105252	0.462304	-0.262072	0.0631994	-0.0584939	0.683477	0.113171	0.429111	-0.118804	0.406344	0.00206649	0.988517
SLC29A3	brown	0.103963	0.467833	0.310153	0.0267628	0.242628	0.0862551	0.159069	0.264879	-0.00597639	0.9668	0.278858	0.0475272	-0.154855	0.277909	-0.327391	0.0190213	-0.556312	2.25e-05	0.310153	0.0267628	0.242628	0.0862551	0.159069	0.264879	-0.00597639	0.9668	0.278858	0.0475272	-0.154855	0.277909	-0.327391	0.0190213	-0.556312	2.25e-05
ICOS	green	0.613693	1.68e-06	0.674406	5.77e-08	0.589607	5.3e-06	0.345011	0.0131589	0.150596	0.2915	-0.112502	0.431864	-0.0239033	0.867767	0.0996779	0.486472	0.0564962	0.693746	0.674406	5.77e-08	0.589607	5.3e-06	0.345011	0.0131589	0.150596	0.2915	-0.112502	0.431864	-0.0239033	0.867767	0.0996779	0.486472	0.0564962	0.693746
BTN3A2	green	0.55261	2.61e-05	0.649076	2.58e-07	0.615683	1.52e-06	0.474706	0.000432261	0.166006	0.244331	0.120491	0.399664	0.204105	0.15082	0.125002	0.38212	0.208643	0.141752	0.649076	2.58e-07	0.615683	1.52e-06	0.474706	0.000432261	0.166006	0.244331	0.120491	0.399664	0.204105	0.15082	0.125002	0.38212	0.208643	0.141752
IRF1	green	0.55096	2.8e-05	0.734903	8.26e-10	0.743614	4.07e-10	0.409046	0.00287927	0.231548	0.102072	-0.0505348	0.724711	0.0264541	0.853802	0.166882	0.241817	0.0102878	0.94288	0.734903	8.26e-10	0.743614	4.07e-10	0.409046	0.00287927	0.231548	0.102072	-0.0505348	0.724711	0.0264541	0.853802	0.166882	0.241817	0.0102878	0.94288
IDO1	green	0.51071	0.000128595	0.558034	2.09e-05	0.708187	6.15e-09	0.382038	0.00566697	0.0777958	0.587389	-0.305813	0.0290818	-0.0475705	0.740277	0.208959	0.141138	0.152114	0.286607	0.558034	2.09e-05	0.708187	6.15e-09	0.382038	0.00566697	0.0777958	0.587389	-0.305813	0.0290818	-0.0475705	0.740277	0.208959	0.141138	0.152114	0.286607
GBP1	green	0.495894	0.000215262	0.699686	1.11e-08	0.806784	8.82e-13	0.471098	0.000484594	0.11388	0.426207	-0.119122	0.405079	0.184424	0.195132	0.207809	0.143388	0.310634	0.0265156	0.699686	1.11e-08	0.806784	8.82e-13	0.471098	0.000484594	0.11388	0.426207	-0.119122	0.405079	0.184424	0.195132	0.207809	0.143388	0.310634	0.0265156
CASP1	green	0.487559	0.000284732	0.700356	1.06e-08	0.675775	5.3e-08	0.517447	0.000100936	0.147455	0.301796	0.0876068	0.540998	0.104548	0.46532	0.111236	0.437094	0.139136	0.330185	0.700356	1.06e-08	0.675775	5.3e-08	0.517447	0.000100936	0.147455	0.301796	0.0876068	0.540998	0.104548	0.46532	0.111236	0.437094	0.139136	0.330185
TRIM22	green	0.47466	0.000432899	0.602735	2.87e-06	0.760866	9.21e-11	0.528953	6.59e-05	-0.263923	0.0612903	0.0577859	0.68711	0.178423	0.21032	-0.267208	0.058017	0.0439209	0.759582	0.602735	2.87e-06	0.760866	9.21e-11	0.528953	6.59e-05	-0.263923	0.0612903	0.0577859	0.68711	0.178423	0.21032	-0.267208	0.058017	0.0439209	0.759582
STAT1	green	0.448031	0.000977616	0.566424	1.47e-05	0.854416	1.54e-15	0.2117	0.135877	-0.172029	0.227395	-0.391021	0.00455204	-0.222666	0.116293	-0.162291	0.255196	-0.00169371	0.990589	0.566424	1.47e-05	0.854416	1.54e-15	0.2117	0.135877	-0.172029	0.227395	-0.391021	0.00455204	-0.222666	0.116293	-0.162291	0.255196	-0.00169371	0.990589
CXCL11	green	0.442643	0.00114377	0.549734	2.94e-05	0.770053	3.96e-11	0.246996	0.0805753	-0.0557473	0.697611	-0.441691	0.00117563	-0.125292	0.38101	0.110074	0.441931	0.227112	0.108996	0.549734	2.94e-05	0.770053	3.96e-11	0.246996	0.0805753	-0.0557473	0.697611	-0.441691	0.00117563	-0.125292	0.38101	0.110074	0.441931	0.227112	0.108996
HLA_A	green	0.439269	0.00126026	0.582782	7.22e-06	0.712801	4.42e-09	0.324648	0.0201085	0.295489	0.0352775	-0.0685406	0.632717	0.135887	0.341712	0.257246	0.0683997	0.230692	0.103381	0.582782	7.22e-06	0.712801	4.42e-09	0.324648	0.0201085	0.295489	0.0352775	-0.0685406	0.632717	0.135887	0.341712	0.257246	0.0683997	0.230692	0.103381
CXCL10	green	0.429352	0.00166659	0.548586	3.08e-05	0.852321	2.13e-15	0.326565	0.0193432	-0.152229	0.286238	-0.491862	0.000246672	-0.051424	0.720064	0.0558938	0.696854	0.319786	0.0221639	0.548586	3.08e-05	0.852321	2.13e-15	0.326565	0.0193432	-0.152229	0.286238	-0.491862	0.000246672	-0.051424	0.720064	0.0558938	0.696854	0.319786	0.0221639
IL32	green	0.423585	0.00195322	0.603717	2.73e-06	0.588923	5.47e-06	0.411016	0.00273449	0.23504	0.0968629	-0.047429	0.741022	0.245949	0.0819081	0.260001	0.0653907	0.271242	0.0541924	0.603717	2.73e-06	0.588923	5.47e-06	0.411016	0.00273449	0.23504	0.0968629	-0.047429	0.741022	0.245949	0.0819081	0.260001	0.0653907	0.271242	0.0541924
HCP5	green	0.409208	0.00286711	0.550248	2.88e-05	0.746231	3.28e-10	0.257512	0.0681051	0.208334	0.142357	-0.178786	0.209379	-0.00428795	0.976176	0.235099	0.0967767	0.211806	0.135677	0.550248	2.88e-05	0.746231	3.28e-10	0.257512	0.0681051	0.208334	0.142357	-0.178786	0.209379	-0.00428795	0.976176	0.235099	0.0967767	0.211806	0.135677
HLA_C	green	0.399503	0.00368083	0.576187	9.67e-06	0.662288	1.2e-07	0.46177	0.00064746	0.117446	0.41177	0.0696941	0.62699	0.266648	0.0585658	0.112854	0.430416	0.199218	0.161057	0.576187	9.67e-06	0.662288	1.2e-07	0.46177	0.00064746	0.117446	0.41177	0.0696941	0.62699	0.266648	0.0585658	0.112854	0.430416	0.199218	0.161057
TAP1	green	0.393531	0.00427709	0.527544	6.95e-05	0.905447	7.24e-20	0.273653	0.0520048	-0.0188173	0.895726	-0.437289	0.0013335	-0.059481	0.678423	0.139381	0.329324	0.258897	0.0665834	0.527544	6.95e-05	0.905447	7.24e-20	0.273653	0.0520048	-0.0188173	0.895726	-0.437289	0.0013335	-0.059481	0.678423	0.139381	0.329324	0.258897	0.0665834
SP100	green	0.38855	0.00483765	0.463137	0.000620847	0.675966	5.24e-08	0.347867	0.0123723	-0.271656	0.0538115	-0.0939715	0.511884	0.114171	0.425018	-0.258436	0.0670864	0.123025	0.389752	0.463137	0.000620847	0.675966	5.24e-08	0.347867	0.0123723	-0.271656	0.0538115	-0.0939715	0.511884	0.114171	0.425018	-0.258436	0.0670864	0.123025	0.389752
IL15RA	green	0.382969	0.00554138	0.6646	1.05e-07	0.643923	3.44e-07	0.626359	8.82e-07	0.173456	0.223503	-0.0778116	0.587313	0.355095	0.0105596	0.221284	0.118637	0.4583	0.000719628	0.6646	1.05e-07	0.643923	3.44e-07	0.626359	8.82e-07	0.173456	0.223503	-0.0778116	0.587313	0.355095	0.0105596	0.221284	0.118637	0.4583	0.000719628
ISG20	green	0.372409	0.00712059	0.432666	0.00151941	0.535157	5.21e-05	0.13305	0.351979	-0.163499	0.251627	-0.286137	0.0417959	-0.0950451	0.507052	-0.0521036	0.716518	0.0996608	0.486547	0.432666	0.00151941	0.535157	5.21e-05	0.13305	0.351979	-0.163499	0.251627	-0.286137	0.0417959	-0.0950451	0.507052	-0.0521036	0.716518	0.0996608	0.486547
HLA_F	green	0.336478	0.015769	0.54428	3.65e-05	0.770317	3.87e-11	0.436104	0.00137908	0.0554722	0.699032	-0.129857	0.363756	0.143785	0.314121	0.122499	0.391797	0.247017	0.0805477	0.54428	3.65e-05	0.770317	3.87e-11	0.436104	0.00137908	0.0554722	0.699032	-0.129857	0.363756	0.143785	0.314121	0.122499	0.391797	0.247017	0.0805477
HLA_B	green	0.333349	0.0168307	0.524744	7.72e-05	0.712696	4.45e-09	0.510731	0.000128501	0.0605164	0.673137	-0.0590316	0.680722	0.283466	0.0438295	0.122858	0.390402	0.303119	0.0306033	0.524744	7.72e-05	0.712696	4.45e-09	0.510731	0.000128501	0.0605164	0.673137	-0.0590316	0.680722	0.283466	0.0438295	0.122858	0.390402	0.303119	0.0306033
OAS1	green	0.31544	0.0241491	0.509333	0.000135038	0.81975	1.89e-13	0.257546	0.0680665	-0.107791	0.451514	-0.304505	0.0298123	-0.140404	0.325753	-0.0778631	0.587065	0.00288693	0.983959	0.509333	0.000135038	0.81975	1.89e-13	0.257546	0.0680665	-0.107791	0.451514	-0.304505	0.0298123	-0.140404	0.325753	-0.0778631	0.587065	0.00288693	0.983959
MX2	green	0.313023	0.025316	0.56354	1.66e-05	0.836592	2.1e-14	0.373214	0.00698773	0.0511362	0.721567	-0.314776	0.0244649	0.0559312	0.696661	0.130248	0.362301	0.269863	0.0554762	0.56354	1.66e-05	0.836592	2.1e-14	0.373214	0.00698773	0.0511362	0.721567	-0.314776	0.0244649	0.0559312	0.696661	0.130248	0.362301	0.269863	0.0554762
IRF7	green	0.312577	0.0255364	0.408997	0.00288295	0.653698	1.98e-07	0.067843	0.636191	-0.0325426	0.820657	-0.165961	0.244461	-0.248852	0.0782518	-0.219479	0.121749	-0.457071	0.000746892	0.408997	0.00288295	0.653698	1.98e-07	0.067843	0.636191	-0.0325426	0.820657	-0.165961	0.244461	-0.248852	0.0782518	-0.219479	0.121749	-0.457071	0.000746892
IRF9	green	0.305695	0.0291467	0.41162	0.00269144	0.728805	1.33e-09	0.0591964	0.679879	-0.117306	0.41233	-0.294473	0.0359422	-0.231769	0.101736	-0.152131	0.286552	-0.197024	0.165816	0.41162	0.00269144	0.728805	1.33e-09	0.0591964	0.679879	-0.117306	0.41233	-0.294473	0.0359422	-0.231769	0.101736	-0.152131	0.286552	-0.197024	0.165816
MICB	green	0.29296	0.0369515	0.349503	0.0119403	0.533122	5.63e-05	0.248178	0.0790893	-0.0595505	0.678068	-0.187816	0.186902	-0.152978	0.283845	-0.0100529	0.944183	-0.204329	0.150363	0.349503	0.0119403	0.533122	5.63e-05	0.248178	0.0790893	-0.0595505	0.678068	-0.187816	0.186902	-0.152978	0.283845	-0.0100529	0.944183	-0.204329	0.150363
OASL	green	0.264742	0.0604615	0.418401	0.0022475	0.837071	1.96e-14	0.124173	0.385308	0.00501457	0.972141	-0.475966	0.000415232	-0.21733	0.125536	0.168878	0.236149	0.169226	0.235172	0.418401	0.0022475	0.837071	1.96e-14	0.124173	0.385308	0.00501457	0.972141	-0.475966	0.000415232	-0.21733	0.125536	0.168878	0.236149	0.169226	0.235172
SIGLEC1	green	0.26024	0.0651352	0.513004	0.000118482	0.78088	1.39e-11	0.512695	0.000119802	-0.118456	0.407733	-0.367575	0.00796544	0.0108687	0.939661	-0.0513531	0.720434	0.154911	0.277732	0.513004	0.000118482	0.78088	1.39e-11	0.512695	0.000119802	-0.118456	0.407733	-0.367575	0.00796544	0.0108687	0.939661	-0.0513531	0.720434	0.154911	0.277732
NOD2	green	0.251861	0.0745987	0.333411	0.0168093	0.533173	5.62e-05	0.265436	0.0597655	-0.0413349	0.77335	-0.101352	0.479143	0.230147	0.104222	0.0176719	0.902041	0.248376	0.078843	0.333411	0.0168093	0.533173	5.62e-05	0.265436	0.0597655	-0.0413349	0.77335	-0.101352	0.479143	0.230147	0.104222	0.0176719	0.902041	0.248376	0.078843
IFITM1	green	0.246231	0.0815473	0.410221	0.00279218	0.792696	4.15e-12	0.130413	0.361689	-0.0601305	0.675105	-0.215655	0.128548	-0.120151	0.401005	-0.129887	0.363644	-0.109864	0.442805	0.410221	0.00279218	0.792696	4.15e-12	0.130413	0.361689	-0.0601305	0.675105	-0.215655	0.128548	-0.120151	0.401005	-0.129887	0.363644	-0.109864	0.442805
AP3B1	green	-0.240694	0.0888677	-0.112357	0.432462	-0.333812	0.01667	0.054088	0.706199	0.352511	0.0111795	0.194108	0.172295	0.169032	0.235718	0.338358	0.0151589	0.0537441	0.707984	-0.112357	0.432462	-0.333812	0.01667	0.054088	0.706199	0.352511	0.0111795	0.194108	0.172295	0.169032	0.235718	0.338358	0.0151589	0.0537441	0.707984
CCL8	green	0.240085	0.0897041	0.548152	3.13e-05	0.782473	1.19e-11	0.488748	0.000273712	-0.124837	0.382752	-0.412929	0.00260016	-0.0219275	0.878611	0.015208	0.915646	0.285359	0.0423802	0.548152	3.13e-05	0.782473	1.19e-11	0.488748	0.000273712	-0.124837	0.382752	-0.412929	0.00260016	-0.0219275	0.878611	0.015208	0.915646	0.285359	0.0423802
DDX58	green	0.236435	0.0948402	0.45534	0.000786849	0.83254	3.64e-14	0.25919	0.0662657	-0.150277	0.292534	-0.250622	0.0760867	-0.0264917	0.853597	-0.128149	0.370157	0.106433	0.457265	0.45534	0.000786849	0.83254	3.64e-14	0.25919	0.0662657	-0.150277	0.292534	-0.250622	0.0760867	-0.0264917	0.853597	-0.128149	0.370157	0.106433	0.457265
ZCCHC2	green	0.222176	0.117121	0.313245	0.0252069	0.534595	5.32e-05	-0.0872469	0.542668	0.0665607	0.642598	-0.235073	0.0968148	-0.441246	0.00119078	-0.0122762	0.931864	-0.0737199	0.607172	0.313245	0.0252069	0.534595	5.32e-05	-0.0872469	0.542668	0.0665607	0.642598	-0.235073	0.0968148	-0.441246	0.00119078	-0.0122762	0.931864	-0.0737199	0.607172
MX1	green	0.219919	0.120984	0.4572	0.000743973	0.870267	1.11e-16	0.146739	0.304174	-0.074161	0.605017	-0.420214	0.00214038	-0.213139	0.133176	-0.0239999	0.867238	0.0668263	0.641269	0.4572	0.000743973	0.870267	1.11e-16	0.146739	0.304174	-0.074161	0.605017	-0.420214	0.00214038	-0.213139	0.133176	-0.0239999	0.867238	0.0668263	0.641269
TYMP	green	0.215971	0.127977	0.414843	0.00247158	0.693792	1.66e-08	0.415372	0.00243707	-0.0339193	0.813204	-0.267717	0.0575236	0.0800341	0.57665	0.00895958	0.950245	0.0650467	0.650195	0.414843	0.00247158	0.693792	1.66e-08	0.415372	0.00243707	-0.0339193	0.813204	-0.267717	0.0575236	0.0800341	0.57665	0.00895958	0.950245	0.0650467	0.650195
PSMB8	green	0.214758	0.130184	0.345266	0.013087	0.718273	2.96e-09	0.329454	0.018237	-0.208638	0.141763	-0.146681	0.304368	0.0517207	0.718515	-0.181523	0.202374	0.0148666	0.917533	0.345266	0.013087	0.718273	2.96e-09	0.329454	0.018237	-0.208638	0.141763	-0.146681	0.304368	0.0517207	0.718515	-0.181523	0.202374	0.0148666	0.917533
BST2	green	0.194175	0.172145	0.374345	0.00680474	0.751899	2.03e-10	0.228275	0.107148	-0.246821	0.0807968	-0.130384	0.361797	-0.0515168	0.719579	-0.256844	0.0688477	-0.147473	0.301735	0.374345	0.00680474	0.751899	2.03e-10	0.228275	0.107148	-0.246821	0.0807968	-0.130384	0.361797	-0.0515168	0.719579	-0.256844	0.0688477	-0.147473	0.301735
IL5RA	green	0.184803	0.194201	0.295015	0.0355866	0.39633	0.00398786	0.0783301	0.584817	0.187659	0.187276	-0.143873	0.313821	0.0843997	0.555966	0.0758833	0.596636	0.0423659	0.767853	0.295015	0.0355866	0.39633	0.00398786	0.0783301	0.584817	0.187659	0.187276	-0.143873	0.313821	0.0843997	0.555966	0.0758833	0.596636	0.0423659	0.767853
TAPBP	green	0.184461	0.195042	0.288735	0.0398934	0.510632	0.000128952	-0.125912	0.378636	0.0668082	0.641359	-0.160658	0.260073	-0.352864	0.0110929	-0.0860678	0.548156	-0.337807	0.0153355	0.288735	0.0398934	0.510632	0.000128952	-0.125912	0.378636	0.0668082	0.641359	-0.160658	0.260073	-0.352864	0.0110929	-0.0860678	0.548156	-0.337807	0.0153355
UNC93B1	green	0.174712	0.220116	0.275611	0.0502818	0.457285	0.000742071	0.0233761	0.870659	-0.0683704	0.633564	-0.319047	0.0224917	-0.304415	0.0298635	-0.11531	0.420382	-0.100444	0.48311	0.275611	0.0502818	0.457285	0.000742071	0.0233761	0.870659	-0.0683704	0.633564	-0.319047	0.0224917	-0.304415	0.0298635	-0.11531	0.420382	-0.100444	0.48311
APOBEC3A	green	0.173268	0.224014	0.305374	0.0293254	0.541995	3.99e-05	0.208716	0.14161	-0.0788884	0.582136	-0.584732	6.61e-06	-0.224641	0.113007	0.240452	0.0891997	0.346694	0.0126904	0.305374	0.0293254	0.541995	3.99e-05	0.208716	0.14161	-0.0788884	0.582136	-0.584732	6.61e-06	-0.224641	0.113007	0.240452	0.0891997	0.346694	0.0126904
PLSCR1	green	0.169174	0.235319	0.383552	0.0054638	0.745862	3.38e-10	0.366621	0.00814208	-0.261607	0.0636856	-0.390343	0.00462882	0.0519919	0.7171	-0.0566151	0.693134	0.378006	0.00624063	0.383552	0.0054638	0.745862	3.38e-10	0.366621	0.00814208	-0.261607	0.0636856	-0.390343	0.00462882	0.0519919	0.7171	-0.0566151	0.693134	0.378006	0.00624063
EIF2AK2	green	0.164474	0.248772	0.402322	0.00342582	0.59173	4.81e-06	0.12517	0.381474	0.324085	0.0203376	-0.117012	0.413513	-0.0993066	0.488105	0.228249	0.107189	-0.0595518	0.678061	0.402322	0.00342582	0.59173	4.81e-06	0.12517	0.381474	0.324085	0.0203376	-0.117012	0.413513	-0.0993066	0.488105	0.228249	0.107189	-0.0595518	0.678061
RSAD2	green	0.163981	0.250215	0.381405	0.00575391	0.827858	6.76e-14	0.33025	0.017942	-0.248249	0.0790011	-0.436675	0.00135695	-0.0106419	0.940918	-0.0558793	0.696929	0.201749	0.155694	0.381405	0.00575391	0.827858	6.76e-14	0.33025	0.017942	-0.248249	0.0790011	-0.436675	0.00135695	-0.0106419	0.940918	-0.0558793	0.696929	0.201749	0.155694
RFXAP	green	-0.161072	0.258829	-0.287988	0.040433	-0.478913	0.000377729	-0.0543113	0.705041	0.21343	0.132633	0.229569	0.105118	0.254056	0.0720209	0.194755	0.170842	0.175557	0.217859	-0.287988	0.040433	-0.478913	0.000377729	-0.0543113	0.705041	0.21343	0.132633	0.229569	0.105118	0.254056	0.0720209	0.194755	0.170842	0.175557	0.217859
ANGPTL7	green	-0.134296	0.347446	-0.0726186	0.612566	-0.354476	0.0107054	-0.0577172	0.687463	0.417877	0.00227934	0.256417	0.0693262	0.0327419	0.819578	0.294613	0.0358497	-0.0599881	0.675832	-0.0726186	0.612566	-0.354476	0.0107054	-0.0577172	0.687463	0.417877	0.00227934	0.256417	0.0693262	0.0327419	0.819578	0.294613	0.0358497	-0.0599881	0.675832
ISG15	green	0.132307	0.354698	0.371321	0.00730358	0.845734	5.73e-15	0.189545	0.182803	-0.15351	0.282155	-0.528382	6.74e-05	-0.155597	0.275584	-0.0271032	0.850256	0.0354643	0.804858	0.371321	0.00730358	0.845734	5.73e-15	0.189545	0.182803	-0.15351	0.282155	-0.528382	6.74e-05	-0.155597	0.275584	-0.0271032	0.850256	0.0354643	0.804858
BMP4	green	-0.120887	0.398107	-0.134761	0.345765	-0.317656	0.0231189	-0.0723865	0.613706	0.0638403	0.656274	0.316317	0.0237367	0.00885746	0.950811	-0.130471	0.361476	-0.29894	0.0330949	-0.134761	0.345765	-0.317656	0.0231189	-0.0723865	0.613706	0.0638403	0.656274	0.316317	0.0237367	0.00885746	0.950811	-0.130471	0.361476	-0.29894	0.0330949
SOS2	green	-0.120831	0.398325	-0.160321	0.261088	-0.365074	0.00843564	0.116862	0.414114	-0.110763	0.439061	0.47552	0.000421188	0.369955	0.00753908	-0.119628	0.403073	-0.0165089	0.908459	-0.160321	0.261088	-0.365074	0.00843564	0.116862	0.414114	-0.110763	0.439061	0.47552	0.000421188	0.369955	0.00753908	-0.119628	0.403073	-0.0165089	0.908459
CCL7	green	0.110417	0.4405	0.268439	0.0568275	0.32803	0.0187755	0.144314	0.312324	0.122352	0.39237	-0.142027	0.320135	0.026622	0.852885	0.139951	0.327329	0.301799	0.0313729	0.268439	0.0568275	0.32803	0.0187755	0.144314	0.312324	0.122352	0.39237	-0.142027	0.320135	0.026622	0.852885	0.139951	0.327329	0.301799	0.0313729
KAL1	green	-0.10501	0.463339	-0.193459	0.173763	-0.334333	0.0164904	0.0785971	0.583534	-0.221994	0.117429	0.330676	0.0177855	0.208252	0.142517	-0.259989	0.0654034	-0.216918	0.126272	-0.193459	0.173763	-0.334333	0.0164904	0.0785971	0.583534	-0.221994	0.117429	0.330676	0.0177855	0.208252	0.142517	-0.259989	0.0654034	-0.216918	0.126272
FCN2	green	-0.102923	0.472323	-0.136976	0.337821	-0.339731	0.0147263	0.0179013	0.900776	0.113862	0.42628	0.211818	0.135654	0.0529204	0.712265	0.0140227	0.922199	0.0780271	0.586275	-0.136976	0.337821	-0.339731	0.0147263	0.0179013	0.900776	0.113862	0.42628	0.211818	0.135654	0.0529204	0.712265	0.0140227	0.922199	0.0780271	0.586275
DHX58	green	0.101095	0.480266	0.252664	0.0736472	0.476356	0.00041008	-0.0276528	0.847256	-0.170316	0.232127	-0.00651215	0.963825	-0.312429	0.0256098	-0.427953	0.00173244	-0.508593	0.000138623	0.252664	0.0736472	0.476356	0.00041008	-0.0276528	0.847256	-0.170316	0.232127	-0.00651215	0.963825	-0.312429	0.0256098	-0.427953	0.00173244	-0.508593	0.000138623
PML	green	-0.100106	0.484592	0.125963	0.378441	0.490097	0.000261683	0.193971	0.172605	-0.129458	0.365247	-0.352726	0.0111268	0.178578	0.209916	0.0722507	0.614373	0.360515	0.00935496	0.125963	0.378441	0.490097	0.000261683	0.193971	0.172605	-0.129458	0.365247	-0.352726	0.0111268	0.178578	0.209916	0.0722507	0.614373	0.360515	0.00935496
NTS	green	-0.0669835	0.640483	-0.0772841	0.589857	-0.294973	0.0356139	-0.0565713	0.69336	0.243622	0.0849352	0.171577	0.228635	-0.0748067	0.601869	0.130434	0.361612	-0.271248	0.0541863	-0.0772841	0.589857	-0.294973	0.0356139	-0.0565713	0.69336	0.243622	0.0849352	0.171577	0.228635	-0.0748067	0.601869	0.130434	0.361612	-0.271248	0.0541863
TAC1	green	-0.0642091	0.654414	-0.118292	0.408386	-0.304592	0.0297633	0.0703567	0.62371	-0.0552739	0.700057	0.359646	0.00953968	0.116883	0.414029	-0.0814635	0.569839	-0.0814698	0.569809	-0.118292	0.408386	-0.304592	0.0297633	0.0703567	0.62371	-0.0552739	0.700057	0.359646	0.00953968	0.116883	0.414029	-0.0814635	0.569839	-0.0814698	0.569809
PSMD7	green	-0.0633101	0.658953	-0.0919538	0.521027	0.32188	0.0212578	0.128199	0.369968	-0.144065	0.313169	-0.417426	0.00230701	0.161977	0.256128	0.229979	0.104481	0.40998	0.00280984	-0.0919538	0.521027	0.32188	0.0212578	0.128199	0.369968	-0.144065	0.313169	-0.417426	0.00230701	0.161977	0.256128	0.229979	0.104481	0.40998	0.00280984
UCN	green	-0.0564	0.694242	-0.203901	0.151239	-0.362437	0.00895733	-0.188725	0.184737	0.0744785	0.603468	0.215306	0.129182	-0.152824	0.284335	-0.146005	0.306627	-0.339219	0.0148864	-0.203901	0.151239	-0.362437	0.00895733	-0.188725	0.184737	0.0744785	0.603468	0.215306	0.129182	-0.152824	0.284335	-0.146005	0.306627	-0.339219	0.0148864
GIPR	green	-0.0416296	0.771778	-0.13992	0.327439	-0.390109	0.00465567	-0.160514	0.260506	0.150876	0.290592	0.173754	0.222695	0.0265292	0.853392	0.190804	0.179857	-0.0289776	0.840031	-0.13992	0.327439	-0.390109	0.00465567	-0.160514	0.260506	0.150876	0.290592	0.173754	0.222695	0.0265292	0.853392	0.190804	0.179857	-0.0289776	0.840031
PENK	green	-0.030318	0.832736	-0.0652898	0.648973	-0.411618	0.00269158	0.0485638	0.735049	0.0976467	0.495441	0.230876	0.103098	0.0182134	0.899054	0.124513	0.383998	0.0590208	0.680778	-0.0652898	0.648973	-0.411618	0.00269158	0.0485638	0.735049	0.0976467	0.495441	0.230876	0.103098	0.0182134	0.899054	0.124513	0.383998	0.0590208	0.680778
FGF13	green	0.0242664	0.865777	-0.106163	0.458416	-0.386246	0.00511806	-0.0242567	0.86583	0.0437432	0.760526	0.15723	0.270513	-0.013593	0.924576	0.0251718	0.860817	-0.14315	0.316282	-0.106163	0.458416	-0.386246	0.00511806	-0.0242567	0.86583	0.0437432	0.760526	0.15723	0.270513	-0.013593	0.924576	0.0251718	0.860817	-0.14315	0.316282
FGFR2	green	-0.0234485	0.870261	-0.188033	0.186384	-0.32343	0.0206076	-0.0469289	0.74366	-0.0360678	0.801604	0.300156	0.0323535	0.0518159	0.718019	-0.048226	0.736826	-0.0995414	0.487072	-0.188033	0.186384	-0.32343	0.0206076	-0.0469289	0.74366	-0.0360678	0.801604	0.300156	0.0323535	0.0518159	0.718019	-0.048226	0.736826	-0.0995414	0.487072
EDN3	green	-0.0216094	0.880359	-0.0930145	0.51621	-0.426268	0.00181484	-0.0340511	0.812491	0.249408	0.0775671	0.330422	0.0178787	0.266083	0.0591219	0.162366	0.254972	0.159388	0.26391	-0.0930145	0.51621	-0.426268	0.00181484	-0.0340511	0.812491	0.249408	0.0775671	0.330422	0.0178787	0.266083	0.0591219	0.162366	0.254972	0.159388	0.26391
GMPR	green	-0.0159941	0.911302	0.124688	0.383325	0.433598	0.00148016	-0.053265	0.710472	-0.0374536	0.794144	-0.283139	0.0440833	-0.0478546	0.73878	-0.0285739	0.842231	0.046148	0.747783	0.124688	0.383325	0.433598	0.00148016	-0.053265	0.710472	-0.0374536	0.794144	-0.283139	0.0440833	-0.0478546	0.73878	-0.0285739	0.842231	0.046148	0.747783
OSBPL1A	green	0.0119644	0.933591	-0.0895241	0.532144	-0.494075	0.00022895	-0.0279203	0.845796	0.0873384	0.542243	0.297765	0.0338253	0.0934734	0.514133	0.0646227	0.652329	0.150886	0.29056	-0.0895241	0.532144	-0.494075	0.00022895	-0.0279203	0.845796	0.0873384	0.542243	0.297765	0.0338253	0.0934734	0.514133	0.0646227	0.652329	0.150886	0.29056
SECTM1	green	0.00982628	0.945439	0.170447	0.231761	0.549235	3e-05	0.165292	0.246393	-0.106364	0.457562	-0.310054	0.0268137	-0.0238117	0.868269	-0.0510355	0.722093	0.009874	0.945174	0.170447	0.231761	0.549235	3e-05	0.165292	0.246393	-0.106364	0.457562	-0.310054	0.0268137	-0.0238117	0.868269	-0.0510355	0.722093	0.009874	0.945174
IL1RN	green	0.00471601	0.973799	0.186733	0.189501	0.410267	0.00278878	0.275702	0.0502026	0.0198898	0.889818	-0.121508	0.395669	0.220626	0.119764	0.0920353	0.520656	0.31479	0.0244581	0.186733	0.189501	0.410267	0.00278878	0.275702	0.0502026	0.0198898	0.889818	-0.121508	0.395669	0.220626	0.119764	0.0920353	0.520656	0.31479	0.0244581
TNFRSF14	grey	0.375155	0.00667616	0.26237	0.0628883	0.157138	0.270798	0.16653	0.242825	-0.0614712	0.668276	0.289813	0.0391251	0.00882667	0.950982	-0.213809	0.131931	-0.270541	0.0548418	0.26237	0.0628883	0.157138	0.270798	0.16653	0.242825	-0.0614712	0.668276	0.289813	0.0391251	0.00882667	0.950982	-0.213809	0.131931	-0.270541	0.0548418
MOCOS	grey	-0.360239	0.00941331	-0.188296	0.185757	0.20562	0.147746	-0.221164	0.118842	-0.175175	0.218876	-0.404603	0.00323096	-0.247375	0.0800956	-0.00345599	0.980798	0.0913347	0.523849	-0.188296	0.185757	0.20562	0.147746	-0.221164	0.118842	-0.175175	0.218876	-0.404603	0.00323096	-0.247375	0.0800956	-0.00345599	0.980798	0.0913347	0.523849
CLIC3	grey	0.345887	0.0129132	0.281278	0.0455545	0.143925	0.313642	0.138173	0.333575	0.10113	0.480113	0.0690351	0.630259	0.090991	0.525418	0.0997738	0.486051	0.133673	0.349708	0.281278	0.0455545	0.143925	0.313642	0.138173	0.333575	0.10113	0.480113	0.0690351	0.630259	0.090991	0.525418	0.0997738	0.486051	0.133673	0.349708
FCRL2	grey	0.341641	0.0141416	0.301656	0.0314572	0.0639134	0.655905	0.12473	0.383163	0.263468	0.0617552	-0.0212088	0.882562	-0.0990094	0.489414	0.179285	0.208088	-0.189178	0.183666	0.301656	0.0314572	0.0639134	0.655905	0.12473	0.383163	0.263468	0.0617552	-0.0212088	0.882562	-0.0990094	0.489414	0.179285	0.208088	-0.189178	0.183666
BRIP1	grey	-0.333468	0.0167895	-0.255008	0.0709242	-0.0241908	0.866191	-0.0945818	0.509134	-0.0548426	0.702289	-0.315163	0.0242802	-0.0944378	0.509782	0.0926356	0.517928	0.0999465	0.485292	-0.255008	0.0709242	-0.0241908	0.866191	-0.0945818	0.509134	-0.0548426	0.702289	-0.315163	0.0242802	-0.0944378	0.509782	0.0926356	0.517928	0.0999465	0.485292
IRF3	grey	0.322952	0.0208065	0.22829	0.107124	0.0350742	0.806963	-0.0756979	0.597535	0.0360274	0.801822	0.028742	0.841315	-0.191856	0.177425	0.0271145	0.850194	-0.17073	0.230977	0.22829	0.107124	0.0350742	0.806963	-0.0756979	0.597535	0.0360274	0.801822	0.028742	0.841315	-0.191856	0.177425	0.0271145	0.850194	-0.17073	0.230977
GDF3	grey	0.313571	0.0250471	0.126	0.378302	-0.0414431	0.772773	0.266492	0.0587185	0.0493168	0.731094	0.391041	0.0045498	0.441008	0.00119894	-0.00472597	0.973743	0.134912	0.345217	0.126	0.378302	-0.0414431	0.772773	0.266492	0.0587185	0.0493168	0.731094	0.391041	0.0045498	0.441008	0.00119894	-0.00472597	0.973743	0.134912	0.345217
NOV	grey	0.305666	0.0291628	0.20272	0.153671	0.0857529	0.549627	0.0848967	0.553633	0.232963	0.0999355	0.310858	0.0264012	0.231291	0.102464	0.234505	0.097647	0.247663	0.0797335	0.20272	0.153671	0.0857529	0.549627	0.0848967	0.553633	0.232963	0.0999355	0.310858	0.0264012	0.231291	0.102464	0.234505	0.097647	0.247663	0.0797335
WFDC2	grey	-0.301944	0.0312876	-0.204242	0.150541	-0.114251	0.424694	-0.133495	0.350357	-0.0823976	0.565408	0.194467	0.171488	0.0313592	0.827078	-0.0854301	0.551136	-0.0927605	0.517362	-0.204242	0.150541	-0.114251	0.424694	-0.133495	0.350357	-0.0823976	0.565408	0.194467	0.171488	0.0313592	0.827078	-0.0854301	0.551136	-0.0927605	0.517362
SIGLEC6	grey	0.300201	0.032326	0.308753	0.0274931	-0.10872	0.4476	0.25323	0.072983	0.239047	0.0911418	0.222218	0.117049	0.190046	0.181626	0.292358	0.0373591	0.117086	0.413213	0.308753	0.0274931	-0.10872	0.4476	0.25323	0.072983	0.239047	0.0911418	0.222218	0.117049	0.190046	0.181626	0.292358	0.0373591	0.117086	0.413213
CST4	grey	0.299145	0.0329694	0.282018	0.0449649	0.215124	0.129516	0.0179607	0.900448	0.0752593	0.599667	0.242115	0.0869424	0.0224803	0.875575	-0.215766	0.128347	-0.383351	0.00549045	0.282018	0.0449649	0.215124	0.129516	0.0179607	0.900448	0.0752593	0.599667	0.242115	0.0869424	0.0224803	0.875575	-0.215766	0.128347	-0.383351	0.00549045
ESM1	grey	-0.297944	0.0337135	-0.285755	0.0420817	0.0507255	0.723714	-0.133289	0.351106	0.0734857	0.608318	-0.36313	0.00881766	0.0710804	0.620135	0.328742	0.0185047	0.265758	0.0594442	-0.285755	0.0420817	0.0507255	0.723714	-0.133289	0.351106	0.0734857	0.608318	-0.36313	0.00881766	0.0710804	0.620135	0.328742	0.0185047	0.265758	0.0594442
TSHR	grey	0.28918	0.0395742	0.318695	0.0226491	0.231802	0.101686	0.032404	0.821409	0.213908	0.131748	-0.00408717	0.977292	0.0824511	0.565155	0.182034	0.201086	0.0718602	0.616293	0.318695	0.0226491	0.231802	0.101686	0.032404	0.821409	0.213908	0.131748	-0.00408717	0.977292	0.0824511	0.565155	0.182034	0.201086	0.0718602	0.616293
EGF	grey	0.28558	0.0422132	0.181083	0.203489	0.122019	0.39367	-0.00931309	0.948284	0.0994519	0.487466	0.188793	0.184577	-0.0355851	0.804207	-0.0869172	0.5442	-0.109787	0.44313	0.181083	0.203489	0.122019	0.39367	-0.00931309	0.948284	0.0994519	0.487466	0.188793	0.184577	-0.0355851	0.804207	-0.0869172	0.5442	-0.109787	0.44313
TNFSF4	grey	0.283899	0.043494	0.170386	0.231931	0.365956	0.00826703	0.259877	0.0655244	-0.239726	0.0901988	-0.0236428	0.869195	0.168762	0.236476	-0.206577	0.145828	-0.0760019	0.59606	0.170386	0.231931	0.365956	0.00826703	0.259877	0.0655244	-0.239726	0.0901988	-0.0236428	0.869195	0.168762	0.236476	-0.206577	0.145828	-0.0760019	0.59606
MAPK14	grey	0.281803	0.0451359	0.225411	0.111747	-0.0202877	0.887629	0.251336	0.0752266	0.00868672	0.951758	0.0626383	0.662354	0.044709	0.7554	0.0194032	0.892498	0.189748	0.182326	0.225411	0.111747	-0.0202877	0.887629	0.251336	0.0752266	0.00868672	0.951758	0.0626383	0.662354	0.044709	0.7554	0.0194032	0.892498	0.189748	0.182326
ABAT	grey	-0.279749	0.0467925	-0.276739	0.0493106	-0.245301	0.0827435	-0.188985	0.184121	0.0491102	0.732178	0.147553	0.301469	-0.223106	0.115556	-0.070493	0.623036	-0.521449	8.72e-05	-0.276739	0.0493106	-0.245301	0.0827435	-0.188985	0.184121	0.0491102	0.732178	0.147553	0.301469	-0.223106	0.115556	-0.070493	0.623036	-0.521449	8.72e-05
DEFB1	grey	0.278131	0.0481331	0.212901	0.133619	0.000886721	0.995073	0.033019	0.818077	0.246649	0.0810148	0.12863	0.368348	0.142851	0.317306	0.269176	0.0561253	0.287802	0.0405679	0.212901	0.133619	0.000886721	0.995073	0.033019	0.818077	0.246649	0.0810148	0.12863	0.368348	0.142851	0.317306	0.269176	0.0561253	0.287802	0.0405679
NR1D2	grey	-0.2781	0.0481586	-0.190263	0.18112	-0.225023	0.11238	-0.0201153	0.888577	0.0977707	0.494891	0.066634	0.642231	-0.0372079	0.795466	0.136044	0.341148	-0.162652	0.254125	-0.190263	0.18112	-0.225023	0.11238	-0.0201153	0.888577	0.0977707	0.494891	0.066634	0.642231	-0.0372079	0.795466	0.136044	0.341148	-0.162652	0.254125
AKT2	grey	-0.277755	0.0484484	-0.112622	0.431369	-0.0410239	0.775011	-0.091568	0.522784	0.290003	0.0389907	-0.129814	0.363917	-0.161029	0.258959	0.371241	0.0073171	-0.0267989	0.851918	-0.112622	0.431369	-0.0410239	0.775011	-0.091568	0.522784	0.290003	0.0389907	-0.129814	0.363917	-0.161029	0.258959	0.371241	0.0073171	-0.0267989	0.851918
TRIM5	grey	0.275201	0.0506385	0.283292	0.0439642	0.323245	0.0206844	0.200123	0.159124	-0.163266	0.252315	0.0176829	0.90198	0.13039	0.361776	-0.0785375	0.58382	0.0907931	0.526323	0.283292	0.0439642	0.323245	0.0206844	0.200123	0.159124	-0.163266	0.252315	0.0176829	0.90198	0.13039	0.361776	-0.0785375	0.58382	0.0907931	0.526323
KLRC3	grey	0.274499	0.0512544	0.22275	0.116153	0.119931	0.401874	-0.0971892	0.497473	0.130038	0.363082	0.0166485	0.907689	-0.0865506	0.545906	0.121341	0.396325	0.015406	0.914551	0.22275	0.116153	0.119931	0.401874	-0.0971892	0.497473	0.130038	0.363082	0.0166485	0.907689	-0.0865506	0.545906	0.121341	0.396325	0.015406	0.914551
APOD	grey	0.273882	0.0518014	0.254277	0.0717655	-0.127446	0.372808	0.00349556	0.980578	0.0679353	0.635731	0.424464	0.00190688	0.0538849	0.707253	-0.229547	0.105153	-0.162499	0.254579	0.254277	0.0717655	-0.127446	0.372808	0.00349556	0.980578	0.0679353	0.635731	0.424464	0.00190688	0.0538849	0.707253	-0.229547	0.105153	-0.162499	0.254579
NFYC	grey	0.272625	0.0529287	0.20662	0.145744	0.119916	0.401935	0.0463208	0.74687	-0.0252917	0.860161	0.238507	0.0918973	0.0239166	0.867694	-0.060996	0.670694	-0.0680007	0.635405	0.20662	0.145744	0.119916	0.401935	0.0463208	0.74687	-0.0252917	0.860161	0.238507	0.0918973	0.0239166	0.867694	-0.060996	0.670694	-0.0680007	0.635405
CALCB	grey	-0.266339	0.0588693	-0.162763	0.253798	-0.0122384	0.932074	-0.138751	0.331537	-0.0441939	0.758133	-0.0654932	0.647951	0.0737919	0.60682	0.0189922	0.894762	0.093985	0.511823	-0.162763	0.253798	-0.0122384	0.932074	-0.138751	0.331537	-0.0441939	0.758133	-0.0654932	0.647951	0.0737919	0.60682	0.0189922	0.894762	0.093985	0.511823
WNT5A	grey	-0.262419	0.0628376	-0.244082	0.0843308	-0.238965	0.0912561	0.0891025	0.534085	-0.214704	0.130282	0.401503	0.00349823	0.392288	0.00441133	-0.346819	0.012656	-0.0779515	0.586639	-0.244082	0.0843308	-0.238965	0.0912561	0.0891025	0.534085	-0.214704	0.130282	0.401503	0.00349823	0.392288	0.00441133	-0.346819	0.012656	-0.0779515	0.586639
CAPZA1	grey	0.261365	0.0639402	0.179633	0.207192	0.190706	0.180085	0.185708	0.191986	-0.192226	0.176575	-0.232053	0.101306	0.0341848	0.811768	-0.120926	0.397953	0.173416	0.223612	0.179633	0.207192	0.190706	0.180085	0.185708	0.191986	-0.192226	0.176575	-0.232053	0.101306	0.0341848	0.811768	-0.120926	0.397953	0.173416	0.223612
OPRK1	grey	0.259131	0.0663295	0.238177	0.0923605	0.254287	0.0717534	0.0206945	0.88539	0.189537	0.182821	-0.10663	0.456428	0.0558317	0.697175	0.267322	0.0579061	0.280602	0.0460985	0.238177	0.0923605	0.254287	0.0717534	0.0206945	0.88539	0.189537	0.182821	-0.10663	0.456428	0.0558317	0.697175	0.267322	0.0579061	0.280602	0.0460985
FABP6	grey	-0.256112	0.0696698	-0.200487	0.158352	-0.140608	0.325042	-0.237732	0.092989	0.125659	0.379604	-0.187862	0.18679	-0.0108306	0.939872	0.17112	0.229897	0.120777	0.39854	-0.200487	0.158352	-0.140608	0.325042	-0.237732	0.092989	0.125659	0.379604	-0.187862	0.18679	-0.0108306	0.939872	0.17112	0.229897	0.120777	0.39854
AMPD2	grey	0.255931	0.0698747	0.241961	0.0871496	0.181502	0.202428	0.152254	0.286156	0.386787	0.00505096	-0.10694	0.455114	0.130118	0.362788	0.489247	0.000269207	0.503164	0.000167671	0.241961	0.0871496	0.181502	0.202428	0.152254	0.286156	0.386787	0.00505096	-0.10694	0.455114	0.130118	0.362788	0.489247	0.000269207	0.503164	0.000167671
IL9R	grey	0.255466	0.0704013	0.102507	0.474124	0.0553374	0.699729	-0.0822859	0.565937	0.070238	0.624297	0.00210115	0.988325	-0.101214	0.479744	0.0737557	0.606997	-0.0882748	0.537905	0.102507	0.474124	0.0553374	0.699729	-0.0822859	0.565937	0.070238	0.624297	0.00210115	0.988325	-0.101214	0.479744	0.0737557	0.606997	-0.0882748	0.537905
IL10	grey	0.255127	0.0707879	0.266854	0.0583634	0.143801	0.314064	0.234239	0.098039	0.331081	0.0176379	0.117236	0.412613	0.225922	0.110915	0.302288	0.031086	0.116343	0.416203	0.266854	0.0583634	0.143801	0.314064	0.234239	0.098039	0.331081	0.0176379	0.117236	0.412613	0.225922	0.110915	0.302288	0.031086	0.116343	0.416203
AVPR1B	grey	0.255018	0.0709126	0.208762	0.14152	0.0764261	0.594005	-0.0668904	0.640948	0.225695	0.111284	0.00825677	0.954144	0.00679684	0.962245	0.127444	0.372816	-0.0280079	0.845318	0.208762	0.14152	0.0764261	0.594005	-0.0668904	0.640948	0.225695	0.111284	0.00825677	0.954144	0.00679684	0.962245	0.127444	0.372816	-0.0280079	0.845318
KLRD1	grey	0.25365	0.0724923	0.357732	0.00995772	0.411029	0.00273358	0.28833	0.0401847	0.271876	0.0536096	-0.132178	0.355173	0.0169184	0.906199	0.229047	0.105934	0.115583	0.419276	0.357732	0.00995772	0.411029	0.00273358	0.28833	0.0401847	0.271876	0.0536096	-0.132178	0.355173	0.0169184	0.906199	0.229047	0.105934	0.115583	0.419276
ULBP2	grey	-0.2528	0.073487	-0.134412	0.347026	-0.0991197	0.488928	-0.0426113	0.766546	0.251688	0.0748056	-0.120896	0.398072	0.223223	0.11536	0.425274	0.00186506	0.532813	5.7e-05	-0.134412	0.347026	-0.0991197	0.488928	-0.0426113	0.766546	0.251688	0.0748056	-0.120896	0.398072	0.223223	0.11536	0.425274	0.00186506	0.532813	5.7e-05
DEPDC5	grey	-0.252185	0.0742145	-0.207435	0.144126	-0.03481	0.80839	-0.130359	0.361889	-0.150995	0.290207	-0.193151	0.174462	-0.188021	0.186411	-0.0853402	0.551556	-0.0731121	0.610147	-0.207435	0.144126	-0.03481	0.80839	-0.130359	0.361889	-0.150995	0.290207	-0.193151	0.174462	-0.188021	0.186411	-0.0853402	0.551556	-0.0731121	0.610147
RLN1	grey	0.247628	0.0797777	0.233886	0.0985613	0.141411	0.322259	0.0955716	0.504691	0.36914	0.00768273	0.038831	0.786748	-0.069218	0.629351	0.29717	0.0341999	-0.138193	0.333505	0.233886	0.0985613	0.141411	0.322259	0.0955716	0.504691	0.36914	0.00768273	0.038831	0.786748	-0.069218	0.629351	0.29717	0.0341999	-0.138193	0.333505
IL17RC	grey	-0.242606	0.0862841	-0.384157	0.0053845	-0.457696	0.000732922	-0.331216	0.0175889	-0.205474	0.148041	0.16959	0.234152	-0.165735	0.245113	-0.41394	0.00253155	-0.359058	0.00966648	-0.384157	0.0053845	-0.457696	0.000732922	-0.331216	0.0175889	-0.205474	0.148041	0.16959	0.234152	-0.165735	0.245113	-0.41394	0.00253155	-0.359058	0.00966648
STC1	grey	-0.242424	0.0865283	-0.202052	0.15506	-0.0946255	0.508937	-0.253725	0.0724053	0.115941	0.417828	-0.0468594	0.744026	-0.298639	0.0332812	0.0875359	0.541327	-0.222142	0.117177	-0.202052	0.15506	-0.0946255	0.508937	-0.253725	0.0724053	0.115941	0.417828	-0.0468594	0.744026	-0.298639	0.0332812	0.0875359	0.541327	-0.222142	0.117177
KIR3DL1	grey	0.238775	0.0915221	0.247401	0.0800636	-0.0153211	0.91502	0.234685	0.0973823	0.164292	0.249303	0.0312444	0.827701	-0.14226	0.319333	0.137975	0.334274	0.0317202	0.825118	0.247401	0.0800636	-0.0153211	0.91502	0.234685	0.0973823	0.164292	0.249303	0.0312444	0.827701	-0.14226	0.319333	0.137975	0.334274	0.0317202	0.825118
CDK4	grey	-0.236747	0.0943922	-0.134284	0.347491	-0.00825663	0.954144	0.0161062	0.910683	0.00925166	0.948625	-0.317677	0.0231093	0.170019	0.232953	0.231753	0.101759	0.287864	0.0405233	-0.134284	0.347491	-0.00825663	0.954144	0.0161062	0.910683	0.00925166	0.948625	-0.317677	0.0231093	0.170019	0.232953	0.231753	0.101759	0.287864	0.0405233
BMP8B	grey	-0.235444	0.0962741	-0.252788	0.0735012	-0.302767	0.0308071	-0.192257	0.176504	0.274884	0.0509159	0.107683	0.451971	0.132047	0.355654	0.237937	0.0926996	0.241861	0.0872846	-0.252788	0.0735012	-0.302767	0.0308071	-0.192257	0.176504	0.274884	0.0509159	0.107683	0.451971	0.132047	0.355654	0.237937	0.0926996	0.241861	0.0872846
LRRC42	grey	-0.233366	0.0993327	-0.207937	0.143135	-0.000802302	0.995542	-0.00544197	0.969767	-0.275676	0.0502258	-0.184812	0.194178	0.0159684	0.911444	-0.121025	0.397564	0.237069	0.093932	-0.207937	0.143135	-0.000802302	0.995542	-0.00544197	0.969767	-0.275676	0.0502258	-0.184812	0.194178	0.0159684	0.911444	-0.121025	0.397564	0.237069	0.093932
TYK2	grey	0.232847	0.100109	0.2466	0.0810777	0.0396925	0.782131	0.0756361	0.597836	-0.185339	0.192887	0.175891	0.216971	-0.220139	0.120605	-0.379196	0.00606633	-0.391862	0.00445823	0.2466	0.0810777	0.0396925	0.782131	0.0756361	0.597836	-0.185339	0.192887	0.175891	0.216971	-0.220139	0.120605	-0.379196	0.00606633	-0.391862	0.00445823
RARG	grey	-0.232237	0.101026	-0.177915	0.211642	-0.247472	0.079974	-0.0848369	0.553914	0.147208	0.302614	0.241043	0.0883922	0.152443	0.285553	0.190831	0.179795	-0.140372	0.325864	-0.177915	0.211642	-0.247472	0.079974	-0.0848369	0.553914	0.147208	0.302614	0.241043	0.0883922	0.152443	0.285553	0.190831	0.179795	-0.140372	0.325864
CD244	grey	0.231537	0.102088	0.205516	0.147957	0.0175152	0.902905	0.306663	0.0286146	0.239774	0.0901326	0.0174017	0.903532	0.148595	0.298032	0.229057	0.105917	0.0802528	0.575605	0.205516	0.147957	0.0175152	0.902905	0.306663	0.0286146	0.239774	0.0901326	0.0174017	0.903532	0.148595	0.298032	0.229057	0.105917	0.0802528	0.575605
NMBR	grey	0.230628	0.10348	0.126024	0.37821	-0.0918948	0.521295	0.136588	0.339205	0.171325	0.22933	0.267437	0.0577943	0.0586647	0.682601	0.0426197	0.766501	-0.130008	0.363195	0.126024	0.37821	-0.0918948	0.521295	0.136588	0.339205	0.171325	0.22933	0.267437	0.0577943	0.0586647	0.682601	0.0426197	0.766501	-0.130008	0.363195
THRB	grey	0.229899	0.104605	0.151795	0.28763	-0.0567353	0.692514	0.00585613	0.967468	0.275363	0.0504976	0.131447	0.357861	0.0399485	0.780761	0.171449	0.22899	-0.122028	0.393636	0.151795	0.28763	-0.0567353	0.692514	0.00585613	0.967468	0.275363	0.0504976	0.131447	0.357861	0.0399485	0.780761	0.171449	0.22899	-0.122028	0.393636
RORA	grey	0.229619	0.10504	0.204342	0.150337	0.00359138	0.980046	0.0388699	0.786539	0.269118	0.0561802	0.169165	0.235344	0.0791527	0.580868	0.265483	0.0597184	0.0388298	0.786754	0.204342	0.150337	0.00359138	0.980046	0.0388699	0.786539	0.269118	0.0561802	0.169165	0.235344	0.0791527	0.580868	0.265483	0.0597184	0.0388298	0.786754
PSMD5	grey	0.229322	0.105504	0.106637	0.456401	0.00642836	0.964291	-0.00529962	0.970558	-0.0801193	0.576243	0.177383	0.213033	0.199782	0.159851	-0.21789	0.12454	-0.0533854	0.709847	0.106637	0.456401	0.00642836	0.964291	-0.00529962	0.970558	-0.0801193	0.576243	0.177383	0.213033	0.199782	0.159851	-0.21789	0.12454	-0.0533854	0.709847
PNOC	grey	0.229269	0.105587	0.180245	0.205623	0.0901993	0.529043	0.202908	0.153282	0.261383	0.063922	-0.168411	0.237467	-0.0834705	0.560339	0.367486	0.00798176	0.168012	0.238596	0.180245	0.205623	0.0901993	0.529043	0.202908	0.153282	0.261383	0.063922	-0.168411	0.237467	-0.0834705	0.560339	0.367486	0.00798176	0.168012	0.238596
VNN3	grey	0.22879	0.106336	0.264935	0.0602666	0.234038	0.0983354	0.117637	0.411001	0.189134	0.183769	-0.138098	0.33384	-0.127926	0.370995	0.106746	0.455938	0.0777792	0.587469	0.264935	0.0602666	0.234038	0.0983354	0.117637	0.411001	0.189134	0.183769	-0.138098	0.33384	-0.127926	0.370995	0.106746	0.455938	0.0777792	0.587469
PPP3CB	grey	0.228299	0.107109	0.183345	0.197804	0.0530455	0.711614	0.236241	0.0951191	-0.257576	0.0680342	0.317836	0.0230369	0.0468677	0.743982	-0.517493	0.000100765	-0.357664	0.00997294	0.183345	0.197804	0.0530455	0.711614	0.236241	0.0951191	-0.257576	0.0680342	0.317836	0.0230369	0.0468677	0.743982	-0.517493	0.000100765	-0.357664	0.00997294
MDK	grey	-0.227707	0.108048	-0.199247	0.160995	0.0787695	0.582706	-0.0794837	0.579282	-0.219628	0.12149	0.0912117	0.52441	0.233395	0.0992896	-0.220496	0.119988	-0.0463993	0.746456	-0.199247	0.160995	0.0787695	0.582706	-0.0794837	0.579282	-0.219628	0.12149	0.0912117	0.52441	0.233395	0.0992896	-0.220496	0.119988	-0.0463993	0.746456
IARS	grey	-0.227284	0.108722	-0.278121	0.0481415	-0.00575757	0.968015	-0.140397	0.325778	-0.13533	0.343713	-0.347976	0.012343	-0.0934033	0.51445	0.173964	0.222129	0.408905	0.00288988	-0.278121	0.0481415	-0.00575757	0.968015	-0.140397	0.325778	-0.13533	0.343713	-0.347976	0.012343	-0.0934033	0.51445	0.173964	0.222129	0.408905	0.00288988
FADD	grey	-0.226659	0.109724	-0.284678	0.0428965	-0.0502871	0.726008	-0.160942	0.259221	-0.251374	0.0751807	-0.265963	0.0592412	-0.241283	0.0880657	-0.199588	0.160266	-0.171734	0.228203	-0.284678	0.0428965	-0.0502871	0.726008	-0.160942	0.259221	-0.251374	0.0751807	-0.265963	0.0592412	-0.241283	0.0880657	-0.199588	0.160266	-0.171734	0.228203
OGT	grey	0.225685	0.1113	0.274184	0.0515334	0.101124	0.48014	0.00510583	0.971634	0.111942	0.434174	0.159469	0.263662	-0.00778407	0.956766	0.0255068	0.858984	0.0940009	0.511751	0.274184	0.0515334	0.101124	0.48014	0.00510583	0.971634	0.111942	0.434174	0.159469	0.263662	-0.00778407	0.956766	0.0255068	0.858984	0.0940009	0.511751
MYL6B	grey	-0.224605	0.113068	-0.11988	0.402078	-0.204804	0.149397	-0.121072	0.397378	0.278725	0.0476376	0.307624	0.0280946	0.186917	0.189058	0.143472	0.315185	-0.081587	0.569252	-0.11988	0.402078	-0.204804	0.149397	-0.121072	0.397378	0.278725	0.0476376	0.307624	0.0280946	0.186917	0.189058	0.143472	0.315185	-0.081587	0.569252
RASGRP1	grey	0.223356	0.115138	0.300001	0.0324474	0.222647	0.116327	0.0198296	0.89015	0.185582	0.192293	-0.0116664	0.935241	-0.223516	0.114871	0.0881799	0.538344	-0.251603	0.0749071	0.300001	0.0324474	0.222647	0.116327	0.0198296	0.89015	0.185582	0.192293	-0.0116664	0.935241	-0.223516	0.114871	0.0881799	0.538344	-0.251603	0.0749071
KLHL7	grey	-0.222746	0.11616	-0.269045	0.0562493	0.00693897	0.961456	-0.0320428	0.823367	-0.258029	0.0675333	-0.33391	0.0166362	0.233458	0.0991962	0.00182505	0.989859	0.417165	0.00232321	-0.269045	0.0562493	0.00693897	0.961456	-0.0320428	0.823367	-0.258029	0.0675333	-0.33391	0.0166362	0.233458	0.0991962	0.00182505	0.989859	0.417165	0.00232321
LIME1	grey	0.221595	0.118106	0.202308	0.154527	-0.0248077	0.862811	0.0614799	0.668232	0.0675212	0.637797	0.0105329	0.941522	-0.109642	0.443735	0.136266	0.340353	-0.0853142	0.551678	0.202308	0.154527	-0.0248077	0.862811	0.0614799	0.668232	0.0675212	0.637797	0.0105329	0.941522	-0.109642	0.443735	0.136266	0.340353	-0.0853142	0.551678
MC4R	grey	0.221044	0.119046	0.251768	0.0747103	0.135701	0.34238	0.00673997	0.962561	0.278394	0.0479125	-0.020256	0.887803	-0.0601346	0.675085	0.228994	0.106016	0.00916948	0.949081	0.251768	0.0747103	0.135701	0.34238	0.00673997	0.962561	0.278394	0.0479125	-0.020256	0.887803	-0.0601346	0.675085	0.228994	0.106016	0.00916948	0.949081
MDH1	grey	-0.21991	0.121001	-0.247629	0.0797771	-0.193802	0.172987	-0.011689	0.935116	-0.125165	0.381496	-0.26802	0.0572305	0.0433878	0.762414	0.205152	0.148692	0.44145	0.00118381	-0.247629	0.0797771	-0.193802	0.172987	-0.011689	0.935116	-0.125165	0.381496	-0.26802	0.0572305	0.0433878	0.762414	0.205152	0.148692	0.44145	0.00118381
GMIP	grey	0.219634	0.12148	0.348911	0.0120949	0.42186	0.00204709	0.231842	0.101625	-0.198133	0.163397	-0.209333	0.140411	-0.0963143	0.50137	-0.148428	0.298582	0.0069294	0.961509	0.348911	0.0120949	0.42186	0.00204709	0.231842	0.101625	-0.198133	0.163397	-0.209333	0.140411	-0.0963143	0.50137	-0.148428	0.298582	0.0069294	0.961509
NFYA	grey	-0.21836	0.12371	-0.2604	0.0649635	-0.232585	0.100502	-0.108426	0.448834	-0.037457	0.794126	-0.0815038	0.569647	-0.0528065	0.712857	0.193708	0.173198	0.147166	0.302754	-0.2604	0.0649635	-0.232585	0.100502	-0.108426	0.448834	-0.037457	0.794126	-0.0815038	0.569647	-0.0528065	0.712857	0.193708	0.173198	0.147166	0.302754
RGS1	grey	0.218161	0.124061	0.104004	0.467656	0.0189355	0.895074	0.20172	0.155754	-0.250937	0.0757064	0.183615	0.197133	0.374047	0.00685244	-0.221821	0.117721	0.12897	0.367072	0.104004	0.467656	0.0189355	0.895074	0.20172	0.155754	-0.250937	0.0757064	0.183615	0.197133	0.374047	0.00685244	-0.221821	0.117721	0.12897	0.367072
MSTN	grey	-0.217966	0.124407	-0.083058	0.562285	-0.0521614	0.716217	0.0285813	0.842191	0.0632038	0.659491	-0.130115	0.362795	-0.0260569	0.855974	0.226886	0.10936	0.147872	0.300417	-0.083058	0.562285	-0.0521614	0.716217	0.0285813	0.842191	0.0632038	0.659491	-0.130115	0.362795	-0.0260569	0.855974	0.226886	0.10936	0.147872	0.300417
GLS2	grey	-0.217779	0.124738	-0.197418	0.164952	-0.0274074	0.848595	-0.197424	0.164939	-0.161809	0.256628	0.0848334	0.55393	-0.0519627	0.717253	-0.199496	0.160461	-0.470657	0.00049137	-0.197418	0.164952	-0.0274074	0.848595	-0.197424	0.164939	-0.161809	0.256628	0.0848334	0.55393	-0.0519627	0.717253	-0.199496	0.160461	-0.470657	0.00049137
MAGED1	grey	-0.217469	0.125288	-0.265315	0.0598859	-0.0636359	0.657307	-0.120625	0.399136	-0.0472965	0.741721	-0.194671	0.171029	0.200486	0.158355	0.0576128	0.688	0.266286	0.0589219	-0.265315	0.0598859	-0.0636359	0.657307	-0.120625	0.399136	-0.0472965	0.741721	-0.194671	0.171029	0.200486	0.158355	0.0576128	0.688	0.266286	0.0589219
ATP5B	grey	-0.217322	0.125551	-0.150114	0.293064	-0.0600795	0.675366	0.0759721	0.596205	-0.237628	0.0931371	-0.196167	0.167701	0.0996563	0.486567	0.00793435	0.955932	0.206902	0.145182	-0.150114	0.293064	-0.0600795	0.675366	0.0759721	0.596205	-0.237628	0.0931371	-0.196167	0.167701	0.0996563	0.486567	0.00793435	0.955932	0.206902	0.145182
STAT3	grey	-0.216118	0.12771	-0.245498	0.0824884	-0.158828	0.265613	-0.164711	0.248083	0.0223928	0.876055	0.316574	0.0236172	0.187168	0.188454	-0.162631	0.25419	-0.14163	0.321503	-0.245498	0.0824884	-0.158828	0.265613	-0.164711	0.248083	0.0223928	0.876055	0.316574	0.0236172	0.187168	0.188454	-0.162631	0.25419	-0.14163	0.321503
PRDX2	grey	0.215816	0.128257	0.17181	0.227994	-0.0376959	0.792842	0.0349618	0.80757	0.236727	0.094421	-0.0742511	0.604578	-0.131389	0.358076	0.323869	0.0204262	0.147419	0.301915	0.17181	0.227994	-0.0376959	0.792842	0.0349618	0.80757	0.236727	0.094421	-0.0742511	0.604578	-0.131389	0.358076	0.323869	0.0204262	0.147419	0.301915
NOS2	grey	0.213978	0.131619	0.182189	0.200696	-0.0179087	0.900735	-0.0377907	0.792332	0.171947	0.227619	-0.018768	0.895998	-0.213906	0.131751	0.204428	0.150161	0.086165	0.547703	0.182189	0.200696	-0.0179087	0.900735	-0.0377907	0.792332	0.171947	0.227619	-0.018768	0.895998	-0.213906	0.131751	0.204428	0.150161	0.086165	0.547703
INPP5F	grey	0.213395	0.132699	0.0608769	0.6713	0.166138	0.243951	-0.173093	0.224487	-0.0476839	0.739679	-0.00349469	0.980583	-0.0563457	0.694522	-0.07785	0.587128	-0.0883658	0.537484	0.0608769	0.6713	0.166138	0.243951	-0.173093	0.224487	-0.0476839	0.739679	-0.00349469	0.980583	-0.0563457	0.694522	-0.07785	0.587128	-0.0883658	0.537484
NR2F1	grey	0.21245	0.134464	0.286121	0.0418081	-0.0532401	0.710602	0.227998	0.107585	0.112152	0.433308	0.505443	0.000154859	0.376318	0.00649542	-0.135348	0.343646	-0.000925366	0.994858	0.286121	0.0418081	-0.0532401	0.710602	0.227998	0.107585	0.112152	0.433308	0.505443	0.000154859	0.376318	0.00649542	-0.135348	0.343646	-0.000925366	0.994858
GHR	grey	0.21234	0.13467	0.0382572	0.789827	-0.19838	0.162863	-0.0498891	0.728093	-0.124702	0.383271	0.288372	0.0401549	-0.165629	0.245419	-0.395707	0.00405069	-0.329041	0.0183919	0.0382572	0.789827	-0.19838	0.162863	-0.0498891	0.728093	-0.124702	0.383271	0.288372	0.0401549	-0.165629	0.245419	-0.395707	0.00405069	-0.329041	0.0183919
KLRC4	grey	0.212118	0.135089	0.198395	0.162829	-0.0360059	0.801938	0.0596439	0.677591	0.285316	0.0424124	0.094915	0.507636	-0.016375	0.909199	0.18894	0.18423	-0.0818314	0.568092	0.198395	0.162829	-0.0360059	0.801938	0.0596439	0.677591	0.285316	0.0424124	0.094915	0.507636	-0.016375	0.909199	0.18894	0.18423	-0.0818314	0.568092
NR2F6	grey	-0.210945	0.137311	-0.147819	0.300589	0.0265311	0.853382	-0.297559	0.0339546	-0.0396124	0.78256	-0.00129192	0.992821	-0.0756109	0.597958	-0.152779	0.284481	-0.159677	0.263033	-0.147819	0.300589	0.0265311	0.853382	-0.297559	0.0339546	-0.0396124	0.78256	-0.00129192	0.992821	-0.0756109	0.597958	-0.152779	0.284481	-0.159677	0.263033
BCL6	grey	0.209912	0.139291	-0.0491837	0.731793	0.00356981	0.980165	0.0141084	0.921725	-0.212121	0.135082	0.0904107	0.528074	-0.0698709	0.626114	-0.26526	0.0599406	0.0167547	0.907102	-0.0491837	0.731793	0.00356981	0.980165	0.0141084	0.921725	-0.212121	0.135082	0.0904107	0.528074	-0.0698709	0.626114	-0.26526	0.0599406	0.0167547	0.907102
CRHR2	grey	0.206348	0.146287	0.125384	0.380656	0.0753416	0.599267	0.176639	0.21499	0.158098	0.267843	0.157724	0.268993	0.195127	0.170011	0.0911525	0.52468	-0.039908	0.780978	0.125384	0.380656	0.0753416	0.599267	0.176639	0.21499	0.158098	0.267843	0.157724	0.268993	0.195127	0.170011	0.0911525	0.52468	-0.039908	0.780978
INSL3	grey	0.20521	0.148574	0.124758	0.383057	0.0916488	0.522416	0.0421951	0.768762	0.282037	0.0449501	0.18586	0.191616	0.0811828	0.571173	0.227081	0.109048	0.0214242	0.881378	0.124758	0.383057	0.0916488	0.522416	0.0421951	0.768762	0.282037	0.0449501	0.18586	0.191616	0.0811828	0.571173	0.227081	0.109048	0.0214242	0.881378
KRAS	grey	-0.204696	0.149616	-0.172157	0.227043	0.0101901	0.943422	-0.102161	0.475624	-0.289865	0.0390883	-0.390763	0.00458116	-0.116649	0.414971	-0.196167	0.167701	0.107392	0.453198	-0.172157	0.227043	0.0101901	0.943422	-0.102161	0.475624	-0.289865	0.0390883	-0.390763	0.00458116	-0.116649	0.414971	-0.196167	0.167701	0.107392	0.453198
GATM	grey	0.203148	0.152787	0.133177	0.351513	-0.0478153	0.738987	0.0479907	0.738064	0.09008	0.52959	0.245469	0.0825258	0.0756098	0.597964	-0.119872	0.402109	-0.128084	0.3704	0.133177	0.351513	-0.0478153	0.738987	0.0479907	0.738064	0.09008	0.52959	0.245469	0.0825258	0.0756098	0.597964	-0.119872	0.402109	-0.128084	0.3704
CRTC3	grey	0.201871	0.155438	0.184938	0.193868	0.141959	0.320369	-0.0521063	0.716504	-0.124318	0.384751	0.175583	0.217789	-0.132338	0.354585	-0.321323	0.0214958	-0.267829	0.0574152	0.184938	0.193868	0.141959	0.320369	-0.0521063	0.716504	-0.124318	0.384751	0.175583	0.217789	-0.132338	0.354585	-0.321323	0.0214958	-0.267829	0.0574152
PAK1	grey	-0.20109	0.157077	-0.132304	0.354709	-0.0813024	0.570604	0.162122	0.255697	-0.223417	0.115037	0.130106	0.36283	0.0117207	0.934941	-0.0994163	0.487622	-0.0871793	0.542982	-0.132304	0.354709	-0.0813024	0.570604	0.162122	0.255697	-0.223417	0.115037	0.130106	0.36283	0.0117207	0.934941	-0.0994163	0.487622	-0.0871793	0.542982
HS3ST1	grey	0.200634	0.158041	0.235861	0.0956684	0.0166272	0.907806	0.134853	0.345432	0.314318	0.0246849	0.199847	0.159712	0.062654	0.662274	0.0962878	0.501488	-0.0101571	0.943605	0.235861	0.0956684	0.0166272	0.907806	0.134853	0.345432	0.314318	0.0246849	0.199847	0.159712	0.062654	0.662274	0.0962878	0.501488	-0.0101571	0.943605
ITGB4	grey	-0.19936	0.160753	-0.14522	0.309264	-0.217128	0.125896	-0.242353	0.0866234	0.255394	0.0704834	0.268591	0.0566819	0.175958	0.216793	0.23075	0.103292	0.031157	0.828175	-0.14522	0.309264	-0.217128	0.125896	-0.242353	0.0866234	0.255394	0.0704834	0.268591	0.0566819	0.175958	0.216793	0.23075	0.103292	0.031157	0.828175
NAA16	grey	0.198958	0.161617	0.1147	0.422861	0.0883721	0.537455	0.0798347	0.577603	-0.205498	0.147994	0.0692686	0.6291	0.0669386	0.640707	-0.272438	0.0530984	-0.121746	0.394737	0.1147	0.422861	0.0883721	0.537455	0.0798347	0.577603	-0.205498	0.147994	0.0692686	0.6291	0.0669386	0.640707	-0.272438	0.0530984	-0.121746	0.394737
RXRB	grey	0.198004	0.163676	0.118582	0.407227	-0.0417999	0.770869	-0.0995277	0.487132	0.334443	0.0164529	0.363169	0.00880991	-0.0540271	0.706515	0.153794	0.281255	-0.180343	0.205373	0.118582	0.407227	-0.0417999	0.770869	-0.0995277	0.487132	0.334443	0.0164529	0.363169	0.00880991	-0.0540271	0.706515	0.153794	0.281255	-0.180343	0.205373
HSPA2	grey	-0.197691	0.164358	-0.156602	0.272456	-0.137659	0.335395	-0.324703	0.0200859	-0.0836397	0.559541	0.109159	0.445757	-0.241238	0.0881262	-0.246366	0.0813756	-0.37087	0.00738068	-0.156602	0.272456	-0.137659	0.335395	-0.324703	0.0200859	-0.0836397	0.559541	0.109159	0.445757	-0.241238	0.0881262	-0.246366	0.0813756	-0.37087	0.00738068
HDC	grey	0.19723	0.165364	0.211437	0.136376	-0.191033	0.179326	0.175809	0.217188	0.272232	0.0532852	0.309509	0.0270965	-0.0423244	0.768074	0.0629989	0.660527	-0.222412	0.116722	0.211437	0.136376	-0.191033	0.179326	0.175809	0.217188	0.272232	0.0532852	0.309509	0.0270965	-0.0423244	0.768074	0.0629989	0.660527	-0.222412	0.116722
COLEC10	grey	-0.195871	0.168356	-0.177611	0.212437	-0.186992	0.188877	-0.102911	0.472375	0.205046	0.148906	-0.143171	0.31621	-0.17021	0.232422	0.302986	0.0306801	0.0800879	0.576393	-0.177611	0.212437	-0.186992	0.188877	-0.102911	0.472375	0.205046	0.148906	-0.143171	0.31621	-0.17021	0.232422	0.302986	0.0306801	0.0800879	0.576393
RNF128	grey	-0.194721	0.170918	-0.162962	0.253209	-0.13888	0.331084	-0.0759907	0.596115	0.0458331	0.749448	0.257791	0.0677959	0.353365	0.0109712	0.0736678	0.607427	0.226825	0.109458	-0.162962	0.253209	-0.13888	0.331084	-0.0759907	0.596115	0.0458331	0.749448	0.257791	0.0677959	0.353365	0.0109712	0.0736678	0.607427	0.226825	0.109458
CEBPA	grey	0.194251	0.171973	0.106259	0.458008	0.0275168	0.847998	0.202116	0.154926	-0.32851	0.0185925	0.258162	0.0673874	0.0516906	0.718672	-0.489934	0.000263107	-0.286445	0.041567	0.106259	0.458008	0.0275168	0.847998	0.202116	0.154926	-0.32851	0.0185925	0.258162	0.0673874	0.0516906	0.718672	-0.489934	0.000263107	-0.286445	0.041567
GPR27	grey	-0.193838	0.172905	-0.0433888	0.762409	-0.00903888	0.949805	-0.00472398	0.973755	0.254109	0.0719591	-0.0578095	0.686989	0.0267818	0.852012	0.39121	0.00453072	0.0908878	0.52589	-0.0433888	0.762409	-0.00903888	0.949805	-0.00472398	0.973755	0.254109	0.0719591	-0.0578095	0.686989	0.0267818	0.852012	0.39121	0.00453072	0.0908878	0.52589
SEMA4A	grey	0.193283	0.174162	0.137644	0.335448	0.083016	0.562483	-0.163269	0.252304	0.329026	0.0183973	0.134829	0.345518	-0.10567	0.460516	0.0942462	0.510645	-0.187758	0.187041	0.137644	0.335448	0.083016	0.562483	-0.163269	0.252304	0.329026	0.0183973	0.134829	0.345518	-0.10567	0.460516	0.0942462	0.510645	-0.187758	0.187041
OPRM1	grey	0.191365	0.178557	0.142366	0.318969	-0.00269142	0.985045	0.13491	0.345226	0.25512	0.0707967	-0.0478618	0.738742	0.0681295	0.634764	0.427361	0.00176101	0.170791	0.230806	0.142366	0.318969	-0.00269142	0.985045	0.13491	0.345226	0.25512	0.0707967	-0.0478618	0.738742	0.0681295	0.634764	0.427361	0.00176101	0.170791	0.230806
GH1	grey	0.190473	0.180628	0.0373651	0.79462	0.0181538	0.899383	-0.206374	0.146234	0.260603	0.0647479	0.0478957	0.738564	-0.234656	0.0974255	0.236461	0.0948021	-0.0276352	0.847352	0.0373651	0.79462	0.0181538	0.899383	-0.206374	0.146234	0.260603	0.0647479	0.0478957	0.738564	-0.234656	0.0974255	0.236461	0.0948021	-0.0276352	0.847352
CRP	grey	-0.190033	0.181657	-0.174338	0.221122	-0.0454485	0.751483	-0.11824	0.408593	-0.000269523	0.998502	-0.14309	0.316489	-0.205321	0.14835	-0.0472007	0.742226	-0.112651	0.431248	-0.174338	0.221122	-0.0454485	0.751483	-0.11824	0.408593	-0.000269523	0.998502	-0.14309	0.316489	-0.205321	0.14835	-0.0472007	0.742226	-0.112651	0.431248
DUSP14	grey	-0.189721	0.182388	-0.104402	0.465945	-0.118307	0.408325	0.0429898	0.764531	-0.0576557	0.687779	0.148453	0.2985	0.294124	0.0361726	-0.0460823	0.74813	0.0776442	0.58812	-0.104402	0.465945	-0.118307	0.408325	0.0429898	0.764531	-0.0576557	0.687779	0.148453	0.2985	0.294124	0.0361726	-0.0460823	0.74813	0.0776442	0.58812
WNT5B	grey	-0.189497	0.182915	-0.110355	0.440758	-0.057726	0.687418	-0.0581919	0.685026	0.320685	0.0217712	-0.017902	0.900772	0.276522	0.049496	0.498374	0.000197801	0.362819	0.00888017	-0.110355	0.440758	-0.057726	0.687418	-0.0581919	0.685026	0.320685	0.0217712	-0.017902	0.900772	0.276522	0.049496	0.498374	0.000197801	0.362819	0.00888017
LMBR1L	grey	0.185606	0.192236	0.194612	0.171163	-0.0151277	0.916089	-0.0597668	0.676962	0.317516	0.023183	0.249711	0.0771955	-0.00278719	0.984513	-0.0343126	0.811077	-0.240905	0.0885801	0.194612	0.171163	-0.0151277	0.916089	-0.0597668	0.676962	0.317516	0.023183	0.249711	0.0771955	-0.00278719	0.984513	-0.0343126	0.811077	-0.240905	0.0885801
IL19	grey	0.185091	0.193494	0.23762	0.0931475	0.119518	0.403511	0.250367	0.0763955	0.209266	0.14054	0.206242	0.146499	0.0990014	0.489449	0.150192	0.292812	-0.176878	0.214362	0.23762	0.0931475	0.119518	0.403511	0.250367	0.0763955	0.209266	0.14054	0.206242	0.146499	0.0990014	0.489449	0.150192	0.292812	-0.176878	0.214362
STX4	grey	-0.183287	0.197947	-0.211347	0.136547	0.00729009	0.959507	0.180318	0.205436	-0.226336	0.110244	-0.00322956	0.982056	0.277481	0.0486794	-0.172015	0.227431	0.0187205	0.896259	-0.211347	0.136547	0.00729009	0.959507	0.180318	0.205436	-0.226336	0.110244	-0.00322956	0.982056	0.277481	0.0486794	-0.172015	0.227431	0.0187205	0.896259
SEMG1	grey	0.183045	0.19855	0.0916234	0.522532	0.0904954	0.527686	0.168042	0.238512	0.165302	0.246365	-0.128995	0.366978	0.0205182	0.88636	0.230872	0.103105	0.0791359	0.580948	0.0916234	0.522532	0.0904954	0.527686	0.168042	0.238512	0.165302	0.246365	-0.128995	0.366978	0.0205182	0.88636	0.230872	0.103105	0.0791359	0.580948
RETN	grey	-0.182885	0.198951	-0.191823	0.1775	-0.233982	0.0984185	0.0302865	0.832906	0.305583	0.0292089	-0.0197425	0.89063	0.0921271	0.520238	0.395026	0.0041204	0.179107	0.208548	-0.191823	0.1775	-0.233982	0.0984185	0.0302865	0.832906	0.305583	0.0292089	-0.0197425	0.89063	0.0921271	0.520238	0.395026	0.0041204	0.179107	0.208548
HLA_DOA	grey	0.182195	0.200679	0.272921	0.0526612	0.291681	0.0378221	0.118202	0.408746	-0.0363443	0.800114	-0.0882922	0.537825	-0.218549	0.123378	-0.169804	0.233555	-0.272771	0.0527965	0.272921	0.0526612	0.291681	0.0378221	0.118202	0.408746	-0.0363443	0.800114	-0.0882922	0.537825	-0.218549	0.123378	-0.169804	0.233555	-0.272771	0.0527965
GUSB	grey	-0.180881	0.204001	-0.261753	0.0635327	-0.349179	0.0120248	-0.245572	0.0823928	-0.155755	0.27509	0.00822003	0.954347	-0.173697	0.222849	-0.305213	0.029415	-0.128167	0.370086	-0.261753	0.0635327	-0.349179	0.0120248	-0.245572	0.0823928	-0.155755	0.27509	0.00822003	0.954347	-0.173697	0.222849	-0.305213	0.029415	-0.128167	0.370086
FRMD4A	grey	-0.179341	0.207945	-0.0748234	0.601788	0.106531	0.456851	-0.040362	0.778549	0.132307	0.354697	-0.150287	0.292501	-0.0126027	0.930057	0.246019	0.0818188	0.185359	0.192838	-0.0748234	0.601788	0.106531	0.456851	-0.040362	0.778549	0.132307	0.354697	-0.150287	0.292501	-0.0126027	0.930057	0.246019	0.0818188	0.185359	0.192838
ARHGAP10	grey	0.178612	0.20983	0.130141	0.3627	0.0279356	0.845712	0.286792	0.0413092	-0.151512	0.288539	0.102666	0.473434	0.225811	0.111096	-0.156761	0.271965	0.181113	0.203412	0.130141	0.3627	0.0279356	0.845712	0.286792	0.0413092	-0.151512	0.288539	0.102666	0.473434	0.225811	0.111096	-0.156761	0.271965	0.181113	0.203412
ARTN	grey	-0.178248	0.210775	0.0162243	0.910031	0.184741	0.194352	-0.180731	0.204383	0.225273	0.111972	-0.0982156	0.49292	-0.0684043	0.633395	0.164648	0.248265	-0.150292	0.292484	0.0162243	0.910031	0.184741	0.194352	-0.180731	0.204383	0.225273	0.111972	-0.0982156	0.49292	-0.0684043	0.633395	0.164648	0.248265	-0.150292	0.292484
OPRD1	grey	0.178195	0.210913	0.164295	0.249295	0.13044	0.361589	-0.0385937	0.788021	0.296746	0.034469	-0.16755	0.239908	-0.13116	0.358923	0.408709	0.0029047	0.132263	0.354859	0.164295	0.249295	0.13044	0.361589	-0.0385937	0.788021	0.296746	0.034469	-0.16755	0.239908	-0.13116	0.358923	0.408709	0.0029047	0.132263	0.354859
S100A13	grey	-0.177384	0.213032	-0.215698	0.128471	-0.244388	0.0839297	-0.291125	0.0382063	-0.0672536	0.639133	0.222995	0.115741	0.0268241	0.85178	-0.232498	0.100633	-0.370952	0.00736653	-0.215698	0.128471	-0.244388	0.0839297	-0.291125	0.0382063	-0.0672536	0.639133	0.222995	0.115741	0.0268241	0.85178	-0.232498	0.100633	-0.370952	0.00736653
SLC11A1	grey	-0.176065	0.216509	-0.144279	0.312443	-0.266802	0.0584143	0.12386	0.386516	0.320897	0.0216795	0.0411504	0.774335	0.25277	0.0735222	0.446257	0.00102974	0.314647	0.0245268	-0.144279	0.312443	-0.266802	0.0584143	0.12386	0.386516	0.320897	0.0216795	0.0411504	0.774335	0.25277	0.0735222	0.446257	0.00102974	0.314647	0.0245268
TCIRG1	grey	0.176047	0.216557	0.188945	0.184217	0.340284	0.014555	0.244903	0.0832583	0.0209346	0.884069	-0.0978728	0.494438	0.0133458	0.925944	0.0345586	0.809748	0.0716526	0.617315	0.188945	0.184217	0.340284	0.014555	0.244903	0.0832583	0.0209346	0.884069	-0.0978728	0.494438	0.0133458	0.925944	0.0345586	0.809748	0.0716526	0.617315
CTSE	grey	0.175071	0.219155	0.130635	0.360867	-0.0562705	0.69491	0.0144316	0.919937	0.276287	0.0496978	0.268321	0.0569405	-0.0728708	0.61133	0.00676733	0.962409	-0.250442	0.0763046	0.130635	0.360867	-0.0562705	0.69491	0.0144316	0.919937	0.276287	0.0496978	0.268321	0.0569405	-0.0728708	0.61133	0.00676733	0.962409	-0.250442	0.0763046
SMAD4	grey	0.17494	0.219506	0.105976	0.459214	-0.248076	0.0792166	0.0482172	0.736872	0.18998	0.181781	0.319121	0.0224586	-0.014474	0.919703	-0.0209771	0.883836	-0.192034	0.177016	0.105976	0.459214	-0.248076	0.0792166	0.0482172	0.736872	0.18998	0.181781	0.319121	0.0224586	-0.014474	0.919703	-0.0209771	0.883836	-0.192034	0.177016
NFKBIA	grey	0.174046	0.221909	0.276676	0.049364	0.403149	0.00335395	0.137845	0.334735	0.10386	0.468277	0.0231525	0.871885	-0.0746487	0.602639	0.00951206	0.947181	-0.103436	0.470104	0.276676	0.049364	0.403149	0.00335395	0.137845	0.334735	0.10386	0.468277	0.0231525	0.871885	-0.0746487	0.602639	0.00951206	0.947181	-0.103436	0.470104
TYRO3	grey	-0.173498	0.22339	-0.250257	0.0765293	-0.236822	0.0942848	0.0530558	0.71156	-0.0818422	0.56804	-0.0550436	0.701249	0.158648	0.266162	0.0429536	0.764724	0.216495	0.127032	-0.250257	0.0765293	-0.236822	0.0942848	0.0530558	0.71156	-0.0818422	0.56804	-0.0550436	0.701249	0.158648	0.266162	0.0429536	0.764724	0.216495	0.127032
AQP3	grey	0.17289	0.22504	0.173422	0.223594	0.0496222	0.729492	-0.0041441	0.976975	0.0923544	0.519205	0.234904	0.0970615	-0.0485956	0.734882	-0.104489	0.465572	-0.140034	0.327041	0.173422	0.223594	0.0496222	0.729492	-0.0041441	0.976975	0.0923544	0.519205	0.234904	0.0970615	-0.0485956	0.734882	-0.104489	0.465572	-0.140034	0.327041
LGR4	grey	0.172084	0.227244	0.290671	0.0385224	0.130667	0.360747	0.239461	0.0905657	0.20546	0.148069	0.108469	0.448656	0.376699	0.0064371	0.281997	0.0449812	0.444134	0.00109543	0.290671	0.0385224	0.130667	0.360747	0.239461	0.0905657	0.20546	0.148069	0.108469	0.448656	0.376699	0.0064371	0.281997	0.0449812	0.444134	0.00109543
ADAM8	grey	-0.171402	0.229117	-0.069912	0.62591	-0.146472	0.305066	0.104844	0.464048	0.0940899	0.51135	0.117775	0.410451	0.119604	0.403167	0.140259	0.326255	-0.0564966	0.693744	-0.069912	0.62591	-0.146472	0.305066	0.104844	0.464048	0.0940899	0.51135	0.117775	0.410451	0.119604	0.403167	0.140259	0.326255	-0.0564966	0.693744
CD55	grey	-0.168958	0.235925	-0.235749	0.0958299	-0.0285997	0.842091	0.0168114	0.906789	-0.387307	0.00498719	-0.0562706	0.69491	0.361913	0.00906438	-0.355388	0.0104913	0.159859	0.262483	-0.235749	0.0958299	-0.0285997	0.842091	0.0168114	0.906789	-0.387307	0.00498719	-0.0562706	0.69491	0.361913	0.00906438	-0.355388	0.0104913	0.159859	0.262483
TXLNA	grey	0.168737	0.236549	0.207796	0.143414	0.0817737	0.568365	0.0628048	0.66151	-0.00487341	0.972925	0.0604084	0.673688	-0.00571013	0.968278	-0.0435228	0.761697	0.0677461	0.636675	0.207796	0.143414	0.0817737	0.568365	0.0628048	0.66151	-0.00487341	0.972925	0.0604084	0.673688	-0.00571013	0.968278	-0.0435228	0.761697	0.0677461	0.636675
EIF1	grey	-0.1686	0.236935	-0.114995	0.421663	-0.0698545	0.626195	-0.191024	0.179347	0.136917	0.338031	0.0112187	0.937722	-0.198112	0.163444	0.16416	0.249691	-0.207809	0.143387	-0.114995	0.421663	-0.0698545	0.626195	-0.191024	0.179347	0.136917	0.338031	0.0112187	0.937722	-0.198112	0.163444	0.16416	0.249691	-0.207809	0.143387
GABARAP	grey	-0.168451	0.237354	-0.123527	0.387807	-0.226201	0.110463	-0.0502118	0.726403	0.304066	0.0300613	0.363013	0.00884105	0.0921875	0.519964	0.0446822	0.755543	-0.198359	0.162907	-0.123527	0.387807	-0.226201	0.110463	-0.0502118	0.726403	0.304066	0.0300613	0.363013	0.00884105	0.0921875	0.519964	0.0446822	0.755543	-0.198359	0.162907
EVI5	grey	0.168182	0.238115	0.0528646	0.712555	0.0459253	0.748961	0.0137891	0.923491	0.145318	0.308932	-0.245455	0.082544	-0.0645548	0.652671	0.282195	0.0448245	0.183823	0.196617	0.0528646	0.712555	0.0459253	0.748961	0.0137891	0.923491	0.145318	0.308932	-0.245455	0.082544	-0.0645548	0.652671	0.282195	0.0448245	0.183823	0.196617
ENG	grey	-0.168073	0.238423	-0.0481107	0.737432	-0.193571	0.173508	0.208124	0.14277	0.163797	0.250754	0.36948	0.00762256	0.232567	0.10053	0.0730817	0.610296	-0.0820494	0.567058	-0.0481107	0.737432	-0.193571	0.173508	0.208124	0.14277	0.163797	0.250754	0.36948	0.00762256	0.232567	0.10053	0.0730817	0.610296	-0.0820494	0.567058
ADIPOR2	grey	-0.167948	0.23878	-0.172168	0.227012	-0.102138	0.475723	-0.222658	0.116308	0.149247	0.295894	-0.135724	0.342296	-0.266748	0.0584672	0.216904	0.126298	-0.202861	0.153379	-0.172168	0.227012	-0.102138	0.475723	-0.222658	0.116308	0.149247	0.295894	-0.135724	0.342296	-0.266748	0.0584672	0.216904	0.126298	-0.202861	0.153379
TNFRSF10B	grey	-0.167776	0.239266	-0.185096	0.193482	0.154469	0.279121	0.0557837	0.697422	-0.224397	0.113411	-0.143535	0.31497	0.0962818	0.501515	0.0168021	0.906841	0.300225	0.0323114	-0.185096	0.193482	0.154469	0.279121	0.0557837	0.697422	-0.224397	0.113411	-0.143535	0.31497	0.0962818	0.501515	0.0168021	0.906841	0.300225	0.0323114
CD320	grey	-0.165366	0.246179	-0.0807353	0.573304	-0.238061	0.0925243	0.190939	0.179545	-0.0483711	0.736063	0.0131513	0.92702	0.0997569	0.486125	0.147211	0.302605	0.173176	0.224263	-0.0807353	0.573304	-0.238061	0.0925243	0.190939	0.179545	-0.0483711	0.736063	0.0131513	0.92702	0.0997569	0.486125	0.147211	0.302605	0.173176	0.224263
PGC	grey	-0.165283	0.246422	-0.280555	0.0461366	-0.406407	0.00308386	-0.221626	0.118053	0.171008	0.230206	-0.0702719	0.624129	-0.0907655	0.526449	0.189084	0.183888	0.0678919	0.635948	-0.280555	0.0461366	-0.406407	0.00308386	-0.221626	0.118053	0.171008	0.230206	-0.0702719	0.624129	-0.0907655	0.526449	0.189084	0.183888	0.0678919	0.635948
SP1	grey	-0.164136	0.249759	-0.14721	0.302609	-0.0586567	0.682642	0.0959812	0.502858	-0.368741	0.00775396	0.0542823	0.705191	0.124016	0.385913	-0.429073	0.00167953	-0.0623526	0.663801	-0.14721	0.302609	-0.0586567	0.682642	0.0959812	0.502858	-0.368741	0.00775396	0.0542823	0.705191	0.124016	0.385913	-0.429073	0.00167953	-0.0623526	0.663801
KCNH2	grey	-0.163973	0.250236	-0.0754771	0.598608	-0.0454921	0.751252	-0.121292	0.396515	0.341933	0.014054	-0.123424	0.388206	-0.000741904	0.995877	0.418431	0.00224565	0.0778228	0.587259	-0.0754771	0.598608	-0.0454921	0.751252	-0.121292	0.396515	0.341933	0.014054	-0.123424	0.388206	-0.000741904	0.995877	0.418431	0.00224565	0.0778228	0.587259
INSL4	grey	0.163497	0.251635	0.0643718	0.653593	0.0490245	0.732628	-0.0183318	0.898402	0.204014	0.151007	0.0661116	0.644848	-0.195418	0.169363	0.10961	0.443867	-0.156982	0.271281	0.0643718	0.653593	0.0490245	0.732628	-0.0183318	0.898402	0.204014	0.151007	0.0661116	0.644848	-0.195418	0.169363	0.10961	0.443867	-0.156982	0.271281
PSMC3	grey	-0.163485	0.251669	-0.157201	0.270603	0.0183874	0.898096	0.0685695	0.632574	-0.184456	0.195052	-0.337153	0.0155477	0.0189093	0.895219	0.0135828	0.924632	0.179168	0.20839	-0.157201	0.270603	0.0183874	0.898096	0.0685695	0.632574	-0.184456	0.195052	-0.337153	0.0155477	0.0189093	0.895219	0.0135828	0.924632	0.179168	0.20839
NEO1	grey	-0.162205	0.255452	-0.219721	0.121328	-0.116775	0.414465	-0.28631	0.0416673	-0.250128	0.0766867	0.153945	0.280775	0.079526	0.57908	-0.330875	0.017713	-0.18541	0.192714	-0.219721	0.121328	-0.116775	0.414465	-0.28631	0.0416673	-0.250128	0.0766867	0.153945	0.280775	0.079526	0.57908	-0.330875	0.017713	-0.18541	0.192714
IL23A	grey	0.16217	0.255554	0.0970512	0.498086	0.262529	0.0627237	-0.0301636	0.833575	-0.304713	0.0296951	-0.158665	0.266111	-0.126322	0.377072	-0.2656	0.0596019	0.118003	0.409541	0.0970512	0.498086	0.262529	0.0627237	-0.0301636	0.833575	-0.304713	0.0296951	-0.158665	0.266111	-0.126322	0.377072	-0.2656	0.0596019	0.118003	0.409541
EDN1	grey	0.161907	0.256338	0.286249	0.0417125	0.215715	0.12844	0.0802079	0.575819	0.256015	0.0697797	0.197026	0.16581	0.209177	0.140712	0.236711	0.0944445	0.349688	0.011892	0.286249	0.0417125	0.215715	0.12844	0.0802079	0.575819	0.256015	0.0697797	0.197026	0.16581	0.209177	0.140712	0.236711	0.0944445	0.349688	0.011892
CD72	grey	0.160915	0.259302	0.306035	0.0289593	0.467323	0.000545425	0.296333	0.0347328	0.120558	0.3994	-0.152288	0.286048	0.0864904	0.546186	0.186307	0.190532	0.225834	0.111058	0.306035	0.0289593	0.467323	0.000545425	0.296333	0.0347328	0.120558	0.3994	-0.152288	0.286048	0.0864904	0.546186	0.186307	0.190532	0.225834	0.111058
ADRB2	grey	0.159154	0.26462	0.126673	0.375738	-0.253555	0.072603	0.2265	0.10998	0.0703581	0.623703	0.306732	0.0285773	0.131466	0.357792	0.0108163	0.939951	0.108773	0.447378	0.126673	0.375738	-0.253555	0.072603	0.2265	0.10998	0.0703581	0.623703	0.306732	0.0285773	0.131466	0.357792	0.0108163	0.939951	0.108773	0.447378
CDH1	grey	-0.155895	0.274654	-0.148371	0.298769	-0.0122708	0.931894	-0.225696	0.111282	-0.0211738	0.882754	0.0503417	0.725722	0.00614504	0.965864	0.0177532	0.901593	-0.140506	0.325396	-0.148371	0.298769	-0.0122708	0.931894	-0.225696	0.111282	-0.0211738	0.882754	0.0503417	0.725722	0.00614504	0.965864	0.0177532	0.901593	-0.140506	0.325396
AGT	grey	-0.154984	0.277503	-0.0645046	0.652924	-0.0356674	0.803763	-0.13227	0.354836	0.0941747	0.510967	0.017672	0.90204	0.0175254	0.902849	0.103341	0.470514	0.0742827	0.604424	-0.0645046	0.652924	-0.0356674	0.803763	-0.13227	0.354836	0.0941747	0.510967	0.017672	0.90204	0.0175254	0.902849	0.103341	0.470514	0.0742827	0.604424
IFNAR1	grey	-0.154559	0.278837	-0.214002	0.131575	-0.11597	0.417712	0.0599016	0.676274	-0.168102	0.238344	-0.0103282	0.942656	0.0836129	0.559668	0.0029082	0.983841	0.0181866	0.899203	-0.214002	0.131575	-0.11597	0.417712	0.0599016	0.676274	-0.168102	0.238344	-0.0103282	0.942656	0.0836129	0.559668	0.0029082	0.983841	0.0181866	0.899203
KDM4C	grey	0.154301	0.279652	0.0596316	0.677653	0.0700963	0.624998	-0.205755	0.147476	0.33295	0.0169706	-0.0180612	0.899894	-0.0138794	0.922991	0.304194	0.0299885	0.320366	0.0219097	0.0596316	0.677653	0.0700963	0.624998	-0.205755	0.147476	0.33295	0.0169706	-0.0180612	0.899894	-0.0138794	0.922991	0.304194	0.0299885	0.320366	0.0219097
NFKBIE	grey	0.153032	0.283675	0.198152	0.163356	0.198151	0.163359	0.312739	0.0254559	0.288997	0.0397054	-0.138494	0.332442	0.0779179	0.586801	0.449509	0.000935977	0.288137	0.0403248	0.198152	0.163356	0.198151	0.163359	0.312739	0.0254559	0.288997	0.0397054	-0.138494	0.332442	0.0779179	0.586801	0.449509	0.000935977	0.288137	0.0403248
SERTAD2	grey	-0.152964	0.28389	-0.188527	0.185207	-0.030342	0.832605	-0.00180594	0.989965	0.131312	0.35836	-0.0833537	0.560889	-0.00922516	0.948772	0.312098	0.025775	0.26757	0.0576653	-0.188527	0.185207	-0.030342	0.832605	-0.00180594	0.989965	0.131312	0.35836	-0.0833537	0.560889	-0.00922516	0.948772	0.312098	0.025775	0.26757	0.0576653
KIR2DS4	grey	0.152922	0.284025	0.0823031	0.565855	-0.0189444	0.895026	-0.222197	0.117085	0.275066	0.050757	-0.0989526	0.489664	-0.129125	0.366492	0.305285	0.0293749	0.0459194	0.748992	0.0823031	0.565855	-0.0189444	0.895026	-0.222197	0.117085	0.275066	0.050757	-0.0989526	0.489664	-0.129125	0.366492	0.305285	0.0293749	0.0459194	0.748992
CGA	grey	-0.15244	0.285563	-0.0614237	0.668518	0.116296	0.416396	-0.0745143	0.603294	-0.056804	0.692161	-0.141122	0.323258	-0.276077	0.0498791	-0.0284136	0.843105	-0.238708	0.0916147	-0.0614237	0.668518	0.116296	0.416396	-0.0745143	0.603294	-0.056804	0.692161	-0.141122	0.323258	-0.276077	0.0498791	-0.0284136	0.843105	-0.238708	0.0916147
IL1A	grey	0.151997	0.286981	0.101062	0.480411	-0.0970963	0.497886	0.197405	0.164981	0.380969	0.00581445	0.172073	0.227273	0.0124132	0.931106	0.31229	0.0256791	-0.0783458	0.584742	0.101062	0.480411	-0.0970963	0.497886	0.197405	0.164981	0.380969	0.00581445	0.172073	0.227273	0.0124132	0.931106	0.31229	0.0256791	-0.0783458	0.584742
CA2	grey	-0.151189	0.289582	-0.122514	0.391738	-0.218173	0.12404	0.0631302	0.659863	-0.247237	0.0802705	0.0525342	0.714274	0.0536414	0.708517	-0.179883	0.206552	0.0609081	0.671142	-0.122514	0.391738	-0.218173	0.12404	0.0631302	0.659863	-0.247237	0.0802705	0.0525342	0.714274	0.0536414	0.708517	-0.179883	0.206552	0.0609081	0.671142
CBX6	grey	0.150149	0.292949	0.198261	0.163121	-0.228106	0.107414	0.141922	0.320497	0.377668	0.00629102	0.428408	0.00171079	0.056329	0.694609	0.233201	0.0995798	-0.11377	0.426657	0.198261	0.163121	-0.228106	0.107414	0.141922	0.320497	0.377668	0.00629102	0.428408	0.00171079	0.056329	0.694609	0.233201	0.0995798	-0.11377	0.426657
SORT1	grey	-0.1497	0.294413	-0.238461	0.0919611	-0.316366	0.0237139	-0.00396413	0.977975	-0.143284	0.315825	0.152117	0.286596	0.290225	0.0388341	-0.121242	0.396713	0.113687	0.426997	-0.238461	0.0919611	-0.316366	0.0237139	-0.00396413	0.977975	-0.143284	0.315825	0.152117	0.286596	0.290225	0.0388341	-0.121242	0.396713	0.113687	0.426997
IL1RL1	grey	0.149029	0.296608	-0.00204507	0.988636	-0.26034	0.0650279	0.2276	0.108219	0.146793	0.303994	0.139549	0.328737	-0.0200673	0.888841	0.238365	0.092097	-0.077077	0.590857	-0.00204507	0.988636	-0.26034	0.0650279	0.2276	0.108219	0.146793	0.303994	0.139549	0.328737	-0.0200673	0.888841	0.238365	0.092097	-0.077077	0.590857
CDH2	grey	-0.148973	0.29679	-0.0674264	0.63827	-0.0801312	0.576186	0.170557	0.231457	0.108495	0.448547	0.0295495	0.836917	0.266982	0.0582377	0.215157	0.129454	0.0631863	0.659579	-0.0674264	0.63827	-0.0801312	0.576186	0.170557	0.231457	0.108495	0.448547	0.0295495	0.836917	0.266982	0.0582377	0.215157	0.129454	0.0631863	0.659579
NFATC1	grey	0.148285	0.299051	0.153232	0.283036	-0.00842499	0.95321	-0.00368902	0.979503	0.289871	0.0390837	0.208761	0.141523	0.222801	0.116067	0.0802511	0.575613	0.0279053	0.845878	0.153232	0.283036	-0.00842499	0.95321	-0.00368902	0.979503	0.289871	0.0390837	0.208761	0.141523	0.222801	0.116067	0.0802511	0.575613	0.0279053	0.845878
TNFSF11	grey	0.148025	0.29991	0.0536698	0.70837	-0.0952243	0.506248	0.257152	0.0685046	-0.0255029	0.859005	0.0721333	0.61495	0.164612	0.248369	0.0710252	0.620408	0.105395	0.461693	0.0536698	0.70837	-0.0952243	0.506248	0.257152	0.0685046	-0.0255029	0.859005	0.0721333	0.61495	0.164612	0.248369	0.0710252	0.620408	0.105395	0.461693
IL20RA	grey	0.147774	0.300739	0.107364	0.453318	-0.178839	0.209241	0.0876852	0.540635	-0.0745041	0.603344	0.270583	0.0548032	-0.0682623	0.634102	-0.21636	0.127274	-0.152908	0.284067	0.107364	0.453318	-0.178839	0.209241	0.0876852	0.540635	-0.0745041	0.603344	0.270583	0.0548032	-0.0682623	0.634102	-0.21636	0.127274	-0.152908	0.284067
NLRX1	grey	0.147272	0.302404	0.0292898	0.838331	-0.150431	0.292033	0.145083	0.309724	0.102613	0.473665	0.289693	0.0392095	0.220518	0.11995	-0.0664309	0.643248	-0.0846076	0.55499	0.0292898	0.838331	-0.150431	0.292033	0.145083	0.309724	0.102613	0.473665	0.289693	0.0392095	0.220518	0.11995	-0.0664309	0.643248	-0.0846076	0.55499
KIR2DL3	grey	0.147044	0.30316	0.179038	0.208727	0.0195444	0.89172	0.273941	0.0517487	0.0915431	0.522898	0.0147	0.918454	0.133407	0.350676	0.119855	0.402175	0.132242	0.354936	0.179038	0.208727	0.0195444	0.89172	0.273941	0.0517487	0.0915431	0.522898	0.0147	0.918454	0.133407	0.350676	0.119855	0.402175	0.132242	0.354936
CCRL2	grey	0.146463	0.305095	0.233663	0.0988921	0.208606	0.141825	0.333629	0.0167334	0.154873	0.277852	-0.185463	0.192584	0.217662	0.124946	0.17658	0.215145	0.227112	0.108997	0.233663	0.0988921	0.208606	0.141825	0.333629	0.0167334	0.154873	0.277852	-0.185463	0.192584	0.217662	0.124946	0.17658	0.215145	0.227112	0.108997
HMGB1	grey	-0.145549	0.308155	-0.0910014	0.525371	0.0201392	0.888446	0.0660335	0.645239	-0.221906	0.117579	-0.156819	0.271783	0.103467	0.469972	-0.176144	0.2163	0.0788728	0.582211	-0.0910014	0.525371	0.0201392	0.888446	0.0660335	0.645239	-0.221906	0.117579	-0.156819	0.271783	0.103467	0.469972	-0.176144	0.2163	0.0788728	0.582211
PTH2R	grey	-0.145361	0.308786	-0.172279	0.22671	-0.190902	0.17963	0.0402726	0.779027	-0.0360265	0.801827	0.12058	0.399313	0.250739	0.0759447	0.12493	0.382396	0.203458	0.152148	-0.172279	0.22671	-0.190902	0.17963	0.0402726	0.779027	-0.0360265	0.801827	0.12058	0.399313	0.250739	0.0759447	0.12493	0.382396	0.203458	0.152148
MAK	grey	-0.145344	0.308844	-0.245713	0.0822113	-0.183093	0.198433	-0.25421	0.0718424	-0.140824	0.324293	-0.101604	0.478044	-0.278888	0.0475018	-0.232182	0.101111	-0.165922	0.244573	-0.245713	0.0822113	-0.183093	0.198433	-0.25421	0.0718424	-0.140824	0.324293	-0.101604	0.478044	-0.278888	0.0475018	-0.232182	0.101111	-0.165922	0.244573
S100A12	grey	-0.14414	0.312914	-1.67e-05	0.999907	0.0262791	0.854759	0.113511	0.427718	0.319592	0.0222498	-0.00797591	0.955702	0.0766836	0.592759	0.293104	0.036854	0.108217	0.449716	-1.67e-05	0.999907	0.0262791	0.854759	0.113511	0.427718	0.319592	0.0222498	-0.00797591	0.955702	0.0766836	0.592759	0.293104	0.036854	0.108217	0.449716
CHGA	grey	-0.143288	0.315813	0.0874177	0.541875	-0.0591838	0.679943	0.194775	0.170796	0.379428	0.0060328	0.254764	0.0712045	0.186757	0.189444	0.371663	0.00724552	0.000501677	0.997212	0.0874177	0.541875	-0.0591838	0.679943	0.194775	0.170796	0.379428	0.0060328	0.254764	0.0712045	0.186757	0.189444	0.371663	0.00724552	0.000501677	0.997212
REG1A	grey	0.14322	0.316045	0.233582	0.0990114	-0.0205961	0.885931	0.112037	0.433779	0.252539	0.0737945	0.0678745	0.636035	0.172542	0.225991	0.344038	0.0134364	0.246121	0.0816881	0.233582	0.0990114	-0.0205961	0.885931	0.112037	0.433779	0.252539	0.0737945	0.0678745	0.636035	0.172542	0.225991	0.344038	0.0134364	0.246121	0.0816881
GUCA2A	grey	-0.141989	0.320266	-0.161936	0.25625	-0.152241	0.286199	-0.000327536	0.99818	0.0662749	0.644029	0.0513412	0.720496	0.157971	0.268233	0.0357166	0.803497	-0.033855	0.813552	-0.161936	0.25625	-0.152241	0.286199	-0.000327536	0.99818	0.0662749	0.644029	0.0513412	0.720496	0.157971	0.268233	0.0357166	0.803497	-0.033855	0.813552
ATP5L	grey	0.141604	0.321593	0.134059	0.348306	-0.0129999	0.927858	0.226731	0.109608	-0.0362856	0.80043	-0.039983	0.780576	0.00110839	0.993841	0.163415	0.251875	0.295287	0.035409	0.134059	0.348306	-0.0129999	0.927858	0.226731	0.109608	-0.0362856	0.80043	-0.039983	0.780576	0.00110839	0.993841	0.163415	0.251875	0.295287	0.035409
ITGA9	grey	0.141148	0.323168	0.149057	0.296514	-0.010094	0.943955	0.0977743	0.494875	0.304566	0.0297779	-0.0712247	0.619423	-0.0207209	0.885245	0.374264	0.00681766	0.186458	0.190166	0.149057	0.296514	-0.010094	0.943955	0.0977743	0.494875	0.304566	0.0297779	-0.0712247	0.619423	-0.0207209	0.885245	0.374264	0.00681766	0.186458	0.190166
TMPRSS6	grey	0.140788	0.324417	0.0667113	0.641844	-0.0747634	0.60208	0.113131	0.429276	0.181945	0.201309	0.290025	0.0389749	-0.0167294	0.907242	0.139986	0.327209	-0.19492	0.170472	0.0667113	0.641844	-0.0747634	0.60208	0.113131	0.429276	0.181945	0.201309	0.290025	0.0389749	-0.0167294	0.907242	0.139986	0.327209	-0.19492	0.170472
CSK	grey	0.140067	0.326925	0.225196	0.112098	0.140944	0.323878	-0.0367518	0.79792	0.405323	0.00317149	-0.0596915	0.677347	-0.0729648	0.610868	0.297955	0.0337062	-0.0559304	0.696665	0.225196	0.112098	0.140944	0.323878	-0.0367518	0.79792	0.405323	0.00317149	-0.0596915	0.677347	-0.0729648	0.610868	0.297955	0.0337062	-0.0559304	0.696665
BPHL	grey	-0.139768	0.327971	-0.150723	0.291087	0.0912983	0.524014	-0.303881	0.0301665	-0.0631678	0.659673	-0.263856	0.0613592	-0.25111	0.0754982	-0.0698252	0.62634	-0.0850145	0.553081	-0.150723	0.291087	0.0912983	0.524014	-0.303881	0.0301665	-0.0631678	0.659673	-0.263856	0.0613592	-0.25111	0.0754982	-0.0698252	0.62634	-0.0850145	0.553081
TRIB2	grey	0.139342	0.32946	0.162902	0.253388	0.125998	0.37831	0.225177	0.112129	-0.0895442	0.532052	0.161215	0.258402	0.395789	0.00404234	-0.110328	0.440872	0.217634	0.124995	0.162902	0.253388	0.125998	0.37831	0.225177	0.112129	-0.0895442	0.532052	0.161215	0.258402	0.395789	0.00404234	-0.110328	0.440872	0.217634	0.124995
CLEC1A	grey	0.138775	0.331454	0.233184	0.0996054	0.0374253	0.794297	0.183858	0.19653	0.451903	0.000871914	0.109887	0.44271	-0.0503944	0.725447	0.390437	0.00461812	0.0224244	0.875882	0.233184	0.0996054	0.0374253	0.794297	0.183858	0.19653	0.451903	0.000871914	0.109887	0.44271	-0.0503944	0.725447	0.390437	0.00461812	0.0224244	0.875882
CCR10	grey	-0.138129	0.333729	0.00885166	0.950844	-0.0815459	0.569447	-0.188419	0.185464	0.355278	0.010517	0.250789	0.0758844	-0.0803295	0.575239	0.234477	0.0976881	-0.173449	0.223522	0.00885166	0.950844	-0.0815459	0.569447	-0.188419	0.185464	0.355278	0.010517	0.250789	0.0758844	-0.0803295	0.575239	0.234477	0.0976881	-0.173449	0.223522
GALR2	grey	0.137231	0.336912	0.196098	0.167852	0.125894	0.378704	0.17773	0.212127	0.142213	0.319495	0.0497971	0.728575	0.066241	0.644199	0.135829	0.341919	0.0368988	0.797129	0.196098	0.167852	0.125894	0.378704	0.17773	0.212127	0.142213	0.319495	0.0497971	0.728575	0.066241	0.644199	0.135829	0.341919	0.0368988	0.797129
PSMD6	grey	-0.136767	0.338563	-0.207494	0.14401	-0.0900513	0.529722	-0.109223	0.445491	-0.397566	0.00386565	-0.298088	0.0336234	-0.307341	0.0282467	-0.222484	0.116601	-0.0813377	0.570437	-0.207494	0.14401	-0.0900513	0.529722	-0.109223	0.445491	-0.397566	0.00386565	-0.298088	0.0336234	-0.307341	0.0282467	-0.222484	0.116601	-0.0813377	0.570437
TG	grey	0.136164	0.340719	0.103702	0.468955	-0.0500461	0.72727	0.193376	0.173952	0.310428	0.026621	0.12708	0.374194	0.150864	0.290631	0.400088	0.00362656	0.187966	0.186542	0.103702	0.468955	-0.0500461	0.72727	0.193376	0.173952	0.310428	0.026621	0.12708	0.374194	0.150864	0.290631	0.400088	0.00362656	0.187966	0.186542
ANXA6	grey	0.136151	0.340767	0.262716	0.0625294	0.27907	0.0473515	0.125578	0.379912	-0.0802829	0.575462	0.00642444	0.964312	-0.00224688	0.987515	-0.231306	0.102441	-0.20616	0.146663	0.262716	0.0625294	0.27907	0.0473515	0.125578	0.379912	-0.0802829	0.575462	0.00642444	0.964312	-0.00224688	0.987515	-0.231306	0.102441	-0.20616	0.146663
CTSG	grey	0.135939	0.341526	0.254038	0.072042	-0.00254681	0.985849	0.267281	0.0579468	0.16775	0.239342	0.300484	0.032156	0.0739778	0.605912	0.0129198	0.928301	-0.00892701	0.950426	0.254038	0.072042	-0.00254681	0.985849	0.267281	0.0579468	0.16775	0.239342	0.300484	0.032156	0.0739778	0.605912	0.0129198	0.928301	-0.00892701	0.950426
RGS16	grey	0.135179	0.344255	0.167097	0.241201	0.318104	0.0229151	0.131519	0.357598	0.181688	0.201957	-0.00275396	0.984698	0.374701	0.00674788	0.084623	0.554917	0.0959171	0.503145	0.167097	0.241201	0.318104	0.0229151	0.131519	0.357598	0.181688	0.201957	-0.00275396	0.984698	0.374701	0.00674788	0.084623	0.554917	0.0959171	0.503145
GNRH1	grey	0.13415	0.347977	0.0658292	0.646264	-0.109595	0.443932	-0.0667106	0.641848	0.178727	0.209531	0.110904	0.438476	-0.0285211	0.842519	0.187154	0.188487	0.188693	0.184813	0.0658292	0.646264	-0.109595	0.443932	-0.0667106	0.641848	0.178727	0.209531	0.110904	0.438476	-0.0285211	0.842519	0.187154	0.188487	0.188693	0.184813
HLA_DRB4	grey	0.133972	0.348621	0.142276	0.319278	0.157118	0.27086	0.117426	0.411847	-0.0190631	0.894372	-0.0188538	0.895525	-0.0646551	0.652166	-0.0760186	0.59598	-0.0768547	0.591931	0.142276	0.319278	0.157118	0.27086	0.117426	0.411847	-0.0190631	0.894372	-0.0188538	0.895525	-0.0646551	0.652166	-0.0760186	0.59598	-0.0768547	0.591931
CASP5	grey	0.133716	0.349552	0.24403	0.0843988	0.248543	0.0786347	0.260564	0.0647889	0.131886	0.356245	0.101795	0.477213	0.129777	0.364058	0.0154241	0.914451	0.0299322	0.834834	0.24403	0.0843988	0.248543	0.0786347	0.260564	0.0647889	0.131886	0.356245	0.101795	0.477213	0.129777	0.364058	0.0154241	0.914451	0.0299322	0.834834
ACVR2B	grey	0.131989	0.355866	0.223935	0.114175	0.0420838	0.769356	0.108255	0.449557	0.409801	0.00282302	-0.0215075	0.880919	0.00831462	0.953823	0.478925	0.000377581	0.135929	0.34156	0.223935	0.114175	0.0420838	0.769356	0.108255	0.449557	0.409801	0.00282302	-0.0215075	0.880919	0.00831462	0.953823	0.478925	0.000377581	0.135929	0.34156
SEMA7A	grey	0.131811	0.35652	0.0530664	0.711505	0.201811	0.155564	-0.00128823	0.992842	0.0443141	0.757495	-0.0295199	0.837078	0.02472	0.863292	-0.0504774	0.725012	-0.024562	0.864157	0.0530664	0.711505	0.201811	0.155564	-0.00128823	0.992842	0.0443141	0.757495	-0.0295199	0.837078	0.02472	0.863292	-0.0504774	0.725012	-0.024562	0.864157
TRIM27	grey	-0.130644	0.360833	-0.0598628	0.676472	-0.0182917	0.898623	-0.117563	0.411298	0.139536	0.328783	-0.0262529	0.854902	-0.0980834	0.493505	0.164898	0.247537	-0.0287891	0.841058	-0.0598628	0.676472	-0.0182917	0.898623	-0.117563	0.411298	0.139536	0.328783	-0.0262529	0.854902	-0.0980834	0.493505	0.164898	0.247537	-0.0287891	0.841058
FZD2	grey	-0.13056	0.361143	-0.0590873	0.680437	0.122379	0.392264	0.169764	0.233665	-0.0943224	0.510302	0.200449	0.158432	0.221326	0.118564	-0.195308	0.169607	-0.198666	0.162245	-0.0590873	0.680437	0.122379	0.392264	0.169764	0.233665	-0.0943224	0.510302	0.200449	0.158432	0.221326	0.118564	-0.195308	0.169607	-0.198666	0.162245
GDF10	grey	0.129914	0.363544	0.188846	0.184452	0.0129028	0.928395	0.247561	0.0798624	0.198325	0.162982	0.111072	0.437776	0.221488	0.118288	0.345015	0.0131578	0.297508	0.0339869	0.188846	0.184452	0.0129028	0.928395	0.247561	0.0798624	0.198325	0.162982	0.111072	0.437776	0.221488	0.118288	0.345015	0.0131578	0.297508	0.0339869
CHST12	grey	0.129852	0.363778	0.163827	0.250665	0.0159502	0.911545	0.147624	0.301235	0.118719	0.406685	0.212462	0.134442	0.0191455	0.893918	0.0705056	0.622974	-0.049573	0.72975	0.163827	0.250665	0.0159502	0.911545	0.147624	0.301235	0.118719	0.406685	0.212462	0.134442	0.0191455	0.893918	0.0705056	0.622974	-0.049573	0.72975
NEDD4	grey	0.129444	0.3653	-0.0702481	0.624247	-0.254076	0.0719973	0.20406	0.150913	-0.233543	0.0990705	0.420418	0.00212865	0.364084	0.00862835	-0.383531	0.00546667	-0.184471	0.195015	-0.0702481	0.624247	-0.254076	0.0719973	0.20406	0.150913	-0.233543	0.0990705	0.420418	0.00212865	0.364084	0.00862835	-0.383531	0.00546667	-0.184471	0.195015
RAB27A	grey	0.129121	0.366508	0.17676	0.214671	0.0559258	0.696689	0.183216	0.198125	0.230531	0.103628	-0.128473	0.368939	0.122638	0.391256	0.246326	0.0814264	0.219131	0.122358	0.17676	0.214671	0.0559258	0.696689	0.183216	0.198125	0.230531	0.103628	-0.128473	0.368939	0.122638	0.391256	0.246326	0.0814264	0.219131	0.122358
NFKBIB	grey	0.128905	0.367316	0.223967	0.114121	0.0597759	0.676916	0.0399433	0.780789	0.225694	0.111286	0.083489	0.560251	-0.0732287	0.609576	0.0068557	0.961918	-0.0672469	0.639167	0.223967	0.114121	0.0597759	0.676916	0.0399433	0.780789	0.225694	0.111286	0.083489	0.560251	-0.0732287	0.609576	0.0068557	0.961918	-0.0672469	0.639167
FCGR1A	grey	0.128019	0.370647	0.255412	0.0704635	0.234275	0.0979855	0.289902	0.0390623	0.221085	0.118978	-0.0263947	0.854127	0.0203533	0.887267	0.223893	0.114245	0.0595727	0.677954	0.255412	0.0704635	0.234275	0.0979855	0.289902	0.0390623	0.221085	0.118978	-0.0263947	0.854127	0.0203533	0.887267	0.223893	0.114245	0.0595727	0.677954
FGF9	grey	0.127705	0.371829	0.121641	0.395146	0.0734298	0.608591	0.00202286	0.98876	0.131333	0.358283	0.150651	0.291322	0.16318	0.252568	0.0834187	0.560583	0.0733842	0.608814	0.121641	0.395146	0.0734298	0.608591	0.00202286	0.98876	0.131333	0.358283	0.150651	0.291322	0.16318	0.252568	0.0834187	0.560583	0.0733842	0.608814
INSL5	grey	-0.126604	0.376	-0.0310058	0.828997	-0.223584	0.114759	0.122473	0.391898	0.146107	0.306284	0.240915	0.0885661	0.161007	0.259025	-0.0262083	0.855147	-0.128187	0.370012	-0.0310058	0.828997	-0.223584	0.114759	0.122473	0.391898	0.146107	0.306284	0.240915	0.0885661	0.161007	0.259025	-0.0262083	0.855147	-0.128187	0.370012
LEP	grey	0.126581	0.376088	0.328002	0.0187861	0.106662	0.456294	0.136965	0.337861	0.292872	0.0370108	0.207035	0.144919	0.139534	0.328789	0.133768	0.349363	0.0682542	0.634143	0.328002	0.0187861	0.106662	0.456294	0.136965	0.337861	0.292872	0.0370108	0.207035	0.144919	0.139534	0.328789	0.133768	0.349363	0.0682542	0.634143
DUOX1	grey	-0.126181	0.377611	-0.0897637	0.531043	0.0141098	0.921717	-0.172157	0.227043	0.0279223	0.845785	-0.151284	0.289275	-0.0570689	0.690797	0.143457	0.315236	0.190193	0.181284	-0.0897637	0.531043	0.0141098	0.921717	-0.172157	0.227043	0.0279223	0.845785	-0.151284	0.289275	-0.0570689	0.690797	0.143457	0.315236	0.190193	0.181284
PPY	grey	0.125961	0.378449	0.139477	0.328988	-0.145306	0.308974	-0.162725	0.25391	0.412418	0.00263547	0.162665	0.254088	-0.233154	0.0996489	0.268572	0.0567004	-0.123496	0.387927	0.139477	0.328988	-0.145306	0.308974	-0.162725	0.25391	0.412418	0.00263547	0.162665	0.254088	-0.233154	0.0996489	0.268572	0.0567004	-0.123496	0.387927
CYP27A1	grey	0.125463	0.380353	0.138392	0.332803	0.0955931	0.504595	0.234707	0.0973504	0.107787	0.451529	-0.0237714	0.86849	-0.0432459	0.763169	0.24482	0.083366	0.309216	0.0272499	0.138392	0.332803	0.0955931	0.504595	0.234707	0.0973504	0.107787	0.451529	-0.0237714	0.86849	-0.0432459	0.763169	0.24482	0.083366	0.309216	0.0272499
FCAR	grey	-0.123871	0.386476	-0.0380103	0.791153	0.179612	0.207247	0.163337	0.252105	-0.0812219	0.570987	-0.166598	0.24263	-0.00487818	0.972898	0.0676801	0.637004	0.0284653	0.842824	-0.0380103	0.791153	0.179612	0.207247	0.163337	0.252105	-0.0812219	0.570987	-0.166598	0.24263	-0.00487818	0.972898	0.0676801	0.637004	0.0284653	0.842824
BDNF	grey	-0.123801	0.386745	-0.147283	0.302365	-0.186269	0.190624	-0.261273	0.0640374	0.11997	0.401722	-0.194687	0.170995	-0.195867	0.168365	0.21096	0.137283	-0.00693412	0.961483	-0.147283	0.302365	-0.186269	0.190624	-0.261273	0.0640374	0.11997	0.401722	-0.194687	0.170995	-0.195867	0.168365	0.21096	0.137283	-0.00693412	0.961483
RXRG	grey	0.123441	0.388138	0.214394	0.130851	-0.113184	0.42906	0.143835	0.313949	0.332378	0.0171723	0.43055	0.001612	0.113303	0.42857	0.0608466	0.671455	-0.307815	0.0279918	0.214394	0.130851	-0.113184	0.42906	0.143835	0.313949	0.332378	0.0171723	0.43055	0.001612	0.113303	0.42857	0.0608466	0.671455	-0.307815	0.0279918
S100A1	grey	-0.123284	0.388747	-0.131336	0.358274	-0.235495	0.0961997	-0.250321	0.0764516	0.370306	0.00747792	0.150368	0.292238	0.147179	0.302711	0.340974	0.0143434	0.181235	0.203104	-0.131336	0.358274	-0.235495	0.0961997	-0.250321	0.0764516	0.370306	0.00747792	0.150368	0.292238	0.147179	0.302711	0.340974	0.0143434	0.181235	0.203104
SCG2	grey	0.123248	0.388885	-0.0179807	0.900338	-0.159998	0.262061	0.201745	0.155701	-0.0325966	0.820365	0.110713	0.439269	0.166862	0.241874	0.177574	0.212534	0.111138	0.437502	-0.0179807	0.900338	-0.159998	0.262061	0.201745	0.155701	-0.0325966	0.820365	0.110713	0.439269	0.166862	0.241874	0.177574	0.212534	0.111138	0.437502
HS2ST1	grey	0.122777	0.390716	0.0299727	0.834613	0.035421	0.805092	0.311712	0.0259685	-0.24365	0.0848985	-0.0981626	0.493154	0.258754	0.0667398	0.0771548	0.590481	0.313012	0.0253213	0.0299727	0.834613	0.035421	0.805092	0.311712	0.0259685	-0.24365	0.0848985	-0.0981626	0.493154	0.258754	0.0667398	0.0771548	0.590481	0.313012	0.0253213
TMSB15A	grey	0.12255	0.3916	-0.104833	0.464095	-0.10342	0.470175	-0.204038	0.150957	0.200405	0.158526	-0.0985974	0.491232	0.0282952	0.843751	0.164714	0.248074	0.143033	0.316682	-0.104833	0.464095	-0.10342	0.470175	-0.204038	0.150957	0.200405	0.158526	-0.0985974	0.491232	0.0282952	0.843751	0.164714	0.248074	0.143033	0.316682
SRC	grey	0.121588	0.395357	0.156674	0.272234	0.172962	0.224845	-0.164708	0.24809	0.247024	0.0805392	-0.0516295	0.718991	-0.0562281	0.695129	0.211687	0.135901	0.118938	0.405813	0.156674	0.272234	0.172962	0.224845	-0.164708	0.24809	0.247024	0.0805392	-0.0516295	0.718991	-0.0562281	0.695129	0.211687	0.135901	0.118938	0.405813
RAC1	grey	-0.120915	0.397997	-0.173716	0.222799	-0.141522	0.321875	-0.113209	0.428956	-0.129334	0.365711	0.05606	0.695996	-0.105744	0.460201	-0.160467	0.260647	-0.188382	0.185552	-0.173716	0.222799	-0.141522	0.321875	-0.113209	0.428956	-0.129334	0.365711	0.05606	0.695996	-0.105744	0.460201	-0.160467	0.260647	-0.188382	0.185552
CFL1	grey	0.120329	0.400305	0.248119	0.0791634	0.219424	0.121846	0.073309	0.609183	0.341443	0.0142014	-0.204191	0.150644	0.131931	0.356078	0.423019	0.00198359	0.298807	0.0331769	0.248119	0.0791634	0.219424	0.121846	0.073309	0.609183	0.341443	0.0142014	-0.204191	0.150644	0.131931	0.356078	0.423019	0.00198359	0.298807	0.0331769
ATP5A1	grey	-0.11981	0.402352	-0.0452863	0.752342	-0.108674	0.447792	-0.209392	0.140296	0.0688433	0.631212	-0.0352717	0.805898	-0.274358	0.0513793	0.0603862	0.673801	-0.15302	0.283711	-0.0452863	0.752342	-0.108674	0.447792	-0.209392	0.140296	0.0688433	0.631212	-0.0352717	0.805898	-0.274358	0.0513793	0.0603862	0.673801	-0.15302	0.283711
FLT1	grey	0.119614	0.403128	0.062504	0.663034	-0.0729314	0.611032	-0.0558801	0.696925	0.236057	0.0953853	0.167684	0.239529	-0.111846	0.434569	0.232618	0.100453	-0.0376636	0.793016	0.062504	0.663034	-0.0729314	0.611032	-0.0558801	0.696925	0.236057	0.0953853	0.167684	0.239529	-0.111846	0.434569	0.232618	0.100453	-0.0376636	0.793016
KITLG	grey	-0.119322	0.404287	-0.201455	0.156311	-0.0535471	0.709007	-0.0578122	0.686975	-0.279018	0.0473944	0.0332611	0.816766	-0.152663	0.28485	-0.32163	0.0213645	-0.3738	0.00689239	-0.201455	0.156311	-0.0535471	0.709007	-0.0578122	0.686975	-0.279018	0.0473944	0.0332611	0.816766	-0.152663	0.28485	-0.32163	0.0213645	-0.3738	0.00689239
ADAMTS12	grey	-0.11912	0.405087	-0.104275	0.466492	-0.0510254	0.722146	-0.0708849	0.6211	0.218774	0.122982	-0.190969	0.179474	-0.0297399	0.83588	0.352973	0.0110665	0.106569	0.45669	-0.104275	0.466492	-0.0510254	0.722146	-0.0708849	0.6211	0.218774	0.122982	-0.190969	0.179474	-0.0297399	0.83588	0.352973	0.0110665	0.106569	0.45669
NR6A1	grey	-0.117595	0.41117	-0.0792736	0.580289	-0.0887697	0.535619	-0.169079	0.235585	0.250412	0.0763412	0.160137	0.261641	0.011948	0.933682	0.17877	0.209418	-0.116991	0.413597	-0.0792736	0.580289	-0.0887697	0.535619	-0.169079	0.235585	0.250412	0.0763412	0.160137	0.261641	0.011948	0.933682	0.17877	0.209418	-0.116991	0.413597
LCN2	grey	-0.117233	0.412622	0.0102857	0.942892	0.224493	0.113252	-0.0839303	0.558173	-0.0302756	0.832966	-0.138814	0.331315	-0.0507683	0.72349	0.105618	0.46074	0.225033	0.112365	0.0102857	0.942892	0.224493	0.113252	-0.0839303	0.558173	-0.0302756	0.832966	-0.138814	0.331315	-0.0507683	0.72349	0.105618	0.46074	0.225033	0.112365
SDC3	grey	0.115185	0.42089	0.307149	0.0283504	0.152094	0.286669	0.232217	0.101057	0.0139452	0.922628	0.122709	0.39098	0.12172	0.394839	-0.136649	0.338987	0.0429318	0.76484	0.307149	0.0283504	0.152094	0.286669	0.232217	0.101057	0.0139452	0.922628	0.122709	0.39098	0.12172	0.394839	-0.136649	0.338987	0.0429318	0.76484
CNPY4	grey	-0.114449	0.423884	-0.104893	0.463839	-0.0287254	0.841405	-0.279731	0.0468075	0.253522	0.0726417	-0.0845692	0.55517	-0.117267	0.412485	0.230176	0.104176	-0.046677	0.744989	-0.104893	0.463839	-0.0287254	0.841405	-0.279731	0.0468075	0.253522	0.0726417	-0.0845692	0.55517	-0.117267	0.412485	0.230176	0.104176	-0.046677	0.744989
MS4A2	grey	0.113745	0.426761	0.235167	0.0966765	-0.0251103	0.861154	0.227392	0.10855	-0.00988259	0.945127	0.370242	0.00748916	0.0805876	0.574008	-0.209558	0.139975	-0.411456	0.00270311	0.235167	0.0966765	-0.0251103	0.861154	0.227392	0.10855	-0.00988259	0.945127	0.370242	0.00748916	0.0805876	0.574008	-0.209558	0.139975	-0.411456	0.00270311
IL13RA1	grey	0.113108	0.429369	0.0404729	0.777956	-0.126967	0.374623	0.0885242	0.536753	0.0125962	0.930093	0.284021	0.0434003	0.184929	0.193892	-0.222228	0.117032	-0.239847	0.0900323	0.0404729	0.777956	-0.126967	0.374623	0.0885242	0.536753	0.0125962	0.930093	0.284021	0.0434003	0.184929	0.193892	-0.222228	0.117032	-0.239847	0.0900323
NR2C2	grey	-0.112573	0.431571	0.00760553	0.957757	0.0606707	0.67235	-0.156357	0.273218	0.136553	0.339329	-0.147692	0.30101	-0.19965	0.160133	0.184728	0.194384	0.054937	0.7018	0.00760553	0.957757	0.0606707	0.67235	-0.156357	0.273218	0.136553	0.339329	-0.147692	0.30101	-0.19965	0.160133	0.184728	0.194384	0.054937	0.7018
MAPK7	grey	0.111869	0.434474	0.0490094	0.732708	0.0975199	0.496004	-0.161256	0.258278	0.068735	0.631751	-0.0167703	0.907016	-0.123366	0.388429	-0.0911556	0.524666	-0.134772	0.345725	0.0490094	0.732708	0.0975199	0.496004	-0.161256	0.258278	0.068735	0.631751	-0.0167703	0.907016	-0.123366	0.388429	-0.0911556	0.524666	-0.134772	0.345725
KIAA0368	grey	0.110825	0.438804	0.120713	0.39879	-0.045172	0.752947	0.120105	0.401189	0.132546	0.353823	0.107278	0.45368	0.0839259	0.558194	0.160558	0.260375	0.0693346	0.628773	0.120713	0.39879	-0.045172	0.752947	0.120105	0.401189	0.132546	0.353823	0.107278	0.45368	0.0839259	0.558194	0.160558	0.260375	0.0693346	0.628773
MTNR1B	grey	-0.110731	0.439191	-0.100402	0.483296	0.00611678	0.96602	0.103551	0.469609	-0.00345719	0.980791	0.0195873	0.891484	0.105814	0.459903	0.232228	0.101041	0.0220607	0.877879	-0.100402	0.483296	0.00611678	0.96602	0.103551	0.469609	-0.00345719	0.980791	0.0195873	0.891484	0.105814	0.459903	0.232228	0.101041	0.0220607	0.877879
CASP3	grey	0.110689	0.439368	0.16569	0.245242	0.262743	0.0625015	0.202383	0.15437	-0.29257	0.0372149	-0.201021	0.157224	0.0774179	0.589211	-0.200907	0.157464	0.0905008	0.527661	0.16569	0.245242	0.262743	0.0625015	0.202383	0.15437	-0.29257	0.0372149	-0.201021	0.157224	0.0774179	0.589211	-0.200907	0.157464	0.0905008	0.527661
COX7A2L	grey	-0.110438	0.440412	-0.115243	0.420653	0.00183538	0.989801	-0.0929563	0.516474	-0.0512552	0.720945	-0.358171	0.00986056	-0.197951	0.163792	0.154851	0.277919	0.250721	0.0759665	-0.115243	0.420653	0.00183538	0.989801	-0.0929563	0.516474	-0.0512552	0.720945	-0.358171	0.00986056	-0.197951	0.163792	0.154851	0.277919	0.250721	0.0759665
LDB3	grey	0.109555	0.444098	0.0462828	0.747071	-0.15099	0.290222	0.217465	0.125295	0.140313	0.326069	0.0551326	0.700788	-0.0764599	0.593841	0.176482	0.215406	0.00598075	0.966776	0.0462828	0.747071	-0.15099	0.290222	0.217465	0.125295	0.140313	0.326069	0.0551326	0.700788	-0.0764599	0.593841	0.176482	0.215406	0.00598075	0.966776
SEMA3E	grey	-0.108985	0.446485	-0.148625	0.297932	-0.258304	0.0672317	-0.0661966	0.644422	0.155343	0.276376	0.361128	0.00922651	0.144357	0.312178	-0.0699938	0.625505	-0.193739	0.173129	-0.148625	0.297932	-0.258304	0.0672317	-0.0661966	0.644422	0.155343	0.276376	0.361128	0.00922651	0.144357	0.312178	-0.0699938	0.625505	-0.193739	0.173129
ARRB1	grey	-0.108483	0.448595	-0.0513209	0.720602	-0.0839968	0.55786	0.162276	0.255241	-0.198701	0.16217	0.161841	0.256535	-0.048404	0.735889	-0.325181	0.019893	-0.33348	0.0167853	-0.0513209	0.720602	-0.0839968	0.55786	0.162276	0.255241	-0.198701	0.16217	0.161841	0.256535	-0.048404	0.735889	-0.325181	0.019893	-0.33348	0.0167853
FPR1	grey	-0.107717	0.451824	-0.0415105	0.772413	0.0117194	0.934948	0.0749218	0.601308	0.219432	0.121832	0.159109	0.264756	0.180736	0.204371	0.0832165	0.561537	-0.149441	0.295258	-0.0415105	0.772413	0.0117194	0.934948	0.0749218	0.601308	0.219432	0.121832	0.159109	0.264756	0.180736	0.204371	0.0832165	0.561537	-0.149441	0.295258
HDGFRP3	grey	-0.106407	0.457376	-0.0761363	0.595409	0.0689838	0.630514	0.0818324	0.568087	-0.248231	0.0790233	0.0900552	0.529704	0.0446714	0.7556	-0.278435	0.047879	-0.395834	0.00403777	-0.0761363	0.595409	0.0689838	0.630514	0.0818324	0.568087	-0.248231	0.0790233	0.0900552	0.529704	0.0446714	0.7556	-0.278435	0.047879	-0.395834	0.00403777
FIGF	grey	0.106399	0.457412	0.19452	0.171369	0.00653265	0.963712	0.221431	0.118386	0.160891	0.259373	0.279726	0.0468118	0.169717	0.233798	0.202059	0.155046	0.261879	0.0634013	0.19452	0.171369	0.00653265	0.963712	0.221431	0.118386	0.160891	0.259373	0.279726	0.0468118	0.169717	0.233798	0.202059	0.155046	0.261879	0.0634013
SDPR	grey	0.105442	0.461489	0.12227	0.392691	-0.0254652	0.859211	0.241415	0.0878865	-0.0453086	0.752224	0.26381	0.061406	0.0841213	0.557274	-0.0789169	0.581999	-0.0244498	0.864772	0.12227	0.392691	-0.0254652	0.859211	0.241415	0.0878865	-0.0453086	0.752224	0.26381	0.061406	0.0841213	0.557274	-0.0789169	0.581999	-0.0244498	0.864772
ARAF	grey	0.10491	0.463768	0.25896	0.0665156	0.0645815	0.652537	0.0480478	0.737763	0.302128	0.0311799	0.273614	0.0520396	0.0775594	0.588529	0.000289709	0.99839	-0.10259	0.473765	0.25896	0.0665156	0.0645815	0.652537	0.0480478	0.737763	0.302128	0.0311799	0.273614	0.0520396	0.0775594	0.588529	0.000289709	0.99839	-0.10259	0.473765
FABP3	grey	0.10474	0.464497	0.0686749	0.632049	-0.1326	0.353625	0.0875577	0.541226	0.255844	0.0699727	0.0804597	0.574618	0.0439246	0.759562	0.31575	0.0240023	0.182841	0.19906	0.0686749	0.632049	-0.1326	0.353625	0.0875577	0.541226	0.255844	0.0699727	0.0804597	0.574618	0.0439246	0.759562	0.31575	0.0240023	0.182841	0.19906
SPINK5	grey	-0.104132	0.467106	-0.0373118	0.794907	-0.137824	0.33481	0.024992	0.861802	0.230667	0.103419	0.0640461	0.655236	0.0333416	0.816329	0.285212	0.0424909	0.120643	0.399065	-0.0373118	0.794907	-0.137824	0.33481	0.024992	0.861802	0.230667	0.103419	0.0640461	0.655236	0.0333416	0.816329	0.285212	0.0424909	0.120643	0.399065
OBP2A	grey	-0.104123	0.467143	-0.156435	0.272975	-0.15812	0.267778	-0.0938146	0.512592	0.202326	0.154489	0.232966	0.0999305	0.157647	0.269229	0.123523	0.387822	0.0932616	0.515091	-0.156435	0.272975	-0.15812	0.267778	-0.0938146	0.512592	0.202326	0.154489	0.232966	0.0999305	0.157647	0.269229	0.123523	0.387822	0.0932616	0.515091
XRCC6	grey	-0.103576	0.469502	-0.235956	0.0955313	-0.217251	0.125677	-0.214864	0.12999	0.107097	0.454449	-0.298671	0.0332614	0.000675239	0.996248	0.291922	0.0376566	0.317648	0.0231229	-0.235956	0.0955313	-0.217251	0.125677	-0.214864	0.12999	0.107097	0.454449	-0.298671	0.0332614	0.000675239	0.996248	0.291922	0.0376566	0.317648	0.0231229
DES	grey	0.10355	0.469614	0.127032	0.374376	-0.1295	0.365089	0.0211142	0.883082	0.154429	0.279247	0.136687	0.338849	0.0263888	0.85416	0.00231588	0.987132	-0.0670532	0.640134	0.127032	0.374376	-0.1295	0.365089	0.0211142	0.883082	0.154429	0.279247	0.136687	0.338849	0.0263888	0.85416	0.00231588	0.987132	-0.0670532	0.640134
C19orf10	grey	-0.103215	0.47106	-0.0440954	0.758655	-0.145526	0.308234	0.214676	0.130334	-0.215171	0.129429	-0.0889937	0.534586	-0.0101072	0.943881	-0.165644	0.245376	-0.0494396	0.73045	-0.0440954	0.758655	-0.145526	0.308234	0.214676	0.130334	-0.215171	0.129429	-0.0889937	0.534586	-0.0101072	0.943881	-0.165644	0.245376	-0.0494396	0.73045
SAA1	grey	0.102729	0.47316	0.214306	0.131014	0.132898	0.352534	0.20142	0.156384	0.148063	0.299783	0.199586	0.160268	0.266785	0.0584306	0.196619	0.166704	0.311915	0.0258664	0.214306	0.131014	0.132898	0.352534	0.20142	0.156384	0.148063	0.299783	0.199586	0.160268	0.266785	0.0584306	0.196619	0.166704	0.311915	0.0258664
ELMO2	grey	0.102618	0.473643	-0.0546913	0.703072	0.0304854	0.831825	0.0770186	0.591139	-0.301061	0.0318105	0.229098	0.105854	0.0363261	0.800212	-0.383703	0.00544397	-0.357986	0.00990133	-0.0546913	0.703072	0.0304854	0.831825	0.0770186	0.591139	-0.301061	0.0318105	0.229098	0.105854	0.0363261	0.800212	-0.383703	0.00544397	-0.357986	0.00990133
OPRL1	grey	-0.101973	0.476443	-0.0687757	0.631548	-0.0771611	0.590451	-0.0346437	0.809288	0.181774	0.20174	0.176947	0.214179	0.00489202	0.972821	0.0985018	0.491655	-0.203525	0.152009	-0.0687757	0.631548	-0.0771611	0.590451	-0.0346437	0.809288	0.181774	0.20174	0.176947	0.214179	0.00489202	0.972821	0.0985018	0.491655	-0.203525	0.152009
NR1D1	grey	-0.101686	0.477688	-0.17886	0.209186	-0.217871	0.124574	-0.211817	0.135655	0.127741	0.371694	0.367396	0.00799826	0.143286	0.31582	0.0452023	0.752787	-0.139237	0.329828	-0.17886	0.209186	-0.217871	0.124574	-0.211817	0.135655	0.127741	0.371694	0.367396	0.00799826	0.143286	0.31582	0.0452023	0.752787	-0.139237	0.329828
LTC4S	grey	-0.101525	0.478392	0.055556	0.698599	-0.206052	0.14688	0.262093	0.0631774	0.118249	0.408558	0.35013	0.011778	0.211984	0.135342	0.0895871	0.531854	-0.0177699	0.901501	0.055556	0.698599	-0.206052	0.14688	0.262093	0.0631774	0.118249	0.408558	0.35013	0.011778	0.211984	0.135342	0.0895871	0.531854	-0.0177699	0.901501
MICA	grey	0.10132	0.479284	-0.00197483	0.989027	0.0959242	0.503113	-0.088622	0.536301	-0.0651469	0.649691	0.138473	0.332517	0.0673914	0.638445	-0.063585	0.657563	0.0392424	0.784542	-0.00197483	0.989027	0.0959242	0.503113	-0.088622	0.536301	-0.0651469	0.649691	0.138473	0.332517	0.0673914	0.638445	-0.063585	0.657563	0.0392424	0.784542
NR1H4	grey	-0.10087	0.481248	-0.165794	0.244942	-0.0484415	0.735692	-0.251126	0.0754793	0.0578787	0.686633	-0.274211	0.0515095	-0.239877	0.0899901	0.236	0.0954677	0.197865	0.163979	-0.165794	0.244942	-0.0484415	0.735692	-0.251126	0.0754793	0.0578787	0.686633	-0.274211	0.0515095	-0.239877	0.0899901	0.236	0.0954677	0.197865	0.163979
NCOA4	grey	-0.100607	0.482396	-0.13235	0.35454	-0.212415	0.134531	0.163654	0.251173	-0.157151	0.270758	0.132759	0.353042	0.113191	0.429031	-0.175351	0.218408	-0.0637322	0.65682	-0.13235	0.35454	-0.212415	0.134531	0.163654	0.251173	-0.157151	0.270758	0.132759	0.353042	0.113191	0.429031	-0.175351	0.218408	-0.0637322	0.65682
CLTB	grey	-0.100351	0.483518	-0.0174427	0.903305	-0.158797	0.265707	0.0993345	0.487982	0.0609548	0.670904	-0.0622257	0.664445	-0.0132988	0.926204	0.21399	0.131596	0.0136777	0.924107	-0.0174427	0.903305	-0.158797	0.265707	0.0993345	0.487982	0.0609548	0.670904	-0.0622257	0.664445	-0.0132988	0.926204	0.21399	0.131596	0.0136777	0.924107
CMTM6	grey	-0.100337	0.483582	0.0338135	0.813776	-0.0945781	0.509151	0.156677	0.272222	0.0756501	0.597768	0.0691986	0.629447	0.06585	0.64616	0.145358	0.308798	-0.0327515	0.819526	0.0338135	0.813776	-0.0945781	0.509151	0.156677	0.272222	0.0756501	0.597768	0.0691986	0.629447	0.06585	0.64616	0.145358	0.308798	-0.0327515	0.819526
MC1R	grey	0.100267	0.483886	0.135558	0.342891	0.165799	0.244929	-0.0702275	0.624349	0.283031	0.044168	0.101976	0.476427	0.0708605	0.62122	0.148175	0.299414	-0.115077	0.421329	0.135558	0.342891	0.165799	0.244929	-0.0702275	0.624349	0.283031	0.044168	0.101976	0.476427	0.0708605	0.62122	0.148175	0.299414	-0.115077	0.421329
TMED2	grey	-0.0997178	0.486296	-0.149022	0.296629	0.0476597	0.739807	-0.0534066	0.709736	-0.169636	0.234024	-0.235496	0.0961977	-0.0411216	0.774489	-0.146007	0.306621	-0.183289	0.197943	-0.149022	0.296629	0.0476597	0.739807	-0.0534066	0.709736	-0.169636	0.234024	-0.235496	0.0961977	-0.0411216	0.774489	-0.146007	0.306621	-0.183289	0.197943
GHSR	grey	-0.0983687	0.492243	-0.101149	0.480029	0.101699	0.477634	-0.183182	0.198209	0.172311	0.226621	-0.0594899	0.678378	-0.029895	0.835036	0.166074	0.244136	-0.0971634	0.497587	-0.101149	0.480029	0.101699	0.477634	-0.183182	0.198209	0.172311	0.226621	-0.0594899	0.678378	-0.029895	0.835036	0.166074	0.244136	-0.0971634	0.497587
ALDH3A2	grey	0.098221	0.492896	-0.0147652	0.918093	-0.127726	0.371751	-0.100912	0.481065	-0.0783978	0.584492	-0.0179067	0.900746	-0.321459	0.0214375	-0.189388	0.183172	-0.270598	0.0547892	-0.0147652	0.918093	-0.127726	0.371751	-0.100912	0.481065	-0.0783978	0.584492	-0.0179067	0.900746	-0.321459	0.0214375	-0.189388	0.183172	-0.270598	0.0547892
CXCR2	grey	0.0982	0.492989	0.201829	0.155527	0.102487	0.474209	0.371912	0.00720367	0.270806	0.0545953	0.10041	0.48326	0.321444	0.0214438	0.269244	0.0560604	0.235525	0.0961557	0.201829	0.155527	0.102487	0.474209	0.371912	0.00720367	0.270806	0.0545953	0.10041	0.48326	0.321444	0.0214438	0.269244	0.0560604	0.235525	0.0961557
RORC	grey	-0.0980351	0.493719	-0.106983	0.45493	-0.138729	0.331613	-0.336992	0.0156002	0.214034	0.131515	0.226395	0.110149	-0.017015	0.905666	0.142655	0.317978	-0.15085	0.290676	-0.106983	0.45493	-0.138729	0.331613	-0.336992	0.0156002	0.214034	0.131515	0.226395	0.110149	-0.017015	0.905666	0.142655	0.317978	-0.15085	0.290676
DGKH	grey	0.0975832	0.495723	0.236645	0.0945391	0.13971	0.328174	0.0368419	0.797435	0.23474	0.0973022	0.0246127	0.863879	-0.0980676	0.493575	0.132106	0.355435	-0.135796	0.342038	0.236645	0.0945391	0.13971	0.328174	0.0368419	0.797435	0.23474	0.0973022	0.0246127	0.863879	-0.0980676	0.493575	0.132106	0.355435	-0.135796	0.342038
KIR2DL4	grey	0.0972837	0.497053	0.109846	0.44288	0.097952	0.494087	0.0504929	0.724931	0.290372	0.038731	-0.0268426	0.851679	0.158141	0.267713	0.492647	0.000240252	0.190103	0.181493	0.109846	0.44288	0.097952	0.494087	0.0504929	0.724931	0.290372	0.038731	-0.0268426	0.851679	0.158141	0.267713	0.492647	0.000240252	0.190103	0.181493
FGF2	grey	0.0970768	0.497973	0.177317	0.213207	0.0134289	0.925484	0.24929	0.0777122	0.274328	0.0514057	0.262698	0.0625488	0.187241	0.188278	0.305728	0.0291289	0.0873336	0.542266	0.177317	0.213207	0.0134289	0.925484	0.24929	0.0777122	0.274328	0.0514057	0.262698	0.0625488	0.187241	0.188278	0.305728	0.0291289	0.0873336	0.542266
MGAM	grey	-0.0965871	0.500153	-0.0988427	0.49015	-0.203548	0.151963	0.162745	0.253851	-0.0116148	0.935527	0.0984853	0.491727	0.0852706	0.551882	-0.105912	0.459486	-0.130476	0.361457	-0.0988427	0.49015	-0.203548	0.151963	0.162745	0.253851	-0.0116148	0.935527	0.0984853	0.491727	0.0852706	0.551882	-0.105912	0.459486	-0.130476	0.361457
REPS1	grey	0.0965864	0.500156	0.0805357	0.574256	-0.00202293	0.988759	-0.0149243	0.917214	-0.161637	0.257142	0.0336899	0.814445	-0.0968467	0.498996	-0.124519	0.383975	0.0928544	0.516936	0.0805357	0.574256	-0.00202293	0.988759	-0.0149243	0.917214	-0.161637	0.257142	0.0336899	0.814445	-0.0968467	0.498996	-0.124519	0.383975	0.0928544	0.516936
BCL10	grey	0.0952453	0.506154	0.0473749	0.741308	0.105335	0.461947	0.132583	0.353685	-0.292748	0.0370945	0.0119196	0.933839	0.127599	0.37223	-0.359362	0.00960086	0.0042562	0.976353	0.0473749	0.741308	0.105335	0.461947	0.132583	0.353685	-0.292748	0.0370945	0.0119196	0.933839	0.127599	0.37223	-0.359362	0.00960086	0.0042562	0.976353
CSPG5	grey	0.0940236	0.511649	0.100419	0.483223	0.0474088	0.741129	-0.193546	0.173566	0.172777	0.225348	-0.0432555	0.763118	-0.0735997	0.60776	0.118797	0.406372	0.0940925	0.511338	0.100419	0.483223	0.0474088	0.741129	-0.193546	0.173566	0.172777	0.225348	-0.0432555	0.763118	-0.0735997	0.60776	0.118797	0.406372	0.0940925	0.511338
DDX17	grey	0.0939444	0.512006	0.157076	0.270988	0.122234	0.392832	-0.135215	0.344128	0.226391	0.110156	0.198737	0.162092	-0.157971	0.268233	0.0912445	0.52426	-0.221562	0.118162	0.157076	0.270988	0.122234	0.392832	-0.135215	0.344128	0.226391	0.110156	0.198737	0.162092	-0.157971	0.268233	0.0912445	0.52426	-0.221562	0.118162
NOD1	grey	0.0923322	0.519306	0.135905	0.341647	0.189493	0.182925	-0.0829333	0.562874	0.211808	0.135674	-0.00661103	0.963277	0.120417	0.399955	0.223093	0.115578	0.150654	0.291311	0.135905	0.341647	0.189493	0.182925	-0.0829333	0.562874	0.211808	0.135674	-0.00661103	0.963277	0.120417	0.399955	0.223093	0.115578	0.150654	0.291311
CYTH1	grey	0.0921841	0.519979	0.173325	0.223857	0.270321	0.055047	0.130426	0.361643	0.124732	0.383155	-0.232688	0.100348	-0.0089944	0.950052	0.0947418	0.508415	0.203457	0.152149	0.173325	0.223857	0.270321	0.055047	0.130426	0.361643	0.124732	0.383155	-0.232688	0.100348	-0.0089944	0.950052	0.0947418	0.508415	0.203457	0.152149
SOS1	grey	0.0913363	0.523841	0.187979	0.186511	0.212443	0.134477	-0.0430024	0.764464	0.301316	0.0316587	-0.226266	0.110357	-0.142972	0.31689	0.463926	0.000605954	0.230289	0.104002	0.187979	0.186511	0.212443	0.134477	-0.0430024	0.764464	0.301316	0.0316587	-0.226266	0.110357	-0.142972	0.31689	0.463926	0.000605954	0.230289	0.104002
RRP12	grey	-0.0909888	0.525428	-0.157338	0.270179	-0.139068	0.330423	-0.186049	0.191158	-0.0909628	0.525547	-0.110589	0.439785	-0.0523666	0.715147	-0.189576	0.182729	0.0623337	0.663897	-0.157338	0.270179	-0.139068	0.330423	-0.186049	0.191158	-0.0909628	0.525547	-0.110589	0.439785	-0.0523666	0.715147	-0.189576	0.182729	0.0623337	0.663897
CDH3	grey	-0.0903435	0.528382	0.0107147	0.940514	0.101252	0.479582	-0.18813	0.186152	0.288659	0.0399481	-0.0476502	0.739857	0.279328	0.0471386	0.343841	0.0134932	0.439732	0.00124369	0.0107147	0.940514	0.101252	0.479582	-0.18813	0.186152	0.288659	0.0399481	-0.0476502	0.739857	0.279328	0.0471386	0.343841	0.0134932	0.439732	0.00124369
PLCG1	grey	0.0894382	0.532539	0.0582642	0.684655	-0.0322576	0.822203	0.0104027	0.942244	0.0977852	0.494827	-0.0679263	0.635776	0.183904	0.196417	0.080228	0.575724	0.283294	0.0439632	0.0582642	0.684655	-0.0322576	0.822203	0.0104027	0.942244	0.0977852	0.494827	-0.0679263	0.635776	0.183904	0.196417	0.080228	0.575724	0.283294	0.0439632
PMCH	grey	0.0888856	0.535085	0.0473737	0.741314	-0.0964001	0.500987	0.0100361	0.944276	0.125437	0.380453	0.148439	0.298546	0.157627	0.26929	-0.0311274	0.828336	-0.0976884	0.495256	0.0473737	0.741314	-0.0964001	0.500987	0.0100361	0.944276	0.125437	0.380453	0.148439	0.298546	0.157627	0.26929	-0.0311274	0.828336	-0.0976884	0.495256
RNASE3	grey	-0.0883741	0.537446	-0.010242	0.943135	-0.0340445	0.812527	0.203287	0.1525	0.254867	0.0710861	0.34867	0.0121585	0.43787	0.00131162	0.137486	0.336008	0.0867883	0.544799	-0.010242	0.943135	-0.0340445	0.812527	0.203287	0.1525	0.254867	0.0710861	0.34867	0.0121585	0.43787	0.00131162	0.137486	0.336008	0.0867883	0.544799
PSMD11	grey	0.0882441	0.538047	-0.0483347	0.736254	-0.320973	0.0216463	-0.103357	0.470447	0.0263872	0.854168	0.2806	0.0460999	0.0236848	0.868965	-0.0856505	0.550105	-0.128565	0.368592	-0.0483347	0.736254	-0.320973	0.0216463	-0.103357	0.470447	0.0263872	0.854168	0.2806	0.0460999	0.0236848	0.868965	-0.0856505	0.550105	-0.128565	0.368592
ANK1	grey	-0.0879693	0.539318	-0.153221	0.283071	-0.109326	0.445059	-0.18842	0.185463	0.256511	0.0692208	-0.169781	0.233619	-0.158725	0.265928	0.338426	0.0151373	0.089356	0.532918	-0.153221	0.283071	-0.109326	0.445059	-0.18842	0.185463	0.256511	0.0692208	-0.169781	0.233619	-0.158725	0.265928	0.338426	0.0151373	0.089356	0.532918
VGF	grey	0.0877329	0.540413	0.188798	0.184564	-0.00418373	0.976755	0.159656	0.263097	0.312798	0.025427	0.111035	0.437931	0.110945	0.438303	0.197905	0.163893	-0.152903	0.284085	0.188798	0.184564	-0.00418373	0.976755	0.159656	0.263097	0.312798	0.025427	0.111035	0.437931	0.110945	0.438303	0.197905	0.163893	-0.152903	0.284085
LTF	grey	0.0875686	0.541175	0.00818392	0.954548	0.0952431	0.506163	-0.126361	0.376924	-0.193891	0.172785	0.102754	0.473054	-0.00100385	0.994422	-0.23005	0.104371	0.0904417	0.527932	0.00818392	0.954548	0.0952431	0.506163	-0.126361	0.376924	-0.193891	0.172785	0.102754	0.473054	-0.00100385	0.994422	-0.23005	0.104371	0.0904417	0.527932
MC3R	grey	-0.0874234	0.541849	0.0319994	0.823603	0.0576802	0.687653	0.0185771	0.89705	0.184921	0.193911	0.0215417	0.880731	0.00117228	0.993486	0.217366	0.125472	-0.0515334	0.719492	0.0319994	0.823603	0.0576802	0.687653	0.0185771	0.89705	0.184921	0.193911	0.0215417	0.880731	0.00117228	0.993486	0.217366	0.125472	-0.0515334	0.719492
RAE1	grey	-0.0865158	0.546068	-0.255608	0.070241	0.0140231	0.922196	-0.173807	0.222552	-0.383881	0.00542055	-0.439132	0.00126523	-0.102673	0.473402	-0.190769	0.17994	0.0476929	0.739632	-0.255608	0.070241	0.0140231	0.922196	-0.173807	0.222552	-0.383881	0.00542055	-0.439132	0.00126523	-0.102673	0.473402	-0.190769	0.17994	0.0476929	0.739632
HNMT	grey	-0.0861471	0.547786	-0.0681818	0.634503	-0.154032	0.2805	0.271105	0.0543187	-0.179046	0.208705	0.165692	0.245237	-0.0313541	0.827105	-0.101392	0.478971	-0.146077	0.306385	-0.0681818	0.634503	-0.154032	0.2805	0.271105	0.0543187	-0.179046	0.208705	0.165692	0.245237	-0.0313541	0.827105	-0.101392	0.478971	-0.146077	0.306385
LIFR	grey	0.0860879	0.548063	0.0850073	0.553115	-0.148533	0.298235	0.0972972	0.496993	0.203357	0.152356	0.149675	0.294493	0.199684	0.16006	0.151002	0.290184	0.185866	0.191603	0.0850073	0.553115	-0.148533	0.298235	0.0972972	0.496993	0.203357	0.152356	0.149675	0.294493	0.199684	0.16006	0.151002	0.290184	0.185866	0.191603
PRTN3	grey	0.0858978	0.54895	0.044135	0.758445	-0.103996	0.467692	0.0847671	0.554241	0.0776133	0.588269	0.017747	0.901627	0.0908159	0.526219	0.0875405	0.541306	0.0653403	0.648719	0.044135	0.758445	-0.103996	0.467692	0.0847671	0.554241	0.0776133	0.588269	0.017747	0.901627	0.0908159	0.526219	0.0875405	0.541306	0.0653403	0.648719
S100A14	grey	0.0850911	0.552722	0.124231	0.385087	0.307696	0.0280558	-0.248509	0.078677	-0.0648001	0.651436	-0.206375	0.146233	-0.173065	0.224564	-0.110515	0.440094	-0.151632	0.288153	0.124231	0.385087	0.307696	0.0280558	-0.248509	0.078677	-0.0648001	0.651436	-0.206375	0.146233	-0.173065	0.224564	-0.110515	0.440094	-0.151632	0.288153
GDF5	grey	0.0847173	0.554475	0.063652	0.657225	0.160503	0.260538	-0.240584	0.0890183	0.138875	0.331102	-0.1189	0.405964	-0.00870003	0.951685	0.161719	0.256898	0.0773043	0.589759	0.063652	0.657225	0.160503	0.260538	-0.240584	0.0890183	0.138875	0.331102	-0.1189	0.405964	-0.00870003	0.951685	0.161719	0.256898	0.0773043	0.589759
GDNF	grey	0.0843788	0.556064	0.0664712	0.643046	0.11205	0.433726	-0.0568519	0.691914	0.16476	0.247939	-0.175098	0.219083	-0.204297	0.150429	0.240465	0.0891815	0.128832	0.367591	0.0664712	0.643046	0.11205	0.433726	-0.0568519	0.691914	0.16476	0.247939	-0.175098	0.219083	-0.204297	0.150429	0.240465	0.0891815	0.128832	0.367591
IL1RL2	grey	0.0829501	0.562795	0.113254	0.428772	0.124041	0.385819	-0.039623	0.782504	0.209271	0.14053	0.0244097	0.864992	0.238609	0.0917535	0.255678	0.0701615	0.284732	0.0428553	0.113254	0.428772	0.124041	0.385819	-0.039623	0.782504	0.209271	0.14053	0.0244097	0.864992	0.238609	0.0917535	0.255678	0.0701615	0.284732	0.0428553
PHLDA1	grey	-0.0825016	0.564916	-0.101075	0.480352	-0.149384	0.295443	0.0336849	0.814472	0.0632189	0.659414	0.045071	0.753482	0.240592	0.0890079	0.220815	0.11944	0.269311	0.0559974	-0.101075	0.480352	-0.149384	0.295443	0.0336849	0.814472	0.0632189	0.659414	0.045071	0.753482	0.240592	0.0890079	0.220815	0.11944	0.269311	0.0559974
CTF1	grey	-0.0815985	0.569198	-0.0119229	0.933821	-0.130033	0.363101	-0.253659	0.0724812	0.392084	0.00443379	0.168978	0.235869	-0.180201	0.205736	0.215615	0.12862	-0.107519	0.452663	-0.0119229	0.933821	-0.130033	0.363101	-0.253659	0.0724812	0.392084	0.00443379	0.168978	0.235869	-0.180201	0.205736	0.215615	0.12862	-0.107519	0.452663
BTC	grey	0.0811508	0.571325	-0.0872816	0.542507	-0.108144	0.450024	-0.0838002	0.558785	-0.121537	0.395555	0.0550354	0.701291	0.0306251	0.831066	-0.022678	0.87449	0.0738262	0.606653	-0.0872816	0.542507	-0.108144	0.450024	-0.0838002	0.558785	-0.121537	0.395555	0.0550354	0.701291	0.0306251	0.831066	-0.022678	0.87449	0.0738262	0.606653
SSTR1	grey	-0.0810949	0.571591	0.0606968	0.672218	0.230618	0.103495	-0.00802446	0.955432	0.189364	0.183228	-0.224661	0.112976	-0.132944	0.352366	0.127121	0.374037	-0.179152	0.208431	0.0606968	0.672218	0.230618	0.103495	-0.00802446	0.955432	0.189364	0.183228	-0.224661	0.112976	-0.132944	0.352366	0.127121	0.374037	-0.179152	0.208431
IFNB1	grey	0.0807575	0.573198	0.277261	0.0488664	0.199514	0.160423	0.153129	0.283365	0.308379	0.0276914	-0.0529499	0.712111	0.0905299	0.527528	0.206841	0.145303	-0.00174181	0.990321	0.277261	0.0488664	0.199514	0.160423	0.153129	0.283365	0.308379	0.0276914	-0.0529499	0.712111	0.0905299	0.527528	0.206841	0.145303	-0.00174181	0.990321
GH2	grey	0.080699	0.573477	-0.0133052	0.926168	-0.229221	0.105661	-0.160953	0.259188	0.427598	0.00174955	-0.215984	0.127952	-0.0958682	0.503363	0.527257	7.03e-05	0.280977	0.0457963	-0.0133052	0.926168	-0.229221	0.105661	-0.160953	0.259188	0.427598	0.00174955	-0.215984	0.127952	-0.0958682	0.503363	0.527257	7.03e-05	0.280977	0.0457963
BZW2	grey	0.0806777	0.573578	0.123582	0.387591	0.251163	0.0754348	-0.15502	0.277391	-0.112232	0.432977	-0.399727	0.00365995	-0.2937	0.0364551	-0.077394	0.589327	0.134251	0.347609	0.123582	0.387591	0.251163	0.0754348	-0.15502	0.277391	-0.112232	0.432977	-0.399727	0.00365995	-0.2937	0.0364551	-0.077394	0.589327	0.134251	0.347609
HTR1A	grey	-0.0798862	0.577357	0.0517635	0.718292	0.106839	0.455542	-0.057076	0.69076	0.180876	0.204015	0.0911003	0.524919	0.163823	0.250676	0.185584	0.192288	0.040439	0.778137	0.0517635	0.718292	0.106839	0.455542	-0.057076	0.69076	0.180876	0.204015	0.0911003	0.524919	0.163823	0.250676	0.185584	0.192288	0.040439	0.778137
PMP2	grey	0.0795004	0.579203	0.186781	0.189386	0.134853	0.345432	-0.056316	0.694675	0.320445	0.0218754	-0.00434928	0.975836	-0.123311	0.388642	0.328154	0.0187278	0.031415	0.826774	0.186781	0.189386	0.134853	0.345432	-0.056316	0.694675	0.320445	0.0218754	-0.00434928	0.975836	-0.123311	0.388642	0.328154	0.0187278	0.031415	0.826774
ENPP1	grey	-0.0791556	0.580854	-0.201134	0.156985	-0.182645	0.19955	0.113788	0.426583	-0.289026	0.0396845	0.202299	0.154545	0.0966706	0.499781	-0.363934	0.00865778	-0.28899	0.0397103	-0.201134	0.156985	-0.182645	0.19955	0.113788	0.426583	-0.289026	0.0396845	0.202299	0.154545	0.0966706	0.499781	-0.363934	0.00865778	-0.28899	0.0397103
HELLS	grey	-0.0788207	0.58246	-0.0249197	0.862198	0.140957	0.32383	-0.291555	0.037909	0.209839	0.139431	-0.388015	0.00490153	-0.443232	0.00112444	0.228934	0.10611	-0.218822	0.122899	-0.0249197	0.862198	0.140957	0.32383	-0.291555	0.037909	0.209839	0.139431	-0.388015	0.00490153	-0.443232	0.00112444	0.228934	0.10611	-0.218822	0.122899
LANCL1	grey	-0.0781866	0.585508	-0.18483	0.194135	-0.285127	0.0425558	-0.204978	0.149044	-0.0320103	0.823544	0.162134	0.255661	0.0544986	0.704071	-0.00897915	0.950136	0.0105883	0.941215	-0.18483	0.194135	-0.285127	0.0425558	-0.204978	0.149044	-0.0320103	0.823544	0.162134	0.255661	0.0544986	0.704071	-0.00897915	0.950136	0.0105883	0.941215
SIK1	grey	0.0781562	0.585654	0.0575916	0.688108	0.136296	0.340248	0.0202194	0.888004	-0.134434	0.346945	0.171346	0.229272	0.0818395	0.568054	-0.160407	0.260827	-0.141337	0.322514	0.0575916	0.688108	0.136296	0.340248	0.0202194	0.888004	-0.134434	0.346945	0.171346	0.229272	0.0818395	0.568054	-0.160407	0.260827	-0.141337	0.322514
ATM	grey	0.0781453	0.585707	0.159829	0.262574	0.0356739	0.803727	0.200255	0.158844	0.296729	0.0344797	0.158742	0.265875	0.208774	0.141498	0.320706	0.021762	0.276015	0.0499323	0.159829	0.262574	0.0356739	0.803727	0.200255	0.158844	0.296729	0.0344797	0.158742	0.265875	0.208774	0.141498	0.320706	0.021762	0.276015	0.0499323
PSMD1	grey	-0.0770248	0.591109	0.094739	0.508427	0.194705	0.170954	0.16952	0.234348	0.0849478	0.553394	-0.409143	0.00287201	-0.215982	0.127956	0.267397	0.0578339	0.0649121	0.650872	0.094739	0.508427	0.194705	0.170954	0.16952	0.234348	0.0849478	0.553394	-0.409143	0.00287201	-0.215982	0.127956	0.267397	0.0578339	0.0649121	0.650872
CRABP1	grey	-0.0768511	0.591948	0.079309	0.580119	0.0625369	0.662867	-0.136487	0.339563	0.222509	0.116558	0.0244139	0.864969	0.0805669	0.574106	0.209407	0.140267	0.192351	0.176288	0.079309	0.580119	0.0625369	0.662867	-0.136487	0.339563	0.222509	0.116558	0.0244139	0.864969	0.0805669	0.574106	0.209407	0.140267	0.192351	0.176288
GFAP	grey	-0.0751519	0.600189	-0.0266887	0.852521	-0.0511345	0.721576	0.0600374	0.675581	0.000989859	0.9945	0.227366	0.10859	0.100944	0.480926	-0.000835426	0.995358	-0.114969	0.421769	-0.0266887	0.852521	-0.0511345	0.721576	0.0600374	0.675581	0.000989859	0.9945	0.227366	0.10859	0.100944	0.480926	-0.000835426	0.995358	-0.114969	0.421769
ABCD1	grey	-0.0735246	0.608127	-0.00314575	0.982521	-0.0770381	0.591045	-0.294293	0.0360612	0.495381	0.00021905	-0.113398	0.428181	-0.173082	0.224517	0.480506	0.000358763	-0.0286174	0.841994	-0.00314575	0.982521	-0.0770381	0.591045	-0.294293	0.0360612	0.495381	0.00021905	-0.113398	0.428181	-0.173082	0.224517	0.480506	0.000358763	-0.0286174	0.841994
BCL2	grey	-0.0726406	0.612459	-0.147845	0.300505	-0.189662	0.182526	-0.299719	0.0326185	0.0302478	0.833117	0.184371	0.195263	-0.170412	0.231859	-0.0782849	0.585035	-0.277846	0.0483718	-0.147845	0.300505	-0.189662	0.182526	-0.299719	0.0326185	0.0302478	0.833117	0.184371	0.195263	-0.170412	0.231859	-0.0782849	0.585035	-0.277846	0.0483718
CCL25	grey	-0.0726301	0.61251	-0.0177041	0.901863	-0.201473	0.156272	0.134391	0.347101	0.0893042	0.533156	-0.0468593	0.744027	0.138389	0.332814	0.251616	0.0748919	0.253883	0.0722214	-0.0177041	0.901863	-0.201473	0.156272	0.134391	0.347101	0.0893042	0.533156	-0.0468593	0.744027	0.138389	0.332814	0.251616	0.0748919	0.253883	0.0722214
ROBO3	grey	0.0705766	0.622622	0.209494	0.140099	0.0801444	0.576123	0.0864884	0.546195	0.119737	0.402642	0.190291	0.181053	0.286361	0.0416287	0.166738	0.242227	0.361	0.00925329	0.209494	0.140099	0.0801444	0.576123	0.0864884	0.546195	0.119737	0.402642	0.190291	0.181053	0.286361	0.0416287	0.166738	0.242227	0.361	0.00925329
F2RL1	grey	-0.0699807	0.62557	-0.0340248	0.812633	-0.209194	0.140681	0.040731	0.776576	0.244515	0.0837644	0.0781756	0.585561	0.131507	0.357642	0.323006	0.0207836	0.291917	0.03766	-0.0340248	0.812633	-0.209194	0.140681	0.040731	0.776576	0.244515	0.0837644	0.0781756	0.585561	0.131507	0.357642	0.323006	0.0207836	0.291917	0.03766
S100P	grey	0.0694975	0.627964	0.0256476	0.858213	0.162587	0.254317	-0.0760503	0.595826	-0.198708	0.162153	-0.206476	0.14603	-0.215908	0.12809	-0.191944	0.177222	-0.117614	0.411094	0.0256476	0.858213	0.162587	0.254317	-0.0760503	0.595826	-0.198708	0.162153	-0.206476	0.14603	-0.215908	0.12809	-0.191944	0.177222	-0.117614	0.411094
IL4	grey	0.0683641	0.633596	-0.157012	0.271186	-0.235555	0.0961124	-0.105687	0.460442	0.0403852	0.778425	0.143306	0.315751	0.0820594	0.56701	0.0691173	0.629851	0.0193473	0.892806	-0.157012	0.271186	-0.235555	0.0961124	-0.105687	0.460442	0.0403852	0.778425	0.143306	0.315751	0.0820594	0.56701	0.0691173	0.629851	0.0193473	0.892806
MR1	grey	-0.0680709	0.635056	-0.137599	0.335606	-0.0770622	0.590928	0.233338	0.0993752	-0.206707	0.14557	0.267277	0.0579507	0.116327	0.416269	-0.307759	0.028022	-0.317833	0.0230382	-0.137599	0.335606	-0.0770622	0.590928	0.233338	0.0993752	-0.206707	0.14557	0.267277	0.0579507	0.116327	0.416269	-0.307759	0.028022	-0.317833	0.0230382
PPIA	grey	-0.0672145	0.639328	-0.00291684	0.983793	-0.0170203	0.905636	-0.1672	0.240906	0.260081	0.0653046	-0.223417	0.115036	-0.0628657	0.661202	0.285452	0.04231	0.305926	0.0290192	-0.00291684	0.983793	-0.0170203	0.905636	-0.1672	0.240906	0.260081	0.0653046	-0.223417	0.115036	-0.0628657	0.661202	0.285452	0.04231	0.305926	0.0290192
BPI	grey	-0.0665325	0.642739	-0.0919346	0.521114	-0.153645	0.281727	-0.1618	0.256655	0.198914	0.161711	-0.0333901	0.816067	0.0985126	0.491607	0.276781	0.0492744	0.380415	0.00589218	-0.0919346	0.521114	-0.153645	0.281727	-0.1618	0.256655	0.198914	0.161711	-0.0333901	0.816067	0.0985126	0.491607	0.276781	0.0492744	0.380415	0.00589218
CANX	grey	-0.0664412	0.643196	-0.151035	0.290079	-0.149613	0.294695	-0.105015	0.463318	-0.0117547	0.934752	0.0469949	0.743311	-0.0675901	0.637453	0.0902992	0.528585	-0.0652267	0.64929	-0.151035	0.290079	-0.149613	0.294695	-0.105015	0.463318	-0.0117547	0.934752	0.0469949	0.743311	-0.0675901	0.637453	0.0902992	0.528585	-0.0652267	0.64929
B3GAT1	grey	0.0661136	0.644838	0.196581	0.166787	0.0272153	0.849644	0.0440411	0.758944	0.274201	0.0515183	0.25738	0.0682513	0.25012	0.0766961	0.279481	0.0470126	0.227632	0.108168	0.196581	0.166787	0.0272153	0.849644	0.0440411	0.758944	0.274201	0.0515183	0.25738	0.0682513	0.25012	0.0766961	0.279481	0.0470126	0.227632	0.108168
DAXX	grey	-0.0659471	0.645673	-0.00383251	0.978706	0.0216905	0.879914	-0.197037	0.165787	0.304671	0.0297186	-0.0460195	0.748462	-0.125406	0.380571	0.266159	0.0590466	-0.0741628	0.605008	-0.00383251	0.978706	0.0216905	0.879914	-0.197037	0.165787	0.304671	0.0297186	-0.0460195	0.748462	-0.125406	0.380571	0.266159	0.0590466	-0.0741628	0.605008
NTF3	grey	-0.065884	0.645989	-0.0772373	0.590083	-0.26373	0.0614871	0.0604331	0.673562	0.164805	0.247809	0.311188	0.0262332	0.043254	0.763126	0.0961527	0.502092	-0.217971	0.124397	-0.0772373	0.590083	-0.26373	0.0614871	0.0604331	0.673562	0.164805	0.247809	0.311188	0.0262332	0.043254	0.763126	0.0961527	0.502092	-0.217971	0.124397
DYNLL1	grey	0.0655521	0.647655	-0.000104565	0.999419	0.132881	0.352597	0.166702	0.242332	-0.437033	0.00134323	-0.367524	0.0079748	0.0624482	0.663316	-0.210325	0.138498	0.2421	0.0869626	-0.000104565	0.999419	0.132881	0.352597	0.166702	0.242332	-0.437033	0.00134323	-0.367524	0.0079748	0.0624482	0.663316	-0.210325	0.138498	0.2421	0.0869626
EIF4A1	grey	-0.0647953	0.65146	0.0236809	0.868986	0.0824005	0.565394	-0.0363731	0.799959	0.202257	0.154634	-0.239793	0.0901058	-0.172851	0.225148	0.180747	0.204342	0.0542903	0.70515	0.0236809	0.868986	0.0824005	0.565394	-0.0363731	0.799959	0.202257	0.154634	-0.239793	0.0901058	-0.172851	0.225148	0.180747	0.204342	0.0542903	0.70515
MMP9	grey	-0.0647604	0.651636	-0.121775	0.394623	0.00711074	0.960503	0.125522	0.380127	0.169509	0.234378	-0.150632	0.291382	0.126585	0.376073	0.27283	0.0527431	0.209608	0.139878	-0.121775	0.394623	0.00711074	0.960503	0.125522	0.380127	0.169509	0.234378	-0.150632	0.291382	0.126585	0.376073	0.27283	0.0527431	0.209608	0.139878
NPPC	grey	-0.0620876	0.665145	-0.098532	0.491521	-0.165148	0.246812	-0.0205115	0.886397	0.168107	0.238327	-0.0887272	0.535815	-0.0103945	0.942289	0.351013	0.0115529	0.0456752	0.750283	-0.098532	0.491521	-0.165148	0.246812	-0.0205115	0.886397	0.168107	0.238327	-0.0887272	0.535815	-0.0103945	0.942289	0.351013	0.0115529	0.0456752	0.750283
OGN	grey	0.0619926	0.665628	-0.033342	0.816327	-0.264381	0.0608255	0.140413	0.325721	-0.219614	0.121515	0.466123	0.000566163	0.275524	0.0503573	-0.393326	0.00429897	-0.0881307	0.538572	-0.033342	0.816327	-0.264381	0.0608255	0.140413	0.325721	-0.219614	0.121515	0.466123	0.000566163	0.275524	0.0503573	-0.393326	0.00429897	-0.0881307	0.538572
S100G	grey	0.061978	0.665702	0.120676	0.398937	0.0704054	0.623469	-0.00806719	0.955195	0.19173	0.177716	0.0720432	0.615393	0.0812866	0.57068	0.0567089	0.69265	-0.239277	0.0908221	0.120676	0.398937	0.0704054	0.623469	-0.00806719	0.955195	0.19173	0.177716	0.0720432	0.615393	0.0812866	0.57068	0.0567089	0.69265	-0.239277	0.0908221
MUC4	grey	-0.0619664	0.665761	0.031427	0.826709	0.0303219	0.832714	-0.135451	0.343276	0.275006	0.0508092	-0.000423263	0.997648	-0.131798	0.356569	0.154932	0.277665	-0.114096	0.425324	0.031427	0.826709	0.0303219	0.832714	-0.135451	0.343276	0.275006	0.0508092	-0.000423263	0.997648	-0.131798	0.356569	0.154932	0.277665	-0.114096	0.425324
ERAP1	grey	0.0614971	0.668145	0.0513148	0.720634	0.0765725	0.593296	0.165707	0.245195	0.295863	0.0350352	0.0755946	0.598037	0.0724712	0.61329	0.401608	0.00348891	0.0276886	0.84706	0.0513148	0.720634	0.0765725	0.593296	0.165707	0.245195	0.295863	0.0350352	0.0755946	0.598037	0.0724712	0.61329	0.401608	0.00348891	0.0276886	0.84706
CCL27	grey	0.0613589	0.668847	0.169879	0.233344	0.194499	0.171416	0.0282608	0.843939	0.262189	0.0630773	-0.152733	0.284627	0.0289338	0.84027	0.436693	0.00135625	0.115139	0.421076	0.169879	0.233344	0.194499	0.171416	0.0282608	0.843939	0.262189	0.0630773	-0.152733	0.284627	0.0289338	0.84027	0.436693	0.00135625	0.115139	0.421076
RBP1	grey	-0.0611354	0.669984	0.120624	0.39914	-0.0312685	0.82757	0.0412761	0.773664	0.113527	0.427651	0.022246	0.876862	0.189796	0.182213	0.193615	0.173408	0.281615	0.0452852	0.120624	0.39914	-0.0312685	0.82757	0.0412761	0.773664	0.113527	0.427651	0.022246	0.876862	0.189796	0.182213	0.193615	0.173408	0.281615	0.0452852
PSMD13	grey	-0.060856	0.671407	-0.0890192	0.534469	-0.258777	0.0667141	0.115259	0.420591	0.188501	0.18527	-0.097839	0.494588	0.0788293	0.582419	0.221365	0.118498	0.127357	0.373144	-0.0890192	0.534469	-0.258777	0.0667141	0.115259	0.420591	0.188501	0.18527	-0.097839	0.494588	0.0788293	0.582419	0.221365	0.118498	0.127357	0.373144
CLEC5A	grey	-0.0606465	0.672474	-0.0378978	0.791757	-0.149214	0.295999	0.301401	0.0316083	0.333033	0.0169412	0.154569	0.278808	0.324429	0.0201973	0.33668	0.0157025	0.276521	0.0494969	-0.0378978	0.791757	-0.149214	0.295999	0.301401	0.0316083	0.333033	0.0169412	0.154569	0.278808	0.324429	0.0201973	0.33668	0.0157025	0.276521	0.0494969
RUNX2	grey	-0.0604269	0.673594	-0.127404	0.372966	-0.204183	0.150662	0.045494	0.751242	0.1836	0.19717	0.305569	0.0292168	0.191967	0.17717	0.151432	0.288796	-0.0913991	0.523555	-0.127404	0.372966	-0.204183	0.150662	0.045494	0.751242	0.1836	0.19717	0.305569	0.0292168	0.191967	0.17717	0.151432	0.288796	-0.0913991	0.523555
ACVR1B	grey	-0.0601464	0.675024	0.0095219	0.947127	-0.103153	0.471327	-0.0490572	0.732457	0.295833	0.0350546	0.22505	0.112337	-0.00622228	0.965435	0.0840676	0.557527	-0.280183	0.0464385	0.0095219	0.947127	-0.103153	0.471327	-0.0490572	0.732457	0.295833	0.0350546	0.22505	0.112337	-0.00622228	0.965435	0.0840676	0.557527	-0.280183	0.0464385
CYP27B1	grey	0.059665	0.677482	0.0875579	0.541225	0.0844503	0.555728	0.0453361	0.752078	-0.139605	0.328542	-0.140821	0.324303	0.0945346	0.509347	-0.130128	0.36275	0.0788335	0.582399	0.0875579	0.541225	0.0844503	0.555728	0.0453361	0.752078	-0.139605	0.328542	-0.140821	0.324303	0.0945346	0.509347	-0.130128	0.36275	0.0788335	0.582399
XCL1	grey	0.0593075	0.679311	0.0118984	0.933957	-0.136197	0.340602	0.0969422	0.498571	0.0283749	0.843316	0.123441	0.38814	0.057703	0.687536	0.0351029	0.806808	-0.044374	0.757177	0.0118984	0.933957	-0.136197	0.340602	0.0969422	0.498571	0.0283749	0.843316	0.123441	0.38814	0.057703	0.687536	0.0351029	0.806808	-0.044374	0.757177
FGF12	grey	0.0584754	0.683572	0.0855044	0.550788	-0.0364022	0.799803	0.0554566	0.699112	0.223442	0.114995	0.103901	0.468098	-0.0302424	0.833147	0.0533368	0.710099	-0.197651	0.164445	0.0855044	0.550788	-0.0364022	0.799803	0.0554566	0.699112	0.223442	0.114995	0.103901	0.468098	-0.0302424	0.833147	0.0533368	0.710099	-0.197651	0.164445
PTN	grey	-0.0578048	0.687013	-0.261338	0.0639687	-0.221249	0.118697	-0.232435	0.100729	-0.0298447	0.83531	0.0438811	0.759793	-0.289664	0.0392301	-0.0570144	0.691077	-0.302891	0.0307354	-0.261338	0.0639687	-0.221249	0.118697	-0.232435	0.100729	-0.0298447	0.83531	0.0438811	0.759793	-0.289664	0.0392301	-0.0570144	0.691077	-0.302891	0.0307354
APOH	grey	-0.0574834	0.688664	-0.0668269	0.641266	-0.133787	0.349294	0.0775293	0.588674	0.114941	0.421881	0.191362	0.178565	0.316026	0.0238727	0.0647013	0.651933	-0.0483682	0.736078	-0.0668269	0.641266	-0.133787	0.349294	0.0775293	0.588674	0.114941	0.421881	0.191362	0.178565	0.316026	0.0238727	0.0647013	0.651933	-0.0483682	0.736078
IKBKG	grey	-0.0571715	0.690269	-0.140112	0.326768	-0.0811157	0.571493	-0.138627	0.331973	-0.123139	0.389311	-0.186177	0.190846	-0.206657	0.145669	-0.113124	0.429304	-0.0916848	0.522252	-0.140112	0.326768	-0.0811157	0.571493	-0.138627	0.331973	-0.123139	0.389311	-0.186177	0.190846	-0.206657	0.145669	-0.113124	0.429304	-0.0916848	0.522252
PYY	grey	0.0571393	0.690434	0.0513436	0.720484	0.0284191	0.843075	0.130298	0.362118	0.233406	0.0992737	0.0304043	0.832266	-0.00179809	0.990009	0.103219	0.471043	-0.19553	0.169112	0.0513436	0.720484	0.0284191	0.843075	0.130298	0.362118	0.233406	0.0992737	0.0304043	0.832266	-0.00179809	0.990009	0.103219	0.471043	-0.19553	0.169112
PGRMC2	grey	0.0570608	0.690838	-0.159354	0.264011	-0.12615	0.377728	-0.0163805	0.909169	-0.0940956	0.511324	0.203615	0.151826	0.111888	0.434395	-0.212816	0.133778	-0.240992	0.0884621	-0.159354	0.264011	-0.12615	0.377728	-0.0163805	0.909169	-0.0940956	0.511324	0.203615	0.151826	0.111888	0.434395	-0.212816	0.133778	-0.240992	0.0884621
GPR17	grey	0.0570227	0.691035	0.197286	0.165242	0.213221	0.133023	0.352095	0.0112821	0.245842	0.0820466	-0.172822	0.225225	0.107956	0.450817	0.349174	0.0120261	0.392476	0.00439083	0.197286	0.165242	0.213221	0.133023	0.352095	0.0112821	0.245842	0.0820466	-0.172822	0.225225	0.107956	0.450817	0.349174	0.0120261	0.392476	0.00439083
IRF5	grey	-0.0566735	0.692833	0.127851	0.371278	0.13344	0.350557	0.216702	0.12666	0.0579989	0.686016	-0.173228	0.22412	0.071125	0.619915	0.182761	0.199261	0.249532	0.0774146	0.127851	0.371278	0.13344	0.350557	0.216702	0.12666	0.0579989	0.686016	-0.173228	0.22412	0.071125	0.619915	0.182761	0.199261	0.249532	0.0774146
NFYB	grey	0.0566199	0.693109	0.00844658	0.953091	-0.093161	0.515547	0.223465	0.114956	-0.250188	0.0766127	0.323488	0.0205835	0.175785	0.217253	-0.329021	0.0183994	-0.193028	0.174742	0.00844658	0.953091	-0.093161	0.515547	0.223465	0.114956	-0.250188	0.0766127	0.323488	0.0205835	0.175785	0.217253	-0.329021	0.0183994	-0.193028	0.174742
CTBS	grey	-0.0558041	0.697317	-0.00862106	0.952123	0.00220261	0.987761	0.274524	0.0512329	-0.271722	0.0537512	0.207595	0.143809	0.0249421	0.862075	-0.223642	0.114661	-0.229385	0.105405	-0.00862106	0.952123	0.00220261	0.987761	0.274524	0.0512329	-0.271722	0.0537512	0.207595	0.143809	0.0249421	0.862075	-0.223642	0.114661	-0.229385	0.105405
SLC6A4	grey	-0.0543767	0.704702	0.0394269	0.783554	-0.136715	0.33875	-0.0464219	0.746336	0.207693	0.143616	0.173966	0.222123	-0.0835283	0.560066	0.0409586	0.77536	-0.112247	0.432915	0.0394269	0.783554	-0.136715	0.33875	-0.0464219	0.746336	0.207693	0.143616	0.173966	0.222123	-0.0835283	0.560066	0.0409586	0.77536	-0.112247	0.432915
SHC2	grey	0.053597	0.708747	-0.130826	0.360158	-0.316008	0.0238814	-0.24304	0.0857056	0.0238873	0.867855	0.398339	0.00379098	0.100674	0.482105	-0.231633	0.101943	-0.222235	0.11702	-0.130826	0.360158	-0.316008	0.0238814	-0.24304	0.0857056	0.0238873	0.867855	0.398339	0.00379098	0.100674	0.482105	-0.231633	0.101943	-0.222235	0.11702
IGFBP5	grey	-0.0520457	0.71682	-0.147152	0.3028	-0.0588546	0.681629	-0.255859	0.0699559	0.190987	0.179433	0.110189	0.441452	-0.152981	0.283836	0.0338606	0.813521	-0.361439	0.00916188	-0.147152	0.3028	-0.0588546	0.681629	-0.255859	0.0699559	0.190987	0.179433	0.110189	0.441452	-0.152981	0.283836	0.0338606	0.813521	-0.361439	0.00916188
ESRRG	grey	-0.0503247	0.725811	-0.167964	0.238732	-0.215685	0.128493	-0.235693	0.0959119	-0.123318	0.388616	0.247561	0.079862	-0.134232	0.347676	-0.181501	0.20243	-0.0458847	0.749175	-0.167964	0.238732	-0.215685	0.128493	-0.235693	0.0959119	-0.123318	0.388616	0.247561	0.079862	-0.134232	0.347676	-0.181501	0.20243	-0.0458847	0.749175
CCR4	grey	0.0485677	0.735029	-0.0414958	0.772492	-0.0259818	0.856385	0.0852063	0.552183	0.106112	0.458633	-0.0320474	0.823343	0.0841171	0.557294	0.337354	0.0154822	0.240477	0.0891645	-0.0414958	0.772492	-0.0259818	0.856385	0.0852063	0.552183	0.106112	0.458633	-0.0320474	0.823343	0.0841171	0.557294	0.337354	0.0154822	0.240477	0.0891645
APOBEC3F	grey	-0.0469937	0.743318	0.119241	0.404609	0.142242	0.319396	0.141357	0.322446	0.14551	0.308288	-0.0739468	0.606063	0.0744933	0.603396	0.228347	0.107035	0.071463	0.618249	0.119241	0.404609	0.142242	0.319396	0.141357	0.322446	0.14551	0.308288	-0.0739468	0.606063	0.0744933	0.603396	0.228347	0.107035	0.071463	0.618249
CCL24	grey	-0.0466845	0.744949	0.0235113	0.869917	0.140357	0.325914	0.20646	0.146063	0.126598	0.376023	-0.0955746	0.504678	0.146434	0.305192	0.22341	0.115047	0.227299	0.108698	0.0235113	0.869917	0.140357	0.325914	0.20646	0.146063	0.126598	0.376023	-0.0955746	0.504678	0.146434	0.305192	0.22341	0.115047	0.227299	0.108698
CALCA	grey	-0.0462708	0.747134	-0.0572081	0.69008	-0.0729168	0.611104	-0.178902	0.209077	0.290338	0.0387554	-0.0443463	0.757324	-0.12762	0.372151	0.237699	0.0930364	-0.054718	0.702934	-0.0572081	0.69008	-0.0729168	0.611104	-0.178902	0.209077	0.290338	0.0387554	-0.0443463	0.757324	-0.12762	0.372151	0.237699	0.0930364	-0.054718	0.702934
CDC42	grey	-0.0455048	0.751185	-0.112653	0.431243	-0.116617	0.415099	-0.139132	0.330198	0.010819	0.939936	-0.0126884	0.929582	0.0427735	0.765682	-0.0267029	0.852443	-0.208367	0.142292	-0.112653	0.431243	-0.116617	0.415099	-0.139132	0.330198	0.010819	0.939936	-0.0126884	0.929582	0.0427735	0.765682	-0.0267029	0.852443	-0.208367	0.142292
TAPBPL	grey	-0.0453275	0.752124	0.0909796	0.52547	0.241568	0.0876796	0.135172	0.344281	-0.195728	0.168674	-0.0147702	0.918065	0.163798	0.250749	-0.122475	0.39189	0.130191	0.362516	0.0909796	0.52547	0.241568	0.0876796	0.135172	0.344281	-0.195728	0.168674	-0.0147702	0.918065	0.163798	0.250749	-0.122475	0.39189	0.130191	0.362516
SEMA4C	grey	-0.0452915	0.752314	0.0224316	0.875842	0.08091	0.572472	-0.0902666	0.528734	-0.0646807	0.652037	0.00628807	0.965069	0.0420027	0.769788	-0.16991	0.233258	-0.199857	0.15969	0.0224316	0.875842	0.08091	0.572472	-0.0902666	0.528734	-0.0646807	0.652037	0.00628807	0.965069	0.0420027	0.769788	-0.16991	0.233258	-0.199857	0.15969
KDR	grey	0.044749	0.755188	0.133163	0.351564	-0.203779	0.151487	0.239273	0.0908272	0.1373	0.336667	0.373088	0.00700837	0.211276	0.136681	-0.0918046	0.521706	-0.133596	0.349989	0.133163	0.351564	-0.203779	0.151487	0.239273	0.0908272	0.1373	0.336667	0.373088	0.00700837	0.211276	0.136681	-0.0918046	0.521706	-0.133596	0.349989
PAEP	grey	0.0446445	0.755742	0.0778709	0.587027	0.0944872	0.50956	0.028601	0.842084	0.247813	0.079546	0.02918	0.838929	0.0981313	0.493293	0.153887	0.28096	0.0541855	0.705693	0.0778709	0.587027	0.0944872	0.50956	0.028601	0.842084	0.247813	0.079546	0.02918	0.838929	0.0981313	0.493293	0.153887	0.28096	0.0541855	0.705693
CCL15	grey	0.0441934	0.758136	0.0828323	0.563352	0.0255724	0.858625	0.16475	0.247969	0.247702	0.0796848	0.0363915	0.79986	0.222017	0.117389	0.397052	0.00391602	0.280136	0.0464767	0.0828323	0.563352	0.0255724	0.858625	0.16475	0.247969	0.247702	0.0796848	0.0363915	0.79986	0.222017	0.117389	0.397052	0.00391602	0.280136	0.0464767
IFNA2	grey	0.0440741	0.758768	0.0333456	0.816308	-0.0805429	0.574221	-0.00304914	0.983058	0.0896127	0.531737	0.0905327	0.527515	0.0637382	0.65679	0.0076812	0.957337	-0.110778	0.438997	0.0333456	0.816308	-0.0805429	0.574221	-0.00304914	0.983058	0.0896127	0.531737	0.0905327	0.527515	0.0637382	0.65679	0.0076812	0.957337	-0.110778	0.438997
PKD2L2	grey	0.0433486	0.762623	0.136177	0.340673	0.0346861	0.809059	0.129445	0.365297	0.232628	0.100437	0.172268	0.226739	0.178125	0.211095	0.190848	0.179756	-0.0367175	0.798105	0.136177	0.340673	0.0346861	0.809059	0.129445	0.365297	0.232628	0.100437	0.172268	0.226739	0.178125	0.211095	0.190848	0.179756	-0.0367175	0.798105
IL12RB2	grey	0.0422819	0.7683	0.155738	0.275144	0.21821	0.123975	0.137062	0.337514	0.265789	0.0594136	-0.141047	0.32352	0.0959618	0.502945	0.401585	0.0034909	0.411439	0.00270431	0.155738	0.275144	0.21821	0.123975	0.137062	0.337514	0.265789	0.0594136	-0.141047	0.32352	0.0959618	0.502945	0.401585	0.0034909	0.411439	0.00270431
KRT23	grey	-0.0421003	0.769268	-0.0839394	0.55813	-0.0962847	0.501503	-0.109408	0.444716	0.234614	0.0974871	0.161494	0.257569	0.318885	0.0225641	0.30381	0.0302068	0.364394	0.00856765	-0.0839394	0.55813	-0.0962847	0.501503	-0.109408	0.444716	0.234614	0.0974871	0.161494	0.257569	0.318885	0.0225641	0.30381	0.0302068	0.364394	0.00856765
SCTR	grey	-0.041582	0.772032	-0.013381	0.925749	-0.261624	0.0636679	0.0402845	0.778963	0.321163	0.0215646	0.0696878	0.627021	0.144361	0.312164	0.41282	0.00260763	0.287409	0.0408556	-0.013381	0.925749	-0.261624	0.0636679	0.0402845	0.778963	0.321163	0.0215646	0.0696878	0.627021	0.144361	0.312164	0.41282	0.00260763	0.287409	0.0408556
SAV1	grey	-0.0411504	0.774335	-0.0916476	0.522421	-0.169587	0.234162	-0.186509	0.190044	-0.0991965	0.48859	0.153767	0.281341	-0.0263604	0.854315	-0.0567679	0.692346	0.182819	0.199115	-0.0916476	0.522421	-0.169587	0.234162	-0.186509	0.190044	-0.0991965	0.48859	0.153767	0.281341	-0.0263604	0.854315	-0.0567679	0.692346	0.182819	0.199115
TNFRSF10D	grey	-0.0407456	0.776498	-0.105038	0.463219	-0.214488	0.130679	-0.0257912	0.857428	0.20348	0.152102	0.257642	0.0679601	0.0970426	0.498125	0.0488345	0.733627	-0.0751731	0.600086	-0.105038	0.463219	-0.214488	0.130679	-0.0257912	0.857428	0.20348	0.152102	0.257642	0.0679601	0.0970426	0.498125	0.0488345	0.733627	-0.0751731	0.600086
IFIH1	grey	-0.0405058	0.77778	-0.0628326	0.661369	0.171214	0.229637	0.113342	0.428413	-0.0429947	0.764505	-0.221145	0.118873	0.111264	0.43698	0.0887355	0.535777	0.295117	0.0355194	-0.0628326	0.661369	0.171214	0.229637	0.113342	0.428413	-0.0429947	0.764505	-0.221145	0.118873	0.111264	0.43698	0.0887355	0.535777	0.295117	0.0355194
SEMA3C	grey	-0.0393173	0.784141	0.0121105	0.932782	0.0147157	0.918367	0.104762	0.464402	-0.235191	0.096642	0.293529	0.0365692	0.159703	0.262953	-0.304289	0.0299348	-0.262224	0.0630412	0.0121105	0.932782	0.0147157	0.918367	0.104762	0.464402	-0.235191	0.096642	0.293529	0.0365692	0.159703	0.262953	-0.304289	0.0299348	-0.262224	0.0630412
NOL11	grey	0.038186	0.790209	-0.0153141	0.915059	0.203054	0.152981	-0.259094	0.0663695	-0.0534153	0.709692	-0.451509	0.000882179	-0.385334	0.00523294	0.0221686	0.877287	-0.104765	0.46439	-0.0153141	0.915059	0.203054	0.152981	-0.259094	0.0663695	-0.0534153	0.709692	-0.451509	0.000882179	-0.385334	0.00523294	0.0221686	0.877287	-0.104765	0.46439
CAMP	grey	0.0380983	0.79068	-0.0378842	0.79183	0.131186	0.358828	0.0112672	0.937453	-0.26364	0.0615797	-0.100698	0.482	-0.0639384	0.655779	-0.241131	0.0882719	-0.1422	0.319538	-0.0378842	0.79183	0.131186	0.358828	0.0112672	0.937453	-0.26364	0.0615797	-0.100698	0.482	-0.0639384	0.655779	-0.241131	0.0882719	-0.1422	0.319538
HSPA1L	grey	-0.0377876	0.792349	-0.0590392	0.680683	-0.00152319	0.991536	0.0812894	0.570666	-0.20596	0.147065	0.136505	0.339501	-0.0534849	0.70933	-0.280068	0.0465323	-0.229149	0.105773	-0.0590392	0.680683	-0.00152319	0.991536	0.0812894	0.570666	-0.20596	0.147065	0.136505	0.339501	-0.0534849	0.70933	-0.280068	0.0465323	-0.229149	0.105773
PF4	grey	0.0375717	0.793509	0.0351175	0.80673	-0.190566	0.180413	0.0873444	0.542215	0.148471	0.298441	0.248174	0.0790948	0.00164792	0.990843	0.193691	0.173236	-0.0984541	0.491865	0.0351175	0.80673	-0.190566	0.180413	0.0873444	0.542215	0.148471	0.298441	0.248174	0.0790948	0.00164792	0.990843	0.193691	0.173236	-0.0984541	0.491865
PPARD	grey	-0.0366834	0.798288	0.0578531	0.686765	0.211969	0.13537	-0.0318147	0.824605	0.144066	0.313164	-0.142176	0.319623	0.0639681	0.655629	0.31817	0.0228855	0.135408	0.343433	0.0578531	0.686765	0.211969	0.13537	-0.0318147	0.824605	0.144066	0.313164	-0.142176	0.319623	0.0639681	0.655629	0.31817	0.0228855	0.135408	0.343433
SFTPD	grey	-0.0364777	0.799396	-0.143837	0.313941	-0.16286	0.25351	-0.206441	0.146101	0.124053	0.385772	0.0827111	0.563925	0.0880755	0.538827	0.111441	0.436247	-0.105581	0.460895	-0.143837	0.313941	-0.16286	0.25351	-0.206441	0.146101	0.124053	0.385772	0.0827111	0.563925	0.0880755	0.538827	0.111441	0.436247	-0.105581	0.460895
KNG1	grey	-0.0363759	0.799944	0.0831543	0.561831	-0.181451	0.202556	0.0054063	0.969965	0.26146	0.0638406	0.26504	0.0601615	0.0668622	0.641089	0.216448	0.127116	0.0451455	0.753087	0.0831543	0.561831	-0.181451	0.202556	0.0054063	0.969965	0.26146	0.0638406	0.26504	0.0601615	0.0668622	0.641089	0.216448	0.127116	0.0451455	0.753087
PQBP1	grey	0.0357547	0.803292	0.0314506	0.826581	0.0163162	0.909524	-0.142361	0.318987	0.0533586	0.709986	-0.198741	0.162084	-0.185714	0.191972	0.165989	0.244381	0.1557	0.275263	0.0314506	0.826581	0.0163162	0.909524	-0.142361	0.318987	0.0533586	0.709986	-0.198741	0.162084	-0.185714	0.191972	0.165989	0.244381	0.1557	0.275263
PTGES2	grey	0.0357216	0.80347	0.161844	0.256525	0.074037	0.605623	-0.184232	0.195607	0.241906	0.0872232	-0.119405	0.403957	-0.178692	0.209622	0.132059	0.355607	-0.0748796	0.601514	0.161844	0.256525	0.074037	0.605623	-0.184232	0.195607	0.241906	0.0872232	-0.119405	0.403957	-0.178692	0.209622	0.132059	0.355607	-0.0748796	0.601514
NENF	grey	0.0356176	0.804031	-0.0819086	0.567726	-0.0403949	0.778372	-0.211799	0.13569	0.177112	0.213744	-0.202336	0.154469	-0.149601	0.294736	0.285648	0.042162	-0.0570091	0.691104	-0.0819086	0.567726	-0.0403949	0.778372	-0.211799	0.13569	0.177112	0.213744	-0.202336	0.154469	-0.149601	0.294736	0.285648	0.042162	-0.0570091	0.691104
PDIA4	grey	-0.0353715	0.805359	0.00959286	0.946733	-0.0836569	0.55946	-0.0932306	0.515232	0.206532	0.14592	-0.103238	0.470959	-0.0647056	0.651912	0.211408	0.13643	0.0395681	0.782797	0.00959286	0.946733	-0.0836569	0.55946	-0.0932306	0.515232	0.206532	0.14592	-0.103238	0.470959	-0.0647056	0.651912	0.211408	0.13643	0.0395681	0.782797
CDHR1	grey	-0.035332	0.805572	-0.00276723	0.984624	-0.124396	0.384451	0.184014	0.196145	0.165353	0.246217	0.213632	0.132259	0.204041	0.150952	0.15481	0.278048	0.0136144	0.924458	-0.00276723	0.984624	-0.124396	0.384451	0.184014	0.196145	0.165353	0.246217	0.213632	0.132259	0.204041	0.150952	0.15481	0.278048	0.0136144	0.924458
DHFR	grey	-0.0347636	0.808641	-0.0458381	0.749422	-0.222914	0.115878	-0.132031	0.355712	0.251675	0.0748214	-0.0845367	0.555322	-0.323058	0.020762	0.216584	0.12687	-0.192797	0.175269	-0.0458381	0.749422	-0.222914	0.115878	-0.132031	0.355712	0.251675	0.0748214	-0.0845367	0.555322	-0.323058	0.020762	0.216584	0.12687	-0.192797	0.175269
IL13RA2	grey	0.0345987	0.809531	0.0570728	0.690777	-0.19454	0.171324	0.24523	0.0828345	0.0705132	0.622936	0.245689	0.0822428	0.24381	0.0846883	0.106956	0.455045	0.09347	0.514149	0.0570728	0.690777	-0.19454	0.171324	0.24523	0.0828345	0.0705132	0.622936	0.245689	0.0822428	0.24381	0.0846883	0.106956	0.455045	0.09347	0.514149
AHCYL2	grey	0.0332329	0.816918	-0.00992486	0.944892	0.136234	0.340467	-0.0661027	0.644893	-0.0290743	0.839504	0.137831	0.334783	0.108895	0.446862	-0.0454881	0.751273	-0.0688791	0.631034	-0.00992486	0.944892	0.136234	0.340467	-0.0661027	0.644893	-0.0290743	0.839504	0.137831	0.334783	0.108895	0.446862	-0.0454881	0.751273	-0.0688791	0.631034
BRAF	grey	-0.0332058	0.817065	-0.177151	0.213642	-0.0723167	0.614049	-0.219172	0.122285	0.225399	0.111766	-0.358877	0.0097058	-0.309797	0.0269469	0.382376	0.00562115	0.108111	0.450163	-0.177151	0.213642	-0.0723167	0.614049	-0.219172	0.122285	0.225399	0.111766	-0.358877	0.0097058	-0.309797	0.0269469	0.382376	0.00562115	0.108111	0.450163
MTNR1A	grey	-0.0323919	0.821475	-0.0152928	0.915177	0.173687	0.222877	-0.0704671	0.623164	-0.0751874	0.600016	0.127035	0.374366	0.070902	0.621015	-0.094505	0.50948	-0.0965273	0.50042	-0.0152928	0.915177	0.173687	0.222877	-0.0704671	0.623164	-0.0751874	0.600016	0.127035	0.374366	0.070902	0.621015	-0.094505	0.50948	-0.0965273	0.50042
MMP15	grey	-0.0320858	0.823134	-0.0437561	0.760457	-0.0149498	0.917073	-0.291307	0.0380803	0.121181	0.396953	-0.0998624	0.485661	-0.109749	0.443285	0.101702	0.47762	-0.0449898	0.753912	-0.0437561	0.760457	-0.0149498	0.917073	-0.291307	0.0380803	0.121181	0.396953	-0.0998624	0.485661	-0.109749	0.443285	0.101702	0.47762	-0.0449898	0.753912
ADM2	grey	-0.0317757	0.824817	-0.0355129	0.804596	0.0201065	0.888625	0.0220467	0.877956	0.137229	0.336922	-0.0100976	0.943935	0.039815	0.781475	0.0323846	0.821514	-0.200273	0.158807	-0.0355129	0.804596	0.0201065	0.888625	0.0220467	0.877956	0.137229	0.336922	-0.0100976	0.943935	0.039815	0.781475	0.0323846	0.821514	-0.200273	0.158807
FGF6	grey	-0.0317743	0.824825	-0.0383692	0.789226	-0.0503153	0.725861	-0.036295	0.80038	0.160765	0.259751	0.0552547	0.700156	-0.0138094	0.923379	0.167843	0.239076	0.154059	0.280415	-0.0383692	0.789226	-0.0503153	0.725861	-0.036295	0.80038	0.160765	0.259751	0.0552547	0.700156	-0.0138094	0.923379	0.167843	0.239076	0.154059	0.280415
STAC	grey	-0.0307726	0.830264	0.121016	0.397598	-0.03188	0.824251	0.275654	0.0502445	0.236917	0.0941494	0.154456	0.279163	0.225784	0.111139	0.327052	0.0191529	0.306043	0.0289545	0.121016	0.397598	-0.03188	0.824251	0.275654	0.0502445	0.236917	0.0941494	0.154456	0.279163	0.225784	0.111139	0.327052	0.0191529	0.306043	0.0289545
DAZAP2	grey	0.0307644	0.830308	-0.00210553	0.9883	-0.0444357	0.75685	0.222629	0.116356	-0.434512	0.00144255	0.333639	0.0167301	0.081273	0.570744	-0.560393	1.9e-05	-0.390657	0.00459313	-0.00210553	0.9883	-0.0444357	0.75685	0.222629	0.116356	-0.434512	0.00144255	0.333639	0.0167301	0.081273	0.570744	-0.560393	1.9e-05	-0.390657	0.00459313
NR2F2	grey	0.0305081	0.831702	-0.0171832	0.904737	-0.182105	0.200906	-0.131152	0.358953	0.273456	0.0521808	0.312782	0.0254349	0.00503591	0.972022	0.0605595	0.672917	-0.267106	0.0581168	-0.0171832	0.904737	-0.182105	0.200906	-0.131152	0.358953	0.273456	0.0521808	0.312782	0.0254349	0.00503591	0.972022	0.0605595	0.672917	-0.267106	0.0581168
PAK6	grey	0.0299678	0.83464	-0.0426584	0.766295	-0.228799	0.106322	-0.375982	0.00654714	0.250909	0.0757395	0.0421121	0.769205	-0.315968	0.0239001	0.179153	0.208429	-0.280031	0.0465621	-0.0426584	0.766295	-0.228799	0.106322	-0.375982	0.00654714	0.250909	0.0757395	0.0421121	0.769205	-0.315968	0.0239001	0.179153	0.208429	-0.280031	0.0465621
MPO	grey	0.0299316	0.834837	0.129171	0.36632	0.0138284	0.923274	0.255477	0.0703892	0.140531	0.325311	-0.029482	0.837284	0.207647	0.143706	0.254544	0.0714566	0.349331	0.0119851	0.129171	0.36632	0.0138284	0.923274	0.255477	0.0703892	0.140531	0.325311	-0.029482	0.837284	0.207647	0.143706	0.254544	0.0714566	0.349331	0.0119851
TDGF1	grey	-0.029721	0.835983	-0.00279721	0.984457	-0.156995	0.27124	0.0768335	0.592034	-0.0604651	0.673399	-0.0595348	0.678148	-0.054974	0.701609	0.0210089	0.883661	0.0144488	0.919843	-0.00279721	0.984457	-0.156995	0.27124	0.0768335	0.592034	-0.0604651	0.673399	-0.0595348	0.678148	-0.054974	0.701609	0.0210089	0.883661	0.0144488	0.919843
RNF141	grey	-0.0289809	0.840013	-0.24629	0.0814724	-0.304689	0.0297089	0.0304154	0.832205	-0.163083	0.252853	-0.0736148	0.607686	0.0239251	0.867647	0.030203	0.833361	0.215616	0.128618	-0.24629	0.0814724	-0.304689	0.0297089	0.0304154	0.832205	-0.163083	0.252853	-0.0736148	0.607686	0.0239251	0.867647	0.030203	0.833361	0.215616	0.128618
LIF	grey	-0.0285928	0.842128	0.0363377	0.80015	0.0434454	0.762108	-0.055518	0.698795	0.201133	0.156987	0.128783	0.367772	0.298748	0.0332136	0.279785	0.0467633	0.366264	0.00820894	0.0363377	0.80015	0.0434454	0.762108	-0.055518	0.698795	0.201133	0.156987	0.128783	0.367772	0.298748	0.0332136	0.279785	0.0467633	0.366264	0.00820894
FABP7	grey	0.0285078	0.842591	0.0536008	0.708728	-0.10498	0.463466	-0.14462	0.311289	0.337891	0.0153086	0.0692814	0.629037	0.104065	0.467395	0.358739	0.00973583	0.342975	0.0137453	0.0536008	0.708728	-0.10498	0.463466	-0.14462	0.311289	0.337891	0.0153086	0.0692814	0.629037	0.104065	0.467395	0.358739	0.00973583	0.342975	0.0137453
TRAF3	grey	0.0283833	0.84327	0.231158	0.102666	0.343442	0.013609	0.192729	0.175424	0.324148	0.020312	-0.384634	0.00532256	0.0314367	0.826657	0.478651	0.000380931	0.298701	0.0332428	0.231158	0.102666	0.343442	0.013609	0.192729	0.175424	0.324148	0.020312	-0.384634	0.00532256	0.0314367	0.826657	0.478651	0.000380931	0.298701	0.0332428
FOSL1	grey	-0.0277169	0.846906	-0.022223	0.876988	0.0924024	0.518987	-0.164534	0.248597	0.319182	0.0224315	-0.266073	0.0591323	0.063709	0.656937	0.484949	0.000310338	0.295914	0.0350024	-0.022223	0.876988	0.0924024	0.518987	-0.164534	0.248597	0.319182	0.0224315	-0.266073	0.0591323	0.063709	0.656937	0.484949	0.000310338	0.295914	0.0350024
RFX5	grey	-0.0272647	0.849374	0.0245546	0.864197	0.172005	0.227461	-0.0854888	0.550861	-0.113076	0.429504	-0.273636	0.0520206	-0.371434	0.00728439	-0.0821468	0.566596	-0.0502676	0.72611	0.0245546	0.864197	0.172005	0.227461	-0.0854888	0.550861	-0.113076	0.429504	-0.273636	0.0520206	-0.371434	0.00728439	-0.0821468	0.566596	-0.0502676	0.72611
SOCS1	grey	-0.0270979	0.850285	0.132112	0.355414	0.16891	0.23606	0.325895	0.019608	0.248418	0.0787904	-0.171405	0.229109	0.161657	0.257082	0.370989	0.00736013	0.301525	0.0315349	0.132112	0.355414	0.16891	0.23606	0.325895	0.019608	0.248418	0.0787904	-0.171405	0.229109	0.161657	0.257082	0.370989	0.00736013	0.301525	0.0315349
C5	grey	-0.0270035	0.8508	-0.116606	0.415145	-0.214452	0.130746	-0.131078	0.359225	0.121512	0.395653	0.198	0.163687	-0.2344	0.0978017	0.0265722	0.853157	-0.384039	0.00539993	-0.116606	0.415145	-0.214452	0.130746	-0.131078	0.359225	0.121512	0.395653	0.198	0.163687	-0.2344	0.0978017	0.0265722	0.853157	-0.384039	0.00539993
BID	grey	0.0265868	0.853078	0.222201	0.117079	0.289627	0.0392565	0.304717	0.0296931	0.0629572	0.660738	-0.186516	0.190026	0.158661	0.266122	0.0619825	0.665679	0.38364	0.00545219	0.222201	0.117079	0.289627	0.0392565	0.304717	0.0296931	0.0629572	0.660738	-0.186516	0.190026	0.158661	0.266122	0.0619825	0.665679	0.38364	0.00545219
FGFR3	grey	0.0262556	0.854888	-0.0504662	0.725071	0.156197	0.273713	-0.253214	0.0730017	-0.228708	0.106464	-0.141642	0.32146	-0.251046	0.0755749	-0.289998	0.0389945	-0.253975	0.072115	-0.0504662	0.725071	0.156197	0.273713	-0.253214	0.0730017	-0.228708	0.106464	-0.141642	0.32146	-0.251046	0.0755749	-0.289998	0.0389945	-0.253975	0.072115
HLA_DQB1	grey	0.0261207	0.855625	0.116605	0.415149	-0.067124	0.63978	0.292072	0.0375541	0.123067	0.389587	0.0300713	0.834077	0.196578	0.166794	0.124127	0.385488	0.0736065	0.607726	0.116605	0.415149	-0.067124	0.63978	0.292072	0.0375541	0.123067	0.389587	0.0300713	0.834077	0.196578	0.166794	0.124127	0.385488	0.0736065	0.607726
PDGFB	grey	0.0255687	0.858645	-0.0436985	0.760763	-0.194092	0.172332	-0.184356	0.1953	0.321546	0.0214004	0.381688	0.00571493	0.0435292	0.761663	0.0517049	0.718597	-0.403441	0.0033289	-0.0436985	0.760763	-0.194092	0.172332	-0.184356	0.1953	0.321546	0.0214004	0.381688	0.00571493	0.0435292	0.761663	0.0517049	0.718597	-0.403441	0.0033289
AEN	grey	-0.024779	0.862968	-0.107758	0.451652	-0.0121281	0.932685	-0.258049	0.0675113	0.0986627	0.490944	-0.224864	0.112641	-0.0189229	0.895144	0.19794	0.163817	0.100242	0.483995	-0.107758	0.451652	-0.0121281	0.932685	-0.258049	0.0675113	0.0986627	0.490944	-0.224864	0.112641	-0.0189229	0.895144	0.19794	0.163817	0.100242	0.483995
RAB38	grey	-0.0244901	0.864551	0.123398	0.388304	0.0379239	0.791617	0.0920231	0.520711	0.0896781	0.531436	0.157902	0.268445	0.0486913	0.734379	-0.0456892	0.750209	-0.0924412	0.518811	0.123398	0.388304	0.0379239	0.791617	0.0920231	0.520711	0.0896781	0.531436	0.157902	0.268445	0.0486913	0.734379	-0.0456892	0.750209	-0.0924412	0.518811
PLXNB3	grey	-0.0242733	0.865739	-0.00734899	0.959181	-0.201088	0.157082	-0.261686	0.0636031	0.311649	0.0260001	0.29946	0.0327765	0.150375	0.292216	0.228882	0.106193	-0.0287517	0.841262	-0.00734899	0.959181	-0.201088	0.157082	-0.261686	0.0636031	0.311649	0.0260001	0.29946	0.0327765	0.150375	0.292216	0.228882	0.106193	-0.0287517	0.841262
VIPR2	grey	-0.0239493	0.867515	0.0190357	0.894522	-0.151916	0.287242	-0.15803	0.268053	0.299801	0.0325682	0.240913	0.0885696	-0.176773	0.214638	0.0215662	0.880597	-0.321261	0.0215223	0.0190357	0.894522	-0.151916	0.287242	-0.15803	0.268053	0.299801	0.0325682	0.240913	0.0885696	-0.176773	0.214638	0.0215662	0.880597	-0.321261	0.0215223
HFE	grey	-0.0233324	0.870898	-0.00694179	0.961441	0.0557286	0.697707	0.175515	0.217969	0.0823898	0.565445	0.204187	0.150654	0.188463	0.18536	-0.0974221	0.496438	-0.159754	0.262799	-0.00694179	0.961441	0.0557286	0.697707	0.175515	0.217969	0.0823898	0.565445	0.204187	0.150654	0.188463	0.18536	-0.0974221	0.496438	-0.159754	0.262799
CHST15	grey	0.0233058	0.871044	-0.0987874	0.490394	-0.0186866	0.896446	0.15679	0.271875	-0.330353	0.0179038	0.222781	0.116101	0.102155	0.475649	-0.434884	0.00142751	-0.436958	0.00134608	-0.0987874	0.490394	-0.0186866	0.896446	0.15679	0.271875	-0.330353	0.0179038	0.222781	0.116101	0.102155	0.475649	-0.434884	0.00142751	-0.436958	0.00134608
PSMC5	grey	-0.0230707	0.872334	-0.0662844	0.643982	0.0542082	0.705576	-0.234217	0.0980706	-0.0708269	0.621386	-0.147548	0.301488	-0.341459	0.0141966	-0.163958	0.250282	-0.435943	0.00138541	-0.0662844	0.643982	0.0542082	0.705576	-0.234217	0.0980706	-0.0708269	0.621386	-0.147548	0.301488	-0.341459	0.0141966	-0.163958	0.250282	-0.435943	0.00138541
MAPK8	grey	-0.0228994	0.873274	-0.0553546	0.69964	-0.1887	0.184796	-0.0690251	0.630309	0.12939	0.365502	0.079999	0.576817	-0.162559	0.2544	0.121918	0.394066	-0.0336687	0.814559	-0.0553546	0.69964	-0.1887	0.184796	-0.0690251	0.630309	0.12939	0.365502	0.079999	0.576817	-0.162559	0.2544	0.121918	0.394066	-0.0336687	0.814559
CNPY3	grey	-0.0228982	0.873281	0.0626837	0.662123	-0.0386652	0.787637	0.129559	0.36487	0.034333	0.810967	-0.21728	0.125625	-0.0737986	0.606787	0.246746	0.0808917	0.21164	0.13599	0.0626837	0.662123	-0.0386652	0.787637	0.129559	0.36487	0.034333	0.810967	-0.21728	0.125625	-0.0737986	0.606787	0.246746	0.0808917	0.21164	0.13599
HSPA5	grey	-0.0224568	0.875704	-0.0380914	0.790717	0.133844	0.349085	0.142258	0.319339	-0.148227	0.299243	-0.248551	0.0786252	0.0676223	0.637292	0.0660496	0.645159	0.169351	0.234822	-0.0380914	0.790717	0.133844	0.349085	0.142258	0.319339	-0.148227	0.299243	-0.248551	0.0786252	0.0676223	0.637292	0.0660496	0.645159	0.169351	0.234822
NR2E1	grey	0.0223608	0.876231	0.108011	0.450586	0.260577	0.0647748	0.0194753	0.892101	0.260487	0.0648712	-0.147435	0.301862	0.102387	0.474643	0.401239	0.00352188	0.322064	0.0211797	0.108011	0.450586	0.260577	0.0647748	0.0194753	0.892101	0.260487	0.0648712	-0.147435	0.301862	0.102387	0.474643	0.401239	0.00352188	0.322064	0.0211797
PDIA3	grey	-0.0221288	0.877505	0.0227602	0.874038	0.103585	0.469461	0.0349933	0.8074	-0.181432	0.202604	-0.190962	0.17949	-0.17289	0.225041	-0.244849	0.0833293	-0.229023	0.105971	0.0227602	0.874038	0.103585	0.469461	0.0349933	0.8074	-0.181432	0.202604	-0.190962	0.17949	-0.17289	0.225041	-0.244849	0.0833293	-0.229023	0.105971
CEACAM8	grey	0.0217519	0.879576	0.126973	0.374601	0.06748	0.638003	0.229466	0.105279	0.345549	0.0130076	0.205327	0.148338	0.229249	0.105618	0.403387	0.00333358	0.238836	0.0914357	0.126973	0.374601	0.06748	0.638003	0.229466	0.105279	0.345549	0.0130076	0.205327	0.148338	0.229249	0.105618	0.403387	0.00333358	0.238836	0.0914357
HNF4A	grey	-0.0216873	0.879931	-0.0552702	0.700076	-0.0639136	0.655904	-0.232088	0.101252	0.268556	0.0567159	-0.198579	0.162433	-0.205126	0.148745	0.293273	0.0367409	0.00490725	0.972737	-0.0552702	0.700076	-0.0639136	0.655904	-0.232088	0.101252	0.268556	0.0567159	-0.198579	0.162433	-0.205126	0.148745	0.293273	0.0367409	0.00490725	0.972737
HAL	grey	-0.0212947	0.882089	0.0459058	0.749064	0.0247016	0.863392	0.0112083	0.937779	0.101925	0.47665	-0.0107426	0.94036	-0.0995382	0.487086	-0.0707718	0.621658	-0.15576	0.275075	0.0459058	0.749064	0.0247016	0.863392	0.0112083	0.937779	0.101925	0.47665	-0.0107426	0.94036	-0.0995382	0.487086	-0.0707718	0.621658	-0.15576	0.275075
CCR3	grey	0.0205386	0.886248	0.0624892	0.663109	-0.0362816	0.800452	0.17312	0.224416	0.140967	0.323795	0.186595	0.189835	0.0582711	0.684619	0.156635	0.272352	0.0124863	0.930701	0.0624892	0.663109	-0.0362816	0.800452	0.17312	0.224416	0.140967	0.323795	0.186595	0.189835	0.0582711	0.684619	0.156635	0.272352	0.0124863	0.930701
B3GALNT1	grey	-0.0199009	0.889757	0.0235347	0.869788	0.140618	0.325008	0.113222	0.428903	-0.207006	0.144975	-0.0710867	0.620104	-0.00527907	0.970672	-0.177212	0.213482	-0.125457	0.380377	0.0235347	0.869788	0.140618	0.325008	0.113222	0.428903	-0.207006	0.144975	-0.0710867	0.620104	-0.00527907	0.970672	-0.177212	0.213482	-0.125457	0.380377
RNASEL	grey	-0.0198128	0.890242	-0.0749511	0.601166	0.0599935	0.675805	0.123003	0.389839	-0.0615279	0.667988	-0.0340232	0.812642	0.107512	0.452693	-0.0943394	0.510225	-0.0150875	0.916312	-0.0749511	0.601166	0.0599935	0.675805	0.123003	0.389839	-0.0615279	0.667988	-0.0340232	0.812642	0.107512	0.452693	-0.0943394	0.510225	-0.0150875	0.916312
IFNA8	grey	-0.0197531	0.890571	0.0307605	0.83033	-0.152478	0.285442	0.192043	0.176994	0.182082	0.200964	0.202352	0.154435	0.246916	0.0806756	0.239283	0.0908129	0.209036	0.140988	0.0307605	0.83033	-0.152478	0.285442	0.192043	0.176994	0.182082	0.200964	0.202352	0.154435	0.246916	0.0806756	0.239283	0.0908129	0.209036	0.140988
PGF	grey	0.0192538	0.893321	0.256326	0.0694286	0.150834	0.290729	0.331261	0.0175727	0.406428	0.00308217	0.194408	0.17162	0.396708	0.00395009	0.47383	0.000444486	0.3277	0.0189022	0.256326	0.0694286	0.150834	0.290729	0.331261	0.0175727	0.406428	0.00308217	0.194408	0.17162	0.396708	0.00395009	0.47383	0.000444486	0.3277	0.0189022
FGF16	grey	0.0190093	0.894668	0.0651984	0.649432	0.0493628	0.730853	-0.162463	0.254686	0.250436	0.0763123	-0.101718	0.477549	-0.0699512	0.625716	0.246577	0.0811071	-0.00234914	0.986947	0.0651984	0.649432	0.0493628	0.730853	-0.162463	0.254686	0.250436	0.0763123	-0.101718	0.477549	-0.0699512	0.625716	0.246577	0.0811071	-0.00234914	0.986947
INHA	grey	0.0181139	0.899603	0.0180284	0.900075	-0.0692912	0.628988	-0.0804514	0.574658	0.230733	0.103318	-0.137614	0.335554	-0.180608	0.204696	0.362631	0.00891804	0.06353	0.657841	0.0180284	0.900075	-0.0692912	0.628988	-0.0804514	0.574658	0.230733	0.103318	-0.137614	0.335554	-0.180608	0.204696	0.362631	0.00891804	0.06353	0.657841
ETS1	grey	-0.0180898	0.899736	0.00591365	0.967148	-0.0255875	0.858542	0.184399	0.195194	0.106518	0.456905	-0.0541032	0.70612	0.20213	0.154899	0.273438	0.0521975	0.15977	0.262751	0.00591365	0.967148	-0.0255875	0.858542	0.184399	0.195194	0.106518	0.456905	-0.0541032	0.70612	0.20213	0.154899	0.273438	0.0521975	0.15977	0.262751
PCSK1	grey	0.0165171	0.908414	0.150248	0.292628	0.0425445	0.766901	0.130041	0.363073	0.323278	0.0206705	0.0951245	0.506696	0.102566	0.473869	0.258241	0.067301	0.0280908	0.844866	0.150248	0.292628	0.0425445	0.766901	0.130041	0.363073	0.323278	0.0206705	0.0951245	0.506696	0.102566	0.473869	0.258241	0.067301	0.0280908	0.844866
PDIA2	grey	0.0158692	0.911992	0.1385	0.332421	0.0887134	0.535879	0.19428	0.171909	0.296161	0.0348435	-0.148784	0.297409	0.101198	0.479817	0.328212	0.0187059	0.155668	0.27536	0.1385	0.332421	0.0887134	0.535879	0.19428	0.171909	0.296161	0.0348435	-0.148784	0.297409	0.101198	0.479817	0.328212	0.0187059	0.155668	0.27536
MIA	grey	-0.0158073	0.912334	-0.0457109	0.750094	-0.254699	0.0712784	-0.142397	0.318862	0.371712	0.00723724	0.243186	0.0855126	0.296499	0.0346265	0.396628	0.00395808	0.423561	0.00195453	-0.0457109	0.750094	-0.254699	0.0712784	-0.142397	0.318862	0.371712	0.00723724	0.243186	0.0855126	0.296499	0.0346265	0.396628	0.00395808	0.423561	0.00195453
ECD	grey	-0.0138754	0.923014	-0.126484	0.376458	-0.0529757	0.711977	-0.0311639	0.828138	-0.291129	0.0382035	0.116514	0.415516	0.0736703	0.607415	-0.380387	0.00589613	-0.160938	0.259232	-0.126484	0.376458	-0.0529757	0.711977	-0.0311639	0.828138	-0.291129	0.0382035	0.116514	0.415516	0.0736703	0.607415	-0.380387	0.00589613	-0.160938	0.259232
PSPN	grey	-0.0137969	0.923448	0.128388	0.369256	0.0507151	0.723769	0.223625	0.11469	0.372964	0.00702875	0.0869881	0.54387	0.319101	0.0224674	0.385709	0.00518546	0.262807	0.0624354	0.128388	0.369256	0.0507151	0.723769	0.223625	0.11469	0.372964	0.00702875	0.0869881	0.54387	0.319101	0.0224674	0.385709	0.00518546	0.262807	0.0624354
ENC1	grey	-0.0134564	0.925332	-0.000491366	0.99727	0.0238582	0.868014	0.0132953	0.926223	0.104839	0.464071	0.00885592	0.95082	0.0164175	0.908964	0.0124901	0.93068	-0.172044	0.227351	-0.000491366	0.99727	0.0238582	0.868014	0.0132953	0.926223	0.104839	0.464071	0.00885592	0.95082	0.0164175	0.908964	0.0124901	0.93068	-0.172044	0.227351
UQCRB	grey	0.0134338	0.925457	0.0147335	0.918268	-0.0361931	0.800929	0.077861	0.587075	0.108527	0.448413	-0.0933528	0.514679	-0.026682	0.852557	0.274508	0.0512466	0.163199	0.25251	0.0147335	0.918268	-0.0361931	0.800929	0.077861	0.587075	0.108527	0.448413	-0.0933528	0.514679	-0.026682	0.852557	0.274508	0.0512466	0.163199	0.25251
SEMA6D	grey	0.0132611	0.926412	0.0169215	0.906182	-0.179553	0.207399	0.0768894	0.591763	0.262046	0.063226	0.322914	0.0208224	-0.058947	0.681155	0.200745	0.157805	-0.264291	0.060917	0.0169215	0.906182	-0.179553	0.207399	0.0768894	0.591763	0.262046	0.063226	0.322914	0.0208224	-0.058947	0.681155	0.200745	0.157805	-0.264291	0.060917
CCR8	grey	0.0132383	0.926539	-0.0181097	0.899627	-0.11735	0.412155	-0.152051	0.286808	0.231736	0.101786	0.0452192	0.752697	0.0931797	0.515462	0.247848	0.0795014	0.213165	0.133127	-0.0181097	0.899627	-0.11735	0.412155	-0.152051	0.286808	0.231736	0.101786	0.0452192	0.752697	0.0931797	0.515462	0.247848	0.0795014	0.213165	0.133127
AREG	grey	-0.0131257	0.927162	0.109191	0.445622	-0.0343945	0.810634	-0.0340681	0.812399	-0.000978623	0.994562	0.354135	0.0107863	0.25845	0.067072	-0.217016	0.126097	-0.166581	0.242679	0.109191	0.445622	-0.0343945	0.810634	-0.0340681	0.812399	-0.000978623	0.994562	0.354135	0.0107863	0.25845	0.067072	-0.217016	0.126097	-0.166581	0.242679
INSR	grey	-0.0126193	0.929965	-0.0443468	0.757321	-0.101758	0.477378	-0.0943977	0.509963	0.22689	0.109353	0.00393713	0.978125	-0.0175244	0.902855	0.274649	0.0511223	0.105405	0.461649	-0.0443468	0.757321	-0.101758	0.477378	-0.0943977	0.509963	0.22689	0.109353	0.00393713	0.978125	-0.0175244	0.902855	0.274649	0.0511223	0.105405	0.461649
BMP8A	grey	-0.0118162	0.934412	0.0539452	0.70694	0.0716926	0.617118	0.0871807	0.542975	0.153329	0.282729	-0.0308744	0.829711	0.0559838	0.696389	0.087794	0.54013	0.0827989	0.563509	0.0539452	0.70694	0.0716926	0.617118	0.0871807	0.542975	0.153329	0.282729	-0.0308744	0.829711	0.0559838	0.696389	0.087794	0.54013	0.0827989	0.563509
BMP7	grey	-0.0115185	0.936061	-0.0487792	0.733917	-0.139824	0.327774	-0.176866	0.214392	0.327739	0.0188869	-0.0327459	0.819556	0.18559	0.192274	0.446578	0.00102014	0.358626	0.00976061	-0.0487792	0.733917	-0.139824	0.327774	-0.176866	0.214392	0.327739	0.0188869	-0.0327459	0.819556	0.18559	0.192274	0.446578	0.00102014	0.358626	0.00976061
NR4A3	grey	0.0114111	0.936656	0.0975884	0.495699	0.0151819	0.91579	0.0770701	0.59089	0.131364	0.35817	0.0715488	0.617826	0.113202	0.428985	0.214225	0.131163	0.117189	0.4128	0.0975884	0.495699	0.0151819	0.91579	0.0770701	0.59089	0.131364	0.35817	0.0715488	0.617826	0.113202	0.428985	0.214225	0.131163	0.117189	0.4128
AZU1	grey	-0.0105008	0.9417	-0.0365406	0.799057	-0.141	0.323682	-0.032824	0.819133	0.231668	0.101889	0.389878	0.00468226	0.178849	0.209215	-0.0729442	0.610969	-0.285073	0.0425966	-0.0365406	0.799057	-0.141	0.323682	-0.032824	0.819133	0.231668	0.101889	0.389878	0.00468226	0.178849	0.209215	-0.0729442	0.610969	-0.285073	0.0425966
FGF22	grey	-0.0100821	0.944021	-0.0282019	0.84426	-0.249526	0.0774217	0.203298	0.152477	0.179014	0.208788	0.204607	0.149796	0.213303	0.13287	0.201012	0.157242	-0.0147346	0.918263	-0.0282019	0.84426	-0.249526	0.0774217	0.203298	0.152477	0.179014	0.208788	0.204607	0.149796	0.213303	0.13287	0.201012	0.157242	-0.0147346	0.918263
GM2A	grey	-0.0100595	0.944146	-0.116073	0.417293	-0.139088	0.330351	0.0645179	0.652857	-0.176285	0.215926	0.124737	0.383137	0.159094	0.264804	-0.120811	0.398406	0.164222	0.24951	-0.116073	0.417293	-0.139088	0.330351	0.0645179	0.652857	-0.176285	0.215926	0.124737	0.383137	0.159094	0.264804	-0.120811	0.398406	0.164222	0.24951
NCAM1	grey	0.00966056	0.946358	-0.0275778	0.847665	0.01643	0.908895	-0.185291	0.193005	0.262385	0.0628735	0.147636	0.301197	-0.0111353	0.938184	0.210659	0.137857	-0.151736	0.28782	-0.0275778	0.847665	0.01643	0.908895	-0.185291	0.193005	0.262385	0.0628735	0.147636	0.301197	-0.0111353	0.938184	0.210659	0.137857	-0.151736	0.28782
TIPIN	grey	-0.00931617	0.948267	-0.0600386	0.675574	0.250716	0.0759729	-0.0080138	0.955492	-0.28702	0.0411414	-0.425213	0.00186819	-0.0950722	0.50693	-0.108607	0.448073	0.106329	0.457707	-0.0600386	0.675574	0.250716	0.0759729	-0.0080138	0.955492	-0.28702	0.0411414	-0.425213	0.00186819	-0.0950722	0.50693	-0.108607	0.448073	0.106329	0.457707
SDC1	grey	-0.00886865	0.950749	-0.0686605	0.632121	-0.0264158	0.854012	-0.137826	0.334803	-0.0969311	0.498621	0.0453577	0.751964	0.316766	0.0235282	-0.120498	0.399635	0.164166	0.249671	-0.0686605	0.632121	-0.0264158	0.854012	-0.137826	0.334803	-0.0969311	0.498621	0.0453577	0.751964	0.316766	0.0235282	-0.120498	0.399635	0.164166	0.249671
EMR3	grey	0.00821668	0.954366	0.0617689	0.666764	-0.135337	0.343687	0.0947072	0.50857	0.276114	0.0498464	0.0504725	0.725038	0.0982643	0.492705	0.378508	0.00616663	0.173211	0.224167	0.0617689	0.666764	-0.135337	0.343687	0.0947072	0.50857	0.276114	0.0498464	0.0504725	0.725038	0.0982643	0.492705	0.378508	0.00616663	0.173211	0.224167
OSGIN1	grey	-0.00787026	0.956288	0.0955031	0.504998	0.0411815	0.774169	0.0483256	0.736302	0.199848	0.159711	-0.128533	0.368713	0.0387049	0.787425	0.307922	0.0279345	0.375354	0.00664498	0.0955031	0.504998	0.0411815	0.774169	0.0483256	0.736302	0.199848	0.159711	-0.128533	0.368713	0.0387049	0.787425	0.307922	0.0279345	0.375354	0.00664498
CBLC	grey	-0.00749764	0.958356	-0.0899298	0.530279	-0.0511922	0.721275	-0.352487	0.0111853	-0.0980608	0.493605	-0.026241	0.854968	-0.119193	0.404798	-0.242201	0.0868261	-0.152143	0.286512	-0.0899298	0.530279	-0.0511922	0.721275	-0.352487	0.0111853	-0.0980608	0.493605	-0.026241	0.854968	-0.119193	0.404798	-0.242201	0.0868261	-0.152143	0.286512
RAF1	grey	-0.0074466	0.958639	-0.100271	0.48387	-0.15122	0.289482	-0.164744	0.247985	0.0741341	0.605149	-0.0502845	0.726022	-0.0992375	0.488409	0.100356	0.483497	0.0559706	0.696457	-0.100271	0.48387	-0.15122	0.289482	-0.164744	0.247985	0.0741341	0.605149	-0.0502845	0.726022	-0.0992375	0.488409	0.100356	0.483497	0.0559706	0.696457
EREG	grey	0.00735825	0.959129	0.19448	0.171459	0.0289329	0.840275	0.283397	0.043883	0.101437	0.478773	0.156809	0.271815	0.455489	0.000783335	0.123144	0.38929	0.26473	0.0604728	0.19448	0.171459	0.0289329	0.840275	0.283397	0.043883	0.101437	0.478773	0.156809	0.271815	0.455489	0.000783335	0.123144	0.38929	0.26473	0.0604728
PDCD6	grey	-0.00657964	0.963451	-0.0799098	0.577244	0.0207842	0.884897	-0.260581	0.0647714	-0.218257	0.123892	-0.266891	0.0583276	-0.351252	0.0114926	-0.234889	0.0970835	-0.220197	0.120504	-0.0799098	0.577244	0.0207842	0.884897	-0.260581	0.0647714	-0.218257	0.123892	-0.266891	0.0583276	-0.351252	0.0114926	-0.234889	0.0970835	-0.220197	0.120504
SLURP1	grey	0.00628523	0.965085	0.0379221	0.791627	0.206879	0.145228	-0.118064	0.409295	0.0400525	0.780204	-0.138324	0.33304	-0.0596277	0.677673	0.147501	0.301644	0.236983	0.0940551	0.0379221	0.791627	0.206879	0.145228	-0.118064	0.409295	0.0400525	0.780204	-0.138324	0.33304	-0.0596277	0.677673	0.147501	0.301644	0.236983	0.0940551
RAB27B	grey	0.00625473	0.965255	-0.0287452	0.841297	-0.226374	0.110183	0.146631	0.304535	-0.155303	0.276503	0.266698	0.058516	0.0187132	0.8963	-0.297809	0.0337979	-0.352963	0.0110688	-0.0287452	0.841297	-0.226374	0.110183	0.146631	0.304535	-0.155303	0.276503	0.266698	0.058516	0.0187132	0.8963	-0.297809	0.0337979	-0.352963	0.0110688
HSPA6	grey	0.00474502	0.973638	-0.0387412	0.78723	-0.00113631	0.993686	0.0692026	0.629428	0.0517128	0.718556	-0.188927	0.18426	0.0461588	0.747726	0.216739	0.126593	0.0316248	0.825636	-0.0387412	0.78723	-0.00113631	0.993686	0.0692026	0.629428	0.0517128	0.718556	-0.188927	0.18426	0.0461588	0.747726	0.216739	0.126593	0.0316248	0.825636
GSTA4	grey	0.00375	0.979164	-0.162312	0.255132	-0.278248	0.0480347	-0.127969	0.370833	0.110633	0.439602	-0.145327	0.308901	-0.283743	0.043615	0.186989	0.188885	0.0639979	0.655479	-0.162312	0.255132	-0.278248	0.0480347	-0.127969	0.370833	0.110633	0.439602	-0.145327	0.308901	-0.283743	0.043615	0.186989	0.188885	0.0639979	0.655479
IL11	grey	0.00361495	0.979915	-0.0368101	0.797606	-0.0352949	0.805772	-0.192456	0.176047	0.208494	0.142044	0.0455317	0.751043	0.128725	0.367992	0.0956147	0.504498	0.12614	0.377769	-0.0368101	0.797606	-0.0352949	0.805772	-0.192456	0.176047	0.208494	0.142044	0.0455317	0.751043	0.128725	0.367992	0.0956147	0.504498	0.12614	0.377769
HAVCR1	grey	-0.00319754	0.982233	-0.0477824	0.739161	-0.188851	0.18444	0.0493176	0.73109	0.278026	0.0482205	0.327268	0.0190689	0.1241	0.385591	0.0889543	0.534768	-0.242978	0.0857887	-0.0477824	0.739161	-0.188851	0.18444	0.0493176	0.73109	0.278026	0.0482205	0.327268	0.0190689	0.1241	0.385591	0.0889543	0.534768	-0.242978	0.0857887
LTB4R	grey	0.00301477	0.983249	0.0381944	0.790164	0.0587753	0.682035	-0.148762	0.297482	0.321228	0.0215368	0.00475768	0.973567	-0.174602	0.220412	0.120838	0.398299	-0.190072	0.181566	0.0381944	0.790164	0.0587753	0.682035	-0.148762	0.297482	0.321228	0.0215368	0.00475768	0.973567	-0.174602	0.220412	0.120838	0.398299	-0.190072	0.181566
IL2	grey	-0.0022322	0.987597	0.0485604	0.735067	0.216935	0.126241	0.127406	0.372961	0.0514649	0.71985	-0.0839108	0.558265	-0.0715713	0.617715	0.202108	0.154943	0.0168677	0.906479	0.0485604	0.735067	0.216935	0.126241	0.127406	0.372961	0.0514649	0.71985	-0.0839108	0.558265	-0.0715713	0.617715	0.202108	0.154943	0.0168677	0.906479
ALOX15	grey	0.0021286	0.988172	-0.00863129	0.952066	-0.228693	0.106489	-0.0985275	0.491541	0.269193	0.056109	0.265425	0.0597765	0.122386	0.392238	0.220531	0.119928	0.0347757	0.808575	-0.00863129	0.952066	-0.228693	0.106489	-0.0985275	0.491541	0.269193	0.056109	0.265425	0.0597765	0.122386	0.392238	0.220531	0.119928	0.0347757	0.808575
PSMC2	grey	0.0018569	0.989682	-0.0903084	0.528542	-0.0726388	0.612467	-0.0513364	0.720521	-0.0522109	0.715958	0.268429	0.0568373	-0.0662848	0.64398	-0.137984	0.334244	-0.291792	0.0377458	-0.0903084	0.528542	-0.0726388	0.612467	-0.0513364	0.720521	-0.0522109	0.715958	0.268429	0.0568373	-0.0662848	0.64398	-0.137984	0.334244	-0.291792	0.0377458
TRADD	grey	0.00182213	0.989875	0.0115078	0.93612	0.193671	0.173282	0.0562589	0.69497	-0.0752821	0.599556	-0.0424609	0.767346	0.0603495	0.673988	-0.0185886	0.896986	0.00517972	0.971224	0.0115078	0.93612	0.193671	0.173282	0.0562589	0.69497	-0.0752821	0.599556	-0.0424609	0.767346	0.0603495	0.673988	-0.0185886	0.896986	0.00517972	0.971224
GRB2	grey	0.00181946	0.98989	0.121136	0.397127	0.243134	0.0855809	0.0637214	0.656874	0.234238	0.0980406	-0.152761	0.284538	-0.152228	0.286242	0.114879	0.422133	-0.123378	0.388384	0.121136	0.397127	0.243134	0.0855809	0.0637214	0.656874	0.234238	0.0980406	-0.152761	0.284538	-0.152228	0.286242	0.114879	0.422133	-0.123378	0.388384
STEAP4	grey	0.00152222	0.991542	-0.0405587	0.777497	-0.277652	0.0485357	0.20085	0.157584	-0.0212377	0.882403	0.223642	0.114661	0.0192516	0.893333	-0.0913743	0.523668	-0.0894773	0.532359	-0.0405587	0.777497	-0.277652	0.0485357	0.20085	0.157584	-0.0212377	0.882403	0.223642	0.114661	0.0192516	0.893333	-0.0913743	0.523668	-0.0894773	0.532359
TRH	grey	0.00110541	0.993858	0.0094461	0.947547	-0.0546883	0.703087	-0.237365	0.0935097	0.249157	0.077876	0.0483279	0.73629	-0.118296	0.408369	0.161815	0.25661	-0.272561	0.0529868	0.0094461	0.947547	-0.0546883	0.703087	-0.237365	0.0935097	0.249157	0.077876	0.0483279	0.73629	-0.118296	0.408369	0.161815	0.25661	-0.272561	0.0529868
GDF9	grey	0.000612517	0.996596	-0.0436514	0.761013	-0.196168	0.167699	-0.220146	0.120592	-0.0147608	0.918117	0.0860743	0.548126	-0.218664	0.123175	-0.131004	0.359499	-0.244283	0.0840665	-0.0436514	0.761013	-0.196168	0.167699	-0.220146	0.120592	-0.0147608	0.918117	0.0860743	0.548126	-0.218664	0.123175	-0.131004	0.359499	-0.244283	0.0840665
PF4V1	grey	-0.000218384	0.998786	0.0258387	0.857168	0.0479976	0.738027	0.00473006	0.973721	0.268916	0.0563723	-0.0983448	0.492349	-0.0177101	0.90183	0.387235	0.00499601	0.161505	0.257535	0.0258387	0.857168	0.0479976	0.738027	0.00473006	0.973721	0.268916	0.0563723	-0.0983448	0.492349	-0.0177101	0.90183	0.387235	0.00499601	0.161505	0.257535
BTNL8	grey	0.000173069	0.999038	-0.0405257	0.777673	0.0579272	0.686384	-0.123601	0.387519	0.23061	0.103508	0.0503279	0.725795	0.051458	0.719886	0.120044	0.401427	-0.0511012	0.72175	-0.0405257	0.777673	0.0579272	0.686384	-0.123601	0.387519	0.23061	0.103508	0.0503279	0.725795	0.051458	0.719886	0.120044	0.401427	-0.0511012	0.72175
LGALS1	red	-0.306082	0.0289332	-0.217385	0.125439	-0.0707221	0.621904	0.203629	0.151797	-0.0114233	0.936588	-0.0498191	0.72846	0.667348	8.88e-08	0.173056	0.224588	0.435705	0.00139475	-0.217385	0.125439	-0.0707221	0.621904	0.203629	0.151797	-0.0114233	0.936588	-0.0498191	0.72846	0.667348	8.88e-08	0.173056	0.224588	0.435705	0.00139475
LAMC1	red	-0.289567	0.0392989	-0.237715	0.0930131	-0.289429	0.0393972	0.273445	0.0521906	-0.0520192	0.716958	0.173062	0.224571	0.497876	0.000201201	0.132881	0.352596	0.419432	0.00218601	-0.237715	0.0930131	-0.289429	0.0393972	0.273445	0.0521906	-0.0520192	0.716958	0.173062	0.224571	0.497876	0.000201201	0.132881	0.352596	0.419432	0.00218601
SDC2	red	-0.272441	0.0530955	-0.127484	0.372666	-0.0463654	0.746635	0.33932	0.0148547	0.160041	0.261931	0.177865	0.211774	0.602946	2.84e-06	0.272591	0.0529593	0.330375	0.0178959	-0.127484	0.372666	-0.0463654	0.746635	0.33932	0.0148547	0.160041	0.261931	0.177865	0.211774	0.602946	2.84e-06	0.272591	0.0529593	0.330375	0.0178959
LTBP2	red	0.262881	0.062359	0.316659	0.0235777	0.0215011	0.880955	0.349356	0.0119786	0.107735	0.451749	0.615559	1.53e-06	0.597054	3.75e-06	-0.152801	0.284409	-0.00427827	0.97623	0.316659	0.0235777	0.0215011	0.880955	0.349356	0.0119786	0.107735	0.451749	0.615559	1.53e-06	0.597054	3.75e-06	-0.152801	0.284409	-0.00427827	0.97623
ADIPOR1	red	-0.262614	0.0626353	-0.351059	0.0115414	-0.0477622	0.739267	-0.452749	0.000850247	-0.223534	0.114841	-0.352366	0.0112152	-0.663125	1.14e-07	-0.194419	0.171597	-0.470869	0.000488106	-0.351059	0.0115414	-0.0477622	0.739267	-0.452749	0.000850247	-0.223534	0.114841	-0.352366	0.0112152	-0.663125	1.14e-07	-0.194419	0.171597	-0.470869	0.000488106
CALD1	red	-0.254376	0.0716511	-0.19963	0.160176	-0.230831	0.103168	0.273832	0.0518453	0.0526008	0.713928	0.168049	0.238492	0.664114	1.08e-07	0.196456	0.167063	0.436692	0.00135627	-0.19963	0.160176	-0.230831	0.103168	0.273832	0.0518453	0.0526008	0.713928	0.168049	0.238492	0.664114	1.08e-07	0.196456	0.167063	0.436692	0.00135627
PDGFRA	red	0.233328	0.0993894	0.302817	0.0307785	0.0439753	0.759293	0.568795	1.33e-05	0.0248038	0.862832	0.498265	0.000198545	0.742793	4.36e-10	-0.138493	0.332447	0.289014	0.0396929	0.302817	0.0307785	0.0439753	0.759293	0.568795	1.33e-05	0.0248038	0.862832	0.498265	0.000198545	0.742793	4.36e-10	-0.138493	0.332447	0.289014	0.0396929
FAS	red	0.211314	0.136609	0.318167	0.0228867	0.254724	0.07125	0.536495	4.95e-05	-0.11245	0.432079	0.2622	0.0630654	0.661138	1.29e-07	-0.0149622	0.917004	0.463917	0.000606124	0.318167	0.0228867	0.254724	0.07125	0.536495	4.95e-05	-0.11245	0.432079	0.2622	0.0630654	0.661138	1.29e-07	-0.0149622	0.917004	0.463917	0.000606124
INHBA	red	-0.207888	0.143233	-0.104953	0.46358	-0.141436	0.322172	0.132916	0.352469	0.191843	0.177455	0.217356	0.12549	0.497005	0.000207274	0.288174	0.0402977	0.23199	0.1014	-0.104953	0.46358	-0.141436	0.322172	0.132916	0.352469	0.191843	0.177455	0.217356	0.12549	0.497005	0.000207274	0.288174	0.0402977	0.23199	0.1014
GRP	red	-0.189962	0.181824	-0.198082	0.163509	-0.165509	0.245767	-0.204199	0.150628	0.152966	0.283884	0.429627	0.00165391	0.429711	0.00165007	-0.0192959	0.893089	-0.134284	0.347489	-0.198082	0.163509	-0.165509	0.245767	-0.204199	0.150628	0.152966	0.283884	0.429627	0.00165391	0.429711	0.00165007	-0.0192959	0.893089	-0.134284	0.347489
ITGB1	red	-0.189956	0.181838	-0.154323	0.279582	0.136758	0.338596	0.260826	0.0645104	-0.0728635	0.611365	-0.206857	0.145273	0.566084	1.49e-05	0.181619	0.202132	0.574622	1.04e-05	-0.154323	0.279582	0.136758	0.338596	0.260826	0.0645104	-0.0728635	0.611365	-0.206857	0.145273	0.566084	1.49e-05	0.181619	0.202132	0.574622	1.04e-05
GREM1	red	-0.182895	0.198926	-0.129637	0.364577	0.0878638	0.539807	0.00714837	0.960294	-0.227687	0.108079	-0.0282358	0.844075	0.483956	0.000320611	-0.110841	0.438737	0.311641	0.0260041	-0.129637	0.364577	0.0878638	0.539807	0.00714837	0.960294	-0.227687	0.108079	-0.0282358	0.844075	0.483956	0.000320611	-0.110841	0.438737	0.311641	0.0260041
COL5A3	red	-0.179856	0.206621	0.0486379	0.73466	0.0739238	0.606176	0.181586	0.202216	0.171265	0.229496	0.381445	0.00574839	0.504316	0.00016108	0.0443045	0.757546	-0.0433829	0.762441	0.0486379	0.73466	0.0739238	0.606176	0.181586	0.202216	0.171265	0.229496	0.381445	0.00574839	0.504316	0.00016108	0.0443045	0.757546	-0.0433829	0.762441
TPM2	red	-0.171574	0.228645	-0.0585841	0.683015	-0.121756	0.394697	0.293063	0.0368814	0.229433	0.105331	0.311462	0.0260947	0.797881	2.38e-12	0.324447	0.0201902	0.533698	5.51e-05	-0.0585841	0.683015	-0.121756	0.394697	0.293063	0.0368814	0.229433	0.105331	0.311462	0.0260947	0.797881	2.38e-12	0.324447	0.0201902	0.533698	5.51e-05
NOX4	red	-0.165203	0.246653	-0.0695134	0.627885	0.103348	0.470483	0.218307	0.123804	-0.0508703	0.722957	0.0581712	0.685132	0.586269	6.17e-06	-0.0833405	0.560952	0.139149	0.330138	-0.0695134	0.627885	0.103348	0.470483	0.218307	0.123804	-0.0508703	0.722957	0.0581712	0.685132	0.586269	6.17e-06	-0.0833405	0.560952	0.139149	0.330138
FUT4	red	0.161118	0.258692	0.238411	0.0920318	0.221635	0.118039	0.278603	0.0477386	0.249369	0.0776151	-0.0186144	0.896844	0.411696	0.0026861	0.388894	0.00479692	0.478738	0.000379871	0.238411	0.0920318	0.221635	0.118039	0.278603	0.0477386	0.249369	0.0776151	-0.0186144	0.896844	0.411696	0.0026861	0.388894	0.00479692	0.478738	0.000379871
ANXA5	red	-0.159225	0.264403	-0.202667	0.153781	-0.118841	0.406199	0.309643	0.0270271	-0.14412	0.31298	0.103081	0.47164	0.671533	6.89e-08	0.0718488	0.61635	0.490056	0.000262039	-0.202667	0.153781	-0.118841	0.406199	0.309643	0.0270271	-0.14412	0.31298	0.103081	0.47164	0.671533	6.89e-08	0.0718488	0.61635	0.490056	0.000262039
SFXN3	red	-0.155213	0.276785	-0.0422216	0.768622	0.031266	0.827584	0.108898	0.446852	0.149251	0.29588	0.251254	0.0753252	0.367426	0.00799275	0.18086	0.204056	-0.107021	0.454769	-0.0422216	0.768622	0.031266	0.827584	0.108898	0.446852	0.149251	0.29588	0.251254	0.0753252	0.367426	0.00799275	0.18086	0.204056	-0.107021	0.454769
CD59	red	-0.153098	0.283464	-0.148228	0.299241	-0.179673	0.20709	0.14324	0.315978	0.062286	0.664139	0.191268	0.178782	0.548121	3.13e-05	0.190066	0.18158	0.466253	0.000563881	-0.148228	0.299241	-0.179673	0.20709	0.14324	0.315978	0.062286	0.664139	0.191268	0.178782	0.548121	3.13e-05	0.190066	0.18158	0.466253	0.000563881
SOD1	red	-0.148125	0.299579	-0.152805	0.284397	-0.085647	0.550121	-0.377328	0.00634183	-0.11386	0.426288	-0.347466	0.0124803	-0.546724	3.31e-05	-0.0727329	0.612006	-0.279842	0.0467169	-0.152805	0.284397	-0.085647	0.550121	-0.377328	0.00634183	-0.11386	0.426288	-0.347466	0.0124803	-0.546724	3.31e-05	-0.0727329	0.612006	-0.279842	0.0467169
CTGF	red	-0.14499	0.310038	-0.153669	0.281651	-0.188034	0.18638	0.387763	0.0049319	-0.230934	0.10301	0.355958	0.0103593	0.745436	3.5e-10	-0.214586	0.130499	0.239961	0.0898746	-0.153669	0.281651	-0.188034	0.18638	0.387763	0.0049319	-0.230934	0.10301	0.355958	0.0103593	0.745436	3.5e-10	-0.214586	0.130499	0.239961	0.0898746
PTGS1	red	-0.14403	0.313285	0.055066	0.701133	0.0641156	0.654885	0.517613	0.000100326	0.152618	0.284994	0.0742175	0.604742	0.606316	2.41e-06	0.29627	0.0347733	0.448986	0.000950523	0.055066	0.701133	0.0641156	0.654885	0.517613	0.000100326	0.152618	0.284994	0.0742175	0.604742	0.606316	2.41e-06	0.29627	0.0347733	0.448986	0.000950523
EDN2	red	0.139436	0.32913	0.133944	0.348724	0.106902	0.455276	-0.0769827	0.591312	0.183756	0.196784	0.209712	0.139677	0.338356	0.0151597	0.0859174	0.548858	0.203987	0.151062	0.133944	0.348724	0.106902	0.455276	-0.0769827	0.591312	0.183756	0.196784	0.209712	0.139677	0.338356	0.0151597	0.0859174	0.548858	0.203987	0.151062
VIM	red	-0.130842	0.360097	-0.117141	0.412993	-0.243353	0.0852914	0.391753	0.00447029	0.0832287	0.56148	0.320629	0.0217956	0.787996	6.78e-12	0.236018	0.0954417	0.569709	1.28e-05	-0.117141	0.412993	-0.243353	0.0852914	0.391753	0.00447029	0.0832287	0.56148	0.320629	0.0217956	0.787996	6.78e-12	0.236018	0.0954417	0.569709	1.28e-05
PDGFC	red	-0.130179	0.36256	-0.184682	0.194497	-0.277634	0.0485502	0.333476	0.0167866	-0.134496	0.346722	0.37745	0.00632361	0.687105	2.58e-08	-0.0200461	0.888958	0.333075	0.0169265	-0.184682	0.194497	-0.277634	0.0485502	0.333476	0.0167866	-0.134496	0.346722	0.37745	0.00632361	0.687105	2.58e-08	-0.0200461	0.888958	0.333075	0.0169265
IL1RAP	red	0.129634	0.364588	0.224645	0.113002	0.0917397	0.522002	0.484692	0.000312965	0.0767671	0.592355	0.185001	0.193715	0.619722	1.24e-06	0.254884	0.071067	0.556765	2.21e-05	0.224645	0.113002	0.0917397	0.522002	0.484692	0.000312965	0.0767671	0.592355	0.185001	0.193715	0.619722	1.24e-06	0.254884	0.071067	0.556765	2.21e-05
PSMD4	red	-0.128821	0.36763	-0.333428	0.0168032	-0.0688739	0.63106	-0.474233	0.00043883	-0.194741	0.170873	-0.537663	4.73e-05	-0.497714	0.000202321	-0.0749892	0.60098	-0.0074382	0.958686	-0.333428	0.0168032	-0.0688739	0.63106	-0.474233	0.00043883	-0.194741	0.170873	-0.537663	4.73e-05	-0.497714	0.000202321	-0.0749892	0.60098	-0.0074382	0.958686
PLAU	red	-0.12785	0.371283	0.0680503	0.635158	0.126348	0.376976	0.461097	0.000660924	0.0705597	0.622706	-0.0572796	0.689713	0.55468	2.4e-05	0.190592	0.180351	0.318576	0.0227024	0.0680503	0.635158	0.126348	0.376976	0.461097	0.000660924	0.0705597	0.622706	-0.0572796	0.689713	0.55468	2.4e-05	0.190592	0.180351	0.318576	0.0227024
EXO1	red	0.118242	0.408586	0.0169051	0.906272	0.0942167	0.510778	-0.177145	0.213657	0.00679577	0.962251	-0.568922	1.32e-05	-0.393802	0.00424834	0.0939181	0.512125	0.243808	0.0846902	0.0169051	0.906272	0.0942167	0.510778	-0.177145	0.213657	0.00679577	0.962251	-0.568922	1.32e-05	-0.393802	0.00424834	0.0939181	0.512125	0.243808	0.0846902
PROCR	red	-0.112713	0.430996	0.0141398	0.921551	-0.0306673	0.830837	0.511905	0.000123232	-0.197048	0.165763	0.234775	0.0972498	0.612111	1.82e-06	-0.181759	0.201778	0.171728	0.22822	0.0141398	0.921551	-0.0306673	0.830837	0.511905	0.000123232	-0.197048	0.165763	0.234775	0.0972498	0.612111	1.82e-06	-0.181759	0.201778	0.171728	0.22822
TINAGL1	red	0.109604	0.443895	0.16232	0.255111	-0.0416042	0.771913	0.131148	0.358965	0.166906	0.241747	0.324638	0.0201124	0.318792	0.0226055	0.143688	0.314451	0.287353	0.040896	0.16232	0.255111	-0.0416042	0.771913	0.131148	0.358965	0.166906	0.241747	0.324638	0.0201124	0.318792	0.0226055	0.143688	0.314451	0.287353	0.040896
LTBP1	red	-0.107652	0.4521	-0.0514185	0.720092	0.0963978	0.500998	0.307456	0.0281848	-0.141922	0.320495	-0.0217941	0.879344	0.623087	1.04e-06	0.102529	0.474026	0.507714	0.000142989	-0.0514185	0.720092	0.0963978	0.500998	0.307456	0.0281848	-0.141922	0.320495	-0.0217941	0.879344	0.623087	1.04e-06	0.102529	0.474026	0.507714	0.000142989
TNC	red	0.105534	0.461099	0.143821	0.313997	-0.0316928	0.825267	0.312375	0.0256369	0.0706044	0.622485	0.394933	0.00412999	0.643886	3.45e-07	-0.0213349	0.881868	0.323741	0.0204793	0.143821	0.313997	-0.0316928	0.825267	0.312375	0.0256369	0.0706044	0.622485	0.394933	0.00412999	0.643886	3.45e-07	-0.0213349	0.881868	0.323741	0.0204793
VEGFC	red	0.103544	0.469641	0.221992	0.117433	0.0047603	0.973553	0.477256	0.000398416	0.146491	0.305002	0.407854	0.00297013	0.576089	9.71e-06	-0.0277465	0.846744	0.0671951	0.639425	0.221992	0.117433	0.0047603	0.973553	0.477256	0.000398416	0.146491	0.305002	0.407854	0.00297013	0.576089	9.71e-06	-0.0277465	0.846744	0.0671951	0.639425
GFPT2	red	0.100397	0.483318	0.337801	0.0153376	0.275939	0.049998	0.555101	2.36e-05	0.278757	0.0476103	0.146685	0.304355	0.657271	1.61e-07	0.336518	0.0157557	0.536256	4.99e-05	0.337801	0.0153376	0.275939	0.049998	0.555101	2.36e-05	0.278757	0.0476103	0.146685	0.304355	0.657271	1.61e-07	0.336518	0.0157557	0.536256	4.99e-05
CHUK	red	0.0940391	0.511579	0.115421	0.419932	0.0211388	0.882947	-0.0734443	0.60852	-0.0209544	0.883961	-0.0676034	0.637386	-0.350261	0.0117444	-0.20669	0.145604	-0.245104	0.0829981	0.115421	0.419932	0.0211388	0.882947	-0.0734443	0.60852	-0.0209544	0.883961	-0.0676034	0.637386	-0.350261	0.0117444	-0.20669	0.145604	-0.245104	0.0829981
LRP1	red	-0.0869023	0.544269	0.0558893	0.696877	-0.095707	0.504085	0.368603	0.00777871	0.295008	0.0355907	0.513292	0.000117266	0.714658	3.86e-09	0.127501	0.372599	0.160657	0.260077	0.0558893	0.696877	-0.095707	0.504085	0.368603	0.00777871	0.295008	0.0355907	0.513292	0.000117266	0.714658	3.86e-09	0.127501	0.372599	0.160657	0.260077
AXL	red	0.0827173	0.563895	0.145332	0.308886	0.239726	0.0901995	0.24809	0.0791989	-0.0303055	0.832803	0.154973	0.277538	0.516337	0.000105081	-0.0116928	0.935095	0.163276	0.252283	0.145332	0.308886	0.239726	0.0901995	0.24809	0.0791989	-0.0303055	0.832803	0.154973	0.277538	0.516337	0.000105081	-0.0116928	0.935095	0.163276	0.252283
CXCL2	red	0.0825068	0.564891	0.221388	0.118459	-0.0564292	0.694092	0.467476	0.00054284	0.123216	0.389012	0.377284	0.00634859	0.532739	5.71e-05	0.154333	0.279552	0.402729	0.00339024	0.221388	0.118459	-0.0564292	0.694092	0.467476	0.00054284	0.123216	0.389012	0.377284	0.00634859	0.532739	5.71e-05	0.154333	0.279552	0.402729	0.00339024
IVNS1ABP	red	0.082138	0.566638	-0.00594027	0.967	-0.0389838	0.785928	0.309806	0.0269424	0.0181206	0.899566	-0.0142652	0.920858	0.323242	0.0206857	0.268859	0.0564268	0.494859	0.00022296	-0.00594027	0.967	-0.0389838	0.785928	0.309806	0.0269424	0.0181206	0.899566	-0.0142652	0.920858	0.323242	0.0206857	0.268859	0.0564268	0.494859	0.00022296
MAVS	red	0.080924	0.572405	0.023228	0.871471	-0.0104727	0.941856	-0.227809	0.107886	0.113362	0.428328	-0.270005	0.0553431	-0.41048	0.00277325	0.133751	0.349424	0.101367	0.479079	0.023228	0.871471	-0.0104727	0.941856	-0.227809	0.107886	0.113362	0.428328	-0.270005	0.0553431	-0.41048	0.00277325	0.133751	0.349424	0.101367	0.479079
PDGFRL	red	-0.071182	0.619634	-0.027297	0.849198	-0.12752	0.372527	0.404498	0.00323965	-0.052033	0.716886	0.463886	0.000606708	0.743781	4.02e-10	-0.176991	0.214062	0.161514	0.257507	-0.027297	0.849198	-0.12752	0.372527	0.404498	0.00323965	-0.052033	0.716886	0.463886	0.000606708	0.743781	4.02e-10	-0.176991	0.214062	0.161514	0.257507
IL26	red	-0.0691603	0.629637	-0.058959	0.681094	-0.211911	0.135479	0.151331	0.289122	0.224525	0.113198	0.222465	0.116632	0.393553	0.00427477	0.217657	0.124955	0.181133	0.203362	-0.058959	0.681094	-0.211911	0.135479	0.151331	0.289122	0.224525	0.113198	0.222465	0.116632	0.393553	0.00427477	0.217657	0.124955	0.181133	0.203362
FN1	red	-0.0621454	0.664852	-0.0472262	0.742091	0.163932	0.250359	0.177668	0.212287	0.0809155	0.572445	-0.0746768	0.602502	0.574212	1.05e-05	0.0835289	0.560063	0.331977	0.0173151	-0.0472262	0.742091	0.163932	0.250359	0.177668	0.212287	0.0809155	0.572445	-0.0746768	0.602502	0.574212	1.05e-05	0.0835289	0.560063	0.331977	0.0173151
ADAM12	red	-0.0610047	0.67065	-0.00773176	0.957056	-0.0102513	0.943083	0.389758	0.00469607	-0.0752558	0.599684	0.233502	0.0991306	0.690516	2.06e-08	-0.198868	0.161809	0.178107	0.211143	-0.00773176	0.957056	-0.0102513	0.943083	0.389758	0.00469607	-0.0752558	0.599684	0.233502	0.0991306	0.690516	2.06e-08	-0.198868	0.161809	0.178107	0.211143
CYR61	red	0.0601964	0.674769	0.045525	0.751078	-0.152461	0.285496	0.30608	0.0289344	0.00194905	0.98917	0.668295	8.39e-08	0.726172	1.63e-09	-0.155832	0.27485	0.0641946	0.654487	0.045525	0.751078	-0.152461	0.285496	0.30608	0.0289344	0.00194905	0.98917	0.668295	8.39e-08	0.726172	1.63e-09	-0.155832	0.27485	0.0641946	0.654487
CNTF	red	0.0577831	0.687124	0.0450996	0.753331	-0.164555	0.248536	-0.0750477	0.600696	0.262661	0.0625867	0.0278341	0.846266	-0.311981	0.0258337	0.26558	0.0596217	-0.179137	0.20847	0.0450996	0.753331	-0.164555	0.248536	-0.0750477	0.600696	0.262661	0.0625867	0.0278341	0.846266	-0.311981	0.0258337	0.26558	0.0596217	-0.179137	0.20847
PDPN	red	0.0565409	0.693516	0.212374	0.134608	0.115069	0.42136	0.616448	1.46e-06	-0.00171422	0.990475	0.312067	0.0257903	0.782571	1.18e-11	0.00120002	0.993332	0.351295	0.0114818	0.212374	0.134608	0.115069	0.42136	0.616448	1.46e-06	-0.00171422	0.990475	0.312067	0.0257903	0.782571	1.18e-11	0.00120002	0.993332	0.351295	0.0114818
PDGFRB	red	0.0521789	0.716125	0.1708	0.230782	-0.0984381	0.491936	0.352273	0.011238	0.27194	0.0535515	0.574503	1.04e-05	0.660747	1.32e-07	0.0124961	0.930647	-0.0413497	0.773271	0.1708	0.230782	-0.0984381	0.491936	0.352273	0.011238	0.27194	0.0535515	0.574503	1.04e-05	0.660747	1.32e-07	0.0124961	0.930647	-0.0413497	0.773271
ILK	red	-0.0505634	0.724562	-0.0619063	0.666066	-0.257171	0.0684828	0.24554	0.0824342	0.139876	0.327594	0.525103	7.62e-05	0.584293	6.75e-06	0.0340722	0.812377	-0.0480177	0.737922	-0.0619063	0.666066	-0.257171	0.0684828	0.24554	0.0824342	0.139876	0.327594	0.525103	7.62e-05	0.584293	6.75e-06	0.0340722	0.812377	-0.0480177	0.737922
ATP10D	red	-0.0487374	0.734137	-0.0480273	0.737871	-0.0653322	0.64876	0.34907	0.0120533	-0.115957	0.417764	0.306442	0.0287353	0.6558	1.76e-07	-0.0722953	0.614154	0.333443	0.016798	-0.0480273	0.737871	-0.0653322	0.64876	0.34907	0.0120533	-0.115957	0.417764	0.306442	0.0287353	0.6558	1.76e-07	-0.0722953	0.614154	0.333443	0.016798
FGF1	red	-0.0482068	0.736926	-0.0746033	0.60286	-0.163036	0.252991	0.0868077	0.544709	0.0761878	0.595159	0.571416	1.19e-05	0.606391	2.4e-06	-0.0848246	0.553972	0.010468	0.941881	-0.0746033	0.60286	-0.163036	0.252991	0.0868077	0.544709	0.0761878	0.595159	0.571416	1.19e-05	0.606391	2.4e-06	-0.0848246	0.553972	0.010468	0.941881
CDC25C	red	0.0479223	0.738424	0.103176	0.471228	0.0665641	0.642581	-0.266444	0.0587659	0.202567	0.15399	-0.375351	0.00664541	-0.474081	0.000440953	0.281531	0.0453525	0.0726522	0.612402	0.103176	0.471228	0.0665641	0.642581	-0.266444	0.0587659	0.202567	0.15399	-0.375351	0.00664541	-0.474081	0.000440953	0.281531	0.0453525	0.0726522	0.612402
ATP6V1B2	red	-0.045236	0.752608	-0.0685612	0.632615	0.00235833	0.986896	0.500273	0.000185311	-0.075197	0.59997	0.117194	0.412781	0.489997	0.000262555	0.0666684	0.642059	0.384449	0.00534647	-0.0685612	0.632615	0.00235833	0.986896	0.500273	0.000185311	-0.075197	0.59997	0.117194	0.412781	0.489997	0.000262555	0.0666684	0.642059	0.384449	0.00534647
JUN	red	-0.0402853	0.778959	-0.0188977	0.895283	-0.00748733	0.958413	0.12902	0.366883	0.00285339	0.984145	0.202437	0.154259	0.431624	0.00156441	0.00677608	0.96236	0.286535	0.0414995	-0.0188977	0.895283	-0.00748733	0.958413	0.12902	0.366883	0.00285339	0.984145	0.202437	0.154259	0.431624	0.00156441	0.00677608	0.96236	0.286535	0.0414995
FSTL1	red	0.0387789	0.787027	0.208102	0.142812	0.0492265	0.731568	0.597905	3.6e-06	0.0966893	0.499697	0.398243	0.00380016	0.89095	2.01e-18	0.0557697	0.697495	0.441303	0.00118883	0.208102	0.142812	0.0492265	0.731568	0.597905	3.6e-06	0.0966893	0.499697	0.398243	0.00380016	0.89095	2.01e-18	0.0557697	0.697495	0.441303	0.00118883
OSMR	red	-0.0365568	0.79897	-0.00710699	0.960524	-0.00200666	0.98885	0.417805	0.00228374	0.0585466	0.683207	0.186696	0.189591	0.567497	1.41e-05	0.115078	0.421325	0.404934	0.0032035	-0.00710699	0.960524	-0.00200666	0.98885	0.417805	0.00228374	0.0585466	0.683207	0.186696	0.189591	0.567497	1.41e-05	0.115078	0.421325	0.404934	0.0032035
TIMM13	red	0.0341998	0.811687	-0.00122191	0.99321	-0.00164274	0.990872	-0.164245	0.24944	-0.0551761	0.700563	-0.296327	0.0347369	-0.433472	0.00148542	-0.079827	0.57764	-0.210558	0.13805	-0.00122191	0.99321	-0.00164274	0.990872	-0.164245	0.24944	-0.0551761	0.700563	-0.296327	0.0347369	-0.433472	0.00148542	-0.079827	0.57764	-0.210558	0.13805
CLEC11A	red	0.0334944	0.815503	-0.0117127	0.934985	-0.161323	0.258078	0.223777	0.114437	-0.0313376	0.827195	0.354331	0.0107396	0.528718	6.65e-05	-0.101904	0.476741	0.00104896	0.994171	-0.0117127	0.934985	-0.161323	0.258078	0.223777	0.114437	-0.0313376	0.827195	0.354331	0.0107396	0.528718	6.65e-05	-0.101904	0.476741	0.00104896	0.994171
IFNGR2	red	0.0233837	0.870616	0.0317352	0.825037	0.0104276	0.942106	0.300106	0.0323834	-0.0039833	0.977868	0.330455	0.0178665	0.5598	1.95e-05	-0.0157748	0.912514	0.188305	0.185735	0.0317352	0.825037	0.0104276	0.942106	0.300106	0.0323834	-0.0039833	0.977868	0.330455	0.0178665	0.5598	1.95e-05	-0.0157748	0.912514	0.188305	0.185735
TGFBR1	red	0.0231508	0.871894	-0.0012437	0.993089	-0.165412	0.246048	0.271541	0.0539172	0.0875496	0.541263	0.229089	0.105868	0.398036	0.00382006	0.135546	0.342937	0.180378	0.205283	-0.0012437	0.993089	-0.165412	0.246048	0.271541	0.0539172	0.0875496	0.541263	0.229089	0.105868	0.398036	0.00382006	0.135546	0.342937	0.180378	0.205283
CSRP1	red	-0.0208589	0.884486	0.122816	0.390563	-0.17802	0.211369	0.114375	0.424186	0.243026	0.0857242	0.583488	7e-06	0.554117	2.46e-05	0.13684	0.338305	0.0984313	0.491966	0.122816	0.390563	-0.17802	0.211369	0.114375	0.424186	0.243026	0.0857242	0.583488	7e-06	0.554117	2.46e-05	0.13684	0.338305	0.0984313	0.491966
ABCC4	red	0.0143413	0.920437	0.104737	0.464509	0.100479	0.48296	0.432	0.00154802	0.028273	0.843872	0.104234	0.466666	0.440756	0.00120769	0.182373	0.200233	0.388484	0.00484545	0.104737	0.464509	0.100479	0.48296	0.432	0.00154802	0.028273	0.843872	0.104234	0.466666	0.440756	0.00120769	0.182373	0.200233	0.388484	0.00484545
[truncated: 531 more rows]
