# Supplementary material for: Multi-Omics Profiling Suggesting Intratumoral Mast Cells as Predictive Index of Breast Cancer Lung Metastasis
Source: Front Oncol. 2022 Jan 17;11:788778. doi: 10.3389/fonc.2021.788778 (PMC8801492; doi:10.3389/fonc.2021.788778)
Supplement: Supplementary file 11 [file DataSheet_4.xlsx]

## Sheet: Sheet2
Table S4: Differentially expressed genes with a p-value < 0.05 between the no metastasis group and the lung metastasis group in the GSE2603 cohort
Gene	logFC	AveExpr	t	P.Value	adj.P.Val	B
EN1	-2.20181	7.21418	-3.53643	0.00066444	0.0336497	-0.501935
MMP1	-2.14901	7.53493	-2.6153	0.0105746	0.14133	-2.92255
CXCL8	-2.05019	8.11083	-3.74769	0.000327457	0.0240439	0.129349
PTGFR	-1.92946	4.15846	-4.47432	2.4e-05	0.00602175	2.48393
ZIC1	-1.9272	5.74877	-2.56697	0.0120401	0.151136	-3.03322
PSPH	-1.89426	7.69619	-3.77906	0.000294173	0.0230625	0.225268
ELF5	-1.83675	4.96979	-2.75027	0.00729745	0.120122	-2.60439
CHI3L1	-1.7608	9.1893	-2.95388	0.00407432	0.0926656	-2.09967
S100B	-1.72488	4.41474	-3.76364	0.000310106	0.0234227	0.178059
ADM	-1.71297	9.33494	-5.31051	8.87e-07	0.000781357	5.48407
KRT6A	-1.69733	5.95082	-2.27229	0.025636	0.223481	-3.66955
PLIN2	-1.64922	10.095	-5.78875	1.2e-07	0.000318138	7.30749
SPP1	-1.6205	11.5476	-4.247	5.59e-05	0.00902447	1.71896
MET	-1.59184	6.91833	-2.90845	0.00465123	0.0984929	-2.21481
PGBD5	-1.57791	6.01573	-3.02333	0.00331903	0.0824515	-1.9209
IGF2BP3	-1.5058	5.61321	-2.90598	0.00468462	0.0986484	-2.22103
KHDC1L	-1.49472	3.91452	-3.36933	0.00114183	0.0458142	-0.982409
MPP6	-1.48019	4.95776	-3.33853	0.00125938	0.0481113	-1.06909
MARCO	-1.46806	5.38147	-3.0441	0.00311975	0.0794545	-1.8668
GSTA1	-1.44305	6.52334	-3.67473	0.000419289	0.0264302	-0.0915875
UPP1	-1.43326	6.04538	-3.45107	0.00087797	0.0394728	-0.749532
MPZL2	-1.42423	5.05867	-3.31553	0.00135447	0.0504219	-1.13342
PCOLCE2	-1.42369	6.26307	-3.3147	0.00135801	0.0504219	-1.13573
SCN1A	-1.42055	3.99105	-3.38658	0.00108059	0.0442205	-0.933606
PHACTR1	-1.41974	5.03211	-4.18823	6.93e-05	0.0100637	1.5252
CCL13	-1.41672	6.46162	-3.23183	0.00176046	0.0586142	-1.36469
KCNK12	-1.41528	3.65292	-3.36534	0.00115644	0.0459035	-0.993664
EGFR	-1.41506	8.09601	-2.74517	0.00740195	0.121012	-2.61664
MSLN	-1.40776	5.48022	-2.05203	0.0432961	0.282839	-4.10062
RETN	-1.4048	4.2698	-4.10425	9.39e-05	0.0114894	1.25129
BCAT1	-1.3906	5.74929	-3.29735	0.00143437	0.0522094	-1.18404
CRYAB	-1.38734	9.67116	-3.6743	0.000419907	0.0264302	-0.0929035
GPR87	-1.37313	5.38334	-2.95313	0.00408325	0.0926656	-2.10157
ROPN1B	-1.37072	6.89189	-2.79333	0.00646606	0.116283	-2.5001
RNF32	-1.36695	3.46559	-3.06188	0.00295801	0.0778865	-1.82025
SLC16A1	-1.36499	7.07795	-3.7267	0.000351705	0.0248601	0.0654636
RRAGD	-1.36179	7.17192	-4.3412	3.95e-05	0.0077129	2.03302
CLDN1	-1.35554	6.39301	-2.90009	0.00476522	0.099094	-2.23584
PLA2G4A	-1.35121	6.12747	-3.77717	0.000296077	0.0230625	0.219492
KRT16	-1.35054	6.73686	-2.09503	0.0391947	0.271016	-4.01953
CLPB	-1.31846	6.61776	-3.95367	0.000160416	0.0163437	0.76916
MIR6787	-1.3182	7.94327	-3.12481	0.0024461	0.0714309	-1.6538
ANGPTL4	-1.31576	8.15031	-4.07716	0.000103466	0.0119966	1.16367
NLGN4X	-1.31502	5.64929	-2.56959	0.011956	0.150932	-3.02725
ALDH1A3	-1.29107	7.86894	-2.85334	0.00545176	0.105217	-2.35255
NRP1	-1.28425	6.42603	-2.86626	0.00525347	0.104227	-2.32045
NPTX2	-1.27297	6.37443	-2.68802	0.00867232	0.130229	-2.75278
TGFBI	-1.26674	11.3717	-4.77303	7.63e-06	0.00305491	3.52421
MRAS	-1.25952	4.83864	-3.72235	0.000356932	0.0249626	0.0522726
MAGEA9	-1.25716	6.29475	-3.44818	0.000886203	0.0396072	-0.757814
SPDL1	-1.25695	5.64608	-2.37923	0.0196264	0.194141	-3.44637
MMP7	-1.25482	10.1776	-2.45319	0.0162379	0.176507	-3.28682
DSC2	-1.2529	5.56079	-2.38052	0.0195619	0.194141	-3.44361
UGT2A3	-1.25278	2.32228	-2.26914	0.0258349	0.223742	-3.67598
S100A2	-1.23026	8.43735	-2.35469	0.0208818	0.19895	-3.49836
CXCL1	-1.21273	7.07571	-2.73116	0.00769678	0.123167	-2.65025
BBOX1	-1.21156	6.44448	-2.14265	0.0350491	0.255391	-3.92799
PDK1	-1.21095	6.50371	-3.3257	0.00131162	0.0493931	-1.10502
WDHD1	-1.20527	4.07379	-2.69625	0.00847787	0.129065	-2.73331
TWSG1	-1.19595	6.35971	-2.77626	0.00678467	0.1183	-2.5416
MMP12	-1.19392	7.77791	-2.54949	0.0126135	0.155237	-3.0728
RBM48	-1.19358	5.06057	-4.23574	5.83e-05	0.00902447	1.68171
SERPINB4	-1.18454	3.26445	-2.46443	0.0157712	0.175032	-3.26219
LOX	-1.18308	8.31487	-3.42187	0.00096481	0.0415403	-0.83319
KCTD14	-1.17716	6.66749	-2.44096	0.0167593	0.180746	-3.31349
TCP11L1	-1.17662	4.49772	-3.10214	0.00262015	0.0740024	-1.71406
UCHL1	-1.17575	8.76702	-2.68765	0.00868132	0.130229	-2.75367
CA9	-1.17354	7.88336	-4.09941	9.55e-05	0.0115841	1.23559
HAPLN1	-1.16698	4.6629	-2.05486	0.0430144	0.282587	-4.09531
ELF4	-1.15817	5.76933	-3.48845	0.000777503	0.0371319	-0.641634
AQP9	-1.15322	6.45491	-2.779	0.00673257	0.118078	-2.53495
FOXC1	-1.14956	8.33404	-2.66838	0.00915277	0.133829	-2.79901
CCL18	-1.14153	8.15751	-2.3012	0.0238692	0.214774	-3.61009
CCDC102B	-1.14046	4.67503	-2.40574	0.0183454	0.188855	-3.38966
NDRG1	-1.13903	11.1863	-3.68988	0.000398412	0.0260703	-0.0459738
SLC6A10P	-1.13861	7.76087	-3.045	0.00311136	0.0793937	-1.86445
LY6D	-1.12971	4.84475	-2.14862	0.0345572	0.253484	-3.91639
PCNAP3	-1.12313	3.46646	-2.64731	0.00969497	0.136788	-2.8483
CYP26B1	-1.11368	6.23036	-2.53771	0.0130138	0.157681	-3.09936
FSCN1	-1.11039	7.98175	-3.30563	0.00139742	0.0511665	-1.161
GCNT1	-1.10843	6.93153	-2.9399	0.00424442	0.0942633	-2.13526
CHD1L	-1.10707	6.47455	-3.04939	0.00307079	0.0789515	-1.85297
PFKP	-1.10295	9.70916	-3.83217	0.000245048	0.0207631	0.388933
ANKH	-1.10197	5.07014	-2.38091	0.0195428	0.194141	-3.44279
PGK1	-1.09717	10.3738	-5.04517	2.6e-06	0.00171835	4.50343
IL1R2	-1.09599	4.85593	-2.29053	0.0245086	0.217858	-3.63212
TMEM45A	-1.09543	9.56883	-3.13275	0.00238767	0.070922	-1.63259
ZNF334	-1.09131	4.41318	-2.2066	0.0300838	0.23998	-3.80217
MBNL3	-1.08947	4.73927	-2.78685	0.00658532	0.117127	-2.51587
PSAT1	-1.08411	8.04467	-2.95767	0.00402934	0.0921526	-2.09
GABRE	-1.08251	8.04686	-2.56174	0.0122091	0.152102	-3.04508
AMD1	-1.07932	9.20046	-4.8471	5.71e-06	0.00251436	3.78792
SBSPON	-1.07454	4.33449	-2.29153	0.0244476	0.217745	-3.63005
IMPA2	-1.05006	9.03229	-4.09236	9.8e-05	0.0117693	1.2128
ULBP2	-1.04811	5.76173	-3.00571	0.00349724	0.084664	-1.96655
KANSL1L	-1.04756	5.6904	-2.75134	0.00727554	0.120026	-2.6018
DPP4	-1.04499	4.40263	-2.7223	0.00788845	0.125173	-2.67141
PTGS2	-1.04479	6.14755	-2.20078	0.030509	0.242058	-3.81377
GLIPR1	-1.04433	7.26162	-3.56608	0.000602557	0.0319863	-0.414927
LOXL2	-1.03343	5.55539	-2.28981	0.024552	0.218043	-3.6336
KIF26B	-1.03098	5.92166	-2.95281	0.00408716	0.0926656	-2.1024
GK_AS1	-1.02735	5.98271	-3.39299	0.00105863	0.0435917	-0.915421
AKAP9	-1.02678	4.54895	-2.80638	0.00623175	0.11393	-2.46822
KCNJ15	-1.02395	4.9972	-2.36402	0.0203965	0.196789	-3.47865
DDIT4	-1.02326	11.0871	-3.26749	0.00157525	0.0549833	-1.26671
HRASLS	-1.02291	6.75371	-2.45954	0.0159727	0.175605	-3.27291
PRSS21	-1.02282	5.86183	-2.23397	0.0281544	0.232736	-3.74733
PLOD2	-1.01676	9.35662	-3.9253	0.000177221	0.0166879	0.679664
PPFIA4	-1.01439	4.83095	-2.09057	0.0396033	0.27202	-4.028
FOXRED2	-1.01055	6.20869	-2.50794	0.0140771	0.164083	-3.16601
BFSP2	-1.00952	4.9334	-3.36353	0.00116316	0.0460317	-0.998786
DIAPH3	-1.00234	4.28183	-2.40096	0.0185707	0.190352	-3.39992
PTGS1	-1.0014	5.42772	-3.41423	0.00098884	0.0420273	-0.854997
HMOX1	-0.996692	9.2147	-4.07847	0.000102981	0.0119966	1.1679
SLC39A14	-0.995327	9.97272	-5.58495	2.84e-07	0.000384168	6.52236
TTLL4	-0.993812	8.03898	-2.20854	0.0299438	0.239381	-3.79832
LGALSL	-0.993134	5.97087	-2.70539	0.0082667	0.127875	-2.71165
GPM6B	-0.992537	7.9398	-2.66733	0.0091792	0.133919	-2.80148
TMEM158	-0.991198	7.95048	-2.25506	0.0267428	0.226993	-3.70467
C15orf49	-0.987999	5.32968	-3.16743	0.00214763	0.0669075	-1.53956
KLHL21	-0.987423	7.89348	-2.67989	0.00886844	0.131563	-2.77196
DGKB	-0.986077	4.49017	-2.29698	0.0241199	0.216476	-3.6188
EN2	-0.985689	5.8025	-3.1625	0.0021803	0.0669075	-1.55283
EXTL1	-0.982859	5.12012	-2.41852	0.0177551	0.185418	-3.36213
NFIL3	-0.980509	9.37983	-4.1331	8.46e-05	0.0110728	1.34497
FABP5	-0.978422	10.008	-2.92144	0.00447901	0.0968707	-2.18203
ME1	-0.973394	6.7624	-2.94538	0.00417694	0.0937723	-2.12131
IGFBP3	-0.972178	11.1312	-3.28502	0.00149106	0.0532672	-1.21826
COTL1	-0.970549	9.43166	-3.88823	0.000201732	0.0183896	0.563375
AMACR	-0.963871	4.18686	-2.37377	0.0198998	0.195131	-3.45798
LGALS7	-0.962501	5.70807	-2.0029	0.0484285	0.29831	-4.1914
POM121L9P	-0.956793	5.10442	-2.81577	0.00606811	0.112023	-2.44523
CALU	-0.953388	9.93935	-4.81735	6.41e-06	0.00273461	3.68174
PLS3	-0.94435	10.9496	-3.73049	0.000347194	0.0248065	0.0770053
TLDC1	-0.939893	7.04452	-2.32219	0.0226546	0.208095	-3.56651
TMEM47	-0.938279	6.99792	-2.70061	0.00837667	0.128874	-2.723
ENO1	-0.936267	12.6693	-4.73519	8.84e-06	0.00324469	3.39038
WFDC1	-0.931478	6.56202	-2.03617	0.044899	0.286983	-4.13013
FOXC2	-0.929626	5.79421	-2.55129	0.0125533	0.154929	-3.06873
GID4	-0.927222	5.70977	-2.9724	0.00385871	0.0900841	-2.05232
VNN1	-0.926693	5.34965	-2.46963	0.0155597	0.173769	-3.25078
LBP	-0.926334	7.59329	-2.11234	0.0376411	0.26627	-3.98647
SLC2A3	-0.925078	8.23188	-2.23332	0.0281993	0.232913	-3.74865
RPL39L	-0.92196	7.66526	-2.45341	0.0162284	0.176507	-3.28632
RP1_8B22.1	-0.92114	4.06494	-2.60395	0.0109033	0.142884	-2.94869
CREB5	-0.921033	5.39422	-2.36899	0.0201418	0.19559	-3.46812
IL1RAP	-0.920622	5.72762	-2.37625	0.0197752	0.194341	-3.45271
CA5BP1	-0.918968	5.73611	-2.51503	0.0138169	0.162448	-3.15019
HP1BP3	-0.918675	7.06427	-2.1626	0.0334283	0.250343	-3.88908
TUBB2B	-0.917873	6.4936	-2.05326	0.0431738	0.282651	-4.09832
PLOD1	-0.91573	9.71621	-5.57966	2.91e-07	0.000384168	6.50212
GCNT2	-0.914637	5.62544	-2.07883	0.040698	0.275164	-4.05024
SLC39A2	-0.914346	6.94355	-3.07371	0.00285477	0.0763854	-1.78916
NDUFAF7	-0.914106	4.74661	-2.47159	0.0154808	0.173705	-3.24648
CD163	-0.911975	9.76693	-2.89145	0.00488571	0.100279	-2.25751
TMEM38B	-0.911501	6.51437	-2.90757	0.00466312	0.0984929	-2.21703
AGPAT4	-0.910715	6.50991	-2.45668	0.0160916	0.176208	-3.27918
GNRHR	-0.90553	2.89301	-2.04674	0.0438246	0.284097	-4.11047
QPCT	-0.905506	6.97158	-2.28894	0.0246046	0.218271	-3.63538
IGHV5_78	-0.905462	3.32671	-2.21402	0.0295499	0.237634	-3.78737
LTBP1	-0.904914	7.31527	-3.04741	0.00308897	0.079128	-1.85813
KLHL7	-0.903721	6.0036	-2.65074	0.00960485	0.136788	-2.84031
PPARGC1A	-0.901721	5.37947	-2.30865	0.0234319	0.212868	-3.59467
ZNF639	-0.901213	5.39441	-2.75451	0.0072114	0.1199	-2.59418
GINS3	-0.898046	6.88427	-2.48278	0.0150359	0.170353	-3.22181
IQCG	-0.897798	8.06156	-2.751	0.00728258	0.120026	-2.60264
MICALL1	-0.894198	7.63588	-2.37801	0.0196871	0.194197	-3.44896
PIK3CA	-0.89343	8.62456	-3.89089	0.000199866	0.018346	0.571715
IL2RA	-0.892223	4.49138	-2.12847	0.0362418	0.260492	-3.95545
SIRPAP1	-0.891783	6.96823	-3.1083	0.00257176	0.0731044	-1.69772
CEMIP	-0.888718	7.87469	-2.31688	0.0229565	0.209992	-3.57757
KRT6B	-0.887623	8.42173	-2.15962	0.0336663	0.250988	-3.89492
SLC30A10	-0.886077	4.08449	-2.24506	0.0274039	0.23013	-3.72493
CXCL6	-0.883851	6.06487	-2.54864	0.012642	0.155299	-3.07472
SHCBP1	-0.880765	6.36224	-2.71511	0.00804742	0.125734	-2.68856
ANXA1	-0.878333	11.371	-2.94982	0.00412303	0.0930004	-2.11001
PIR	-0.874738	7.26396	-3.37747	0.00111253	0.0452473	-0.959396
MAGOH2	-0.874476	5.14592	-2.63824	0.0099373	0.136906	-2.86942
TRDMT1	-0.873343	6.71503	-3.65592	0.000446667	0.0278493	-0.148056
HOXA10	-0.868679	6.9882	-2.77165	0.00687303	0.118548	-2.55276
BAG2	-0.868425	7.76329	-2.87076	0.00518589	0.103802	-2.30923
HES2	-0.868397	3.89998	-2.15388	0.0341287	0.252217	-3.90614
GNAI1	-0.863023	6.67201	-2.93809	0.00426691	0.0943233	-2.13986
DMD	-0.861422	7.24681	-2.87485	0.00512522	0.103082	-2.29903
CALB2	-0.861262	7.97978	-2.92295	0.00445941	0.0967076	-2.17822
PCP4	-0.861017	5.95166	-2.0387	0.0446402	0.286121	-4.12544
ACOT9	-0.860228	9.13252	-4.2675	5.18e-05	0.00890041	1.78694
RSU1	-0.859261	9.80883	-4.1934	6.8e-05	0.00998606	1.54216
PAK1IP1	-0.858971	6.56922	-2.02144	0.0464329	0.290739	-4.15736
PTH2R	-0.854962	6.03183	-2.05382	0.0431181	0.282613	-4.09727
RAB6B	-0.854263	6.16339	-2.38668	0.0192583	0.19378	-3.43047
PRNP	-0.853963	10.2834	-3.81355	0.000261305	0.0217228	0.331373
LCP1	-0.853113	10.0753	-3.71346	0.000367865	0.0252976	0.025303
RP1_217P22.2	-0.850703	4.29992	-2.5177	0.0137202	0.162068	-3.14423
SCUBE3	-0.849391	5.42244	-2.26457	0.026127	0.22496	-3.68532
S100A10	-0.849116	12.582	-3.40347	0.00102363	0.0428176	-0.885642
NDUFA2	-0.846614	4.87187	-2.33106	0.0221582	0.205246	-3.548
ATG12	-0.844922	6.50671	-2.46355	0.0158076	0.175208	-3.26414
GSTP1	-0.844438	10.6091	-2.78514	0.00661716	0.117246	-2.52004
FAM163A	-0.844223	4.85336	-2.94525	0.00417854	0.0937723	-2.12165
SNAP91	-0.84404	5.41271	-2.3967	0.0187737	0.191401	-3.40906
IGFBP1	-0.841907	5.16461	-2.19367	0.0310351	0.24389	-3.82788
BCL2A1	-0.840757	7.24111	-2.5104	0.0139863	0.163169	-3.16052
FOXE1	-0.840117	3.69053	-2.11034	0.0378179	0.26627	-3.99031
OPTN	-0.838668	8.59845	-3.44792	0.000886951	0.0396072	-0.758563
CLIC4	-0.836702	9.48048	-3.8427	0.000236284	0.0205474	0.421578
VLDLR	-0.835067	8.10481	-3.62781	0.00049077	0.0293357	-0.232065
PLP1	-0.83449	5.64476	-2.5256	0.0134372	0.160412	-3.12655
SATB2	-0.832637	6.23955	-2.1459	0.0347802	0.254554	-3.92167
RBMS1	-0.831827	10.5259	-3.48364	0.000789798	0.0372841	-0.655572
ERV9_1	-0.830838	6.15461	-2.53274	0.0131861	0.158883	-3.11053
ST8SIA1	-0.828725	5.6184	-2.00151	0.048581	0.298611	-4.19394
PAM	-0.82662	10.8492	-2.89489	0.00483738	0.100063	-2.24889
CCDC28B	-0.825472	4.58923	-2.58906	0.0113489	0.146494	-2.98285
TUBB6	-0.824321	10.3513	-4.58211	1.59e-05	0.00467969	2.85492
FNDC3B	-0.822818	10.1631	-4.23359	5.87e-05	0.00902447	1.67459
SHMT2	-0.822336	6.61017	-2.41927	0.0177207	0.185311	-3.3605
ALDOC	-0.821203	8.6925	-3.46549	0.000837829	0.0389945	-0.707996
SSX3	-0.821056	5.63384	-2.49508	0.0145598	0.166849	-3.19457
ALPL	-0.821012	7.04234	-2.8315	0.00580256	0.108943	-2.40653
ANGPT2	-0.820493	6.80207	-3.10887	0.00256729	0.0731044	-1.6962
RAG1	-0.819184	5.02518	-2.2377	0.0279004	0.231796	-3.73982
VEGFA	-0.818094	10.7926	-2.61783	0.0105026	0.140938	-2.91672
PRDX4	-0.815106	11.1585	-4.57647	1.63e-05	0.00467969	2.83538
DLAT	-0.814365	7.73692	-2.76989	0.00690714	0.118548	-2.55703
SLC6A8	-0.814216	8.82359	-2.39105	0.0190455	0.19262	-3.42114
TRIM2	-0.811538	7.60657	-2.19636	0.0308352	0.243291	-3.82255
MAP7D3	-0.810743	5.24243	-2.37246	0.0199655	0.19533	-3.46074
AIRE	-0.810283	4.98313	-2.77886	0.00673514	0.118078	-2.53528
ODC1	-0.809634	9.82557	-3.20045	0.00194013	0.0625478	-1.45023
LMAN1	-0.808039	7.41788	-2.28138	0.0250682	0.220314	-3.65092
HIF1A	-0.807062	11.287	-3.7003	0.000384625	0.025675	-0.0145103
MALL	-0.804098	8.28005	-2.19409	0.0310041	0.24389	-3.82706
NOVA2	-0.801719	4.0033	-2.32288	0.0226156	0.207881	-3.56508
CBR1	-0.80073	7.6944	-2.45607	0.0161171	0.176208	-3.28051
MAGEA12	-0.799442	6.49907	-2.11456	0.0374455	0.26574	-3.98221
SPRR2C	-0.790602	3.61243	-2.98079	0.0037646	0.0888146	-2.0308
TREM1	-0.786869	7.496	-2.21092	0.0297719	0.238934	-3.79356
HOXB7	-0.784282	6.27384	-2.25717	0.0266047	0.226586	-3.70037
GCLM	-0.779641	8.63461	-3.19857	0.00195147	0.0627603	-1.45535
SNAPC1	-0.778602	7.24626	-4.10819	9.26e-05	0.0114894	1.26404
CSTA	-0.77729	8.84191	-2.11925	0.0370359	0.263591	-3.9732
PRPS2	-0.777287	8.89173	-5.45684	4.85e-07	0.000493031	6.03482
PTPRR	-0.776961	5.03946	-2.04416	0.044085	0.284405	-4.11528
CAMK1D	-0.776745	5.75934	-2.46183	0.0158782	0.175341	-3.2679
LRP12	-0.774493	6.49301	-2.15162	0.0343121	0.252949	-3.91054
SSX1	-0.773978	5.94449	-2.2555	0.0267141	0.226993	-3.70378
PRRG1	-0.773858	7.62107	-3.89977	0.000193772	0.0180372	0.599505
SLC7A5	-0.771535	9.55576	-2.04863	0.0436349	0.283677	-4.10695
SERPINH1	-0.770794	11.2726	-2.6125	0.0106549	0.141814	-2.92901
OPN3	-0.769265	9.693	-3.00656	0.00348842	0.0846053	-1.96435
MID1	-0.769241	8.13807	-3.13061	0.00240328	0.0710661	-1.63831
BBS9	-0.768722	6.06958	-2.31315	0.023171	0.211078	-3.58533
SLC9A6	-0.768536	8.70572	-4.58861	1.55e-05	0.0046707	2.87744
TBX19	-0.766748	6.97784	-2.64285	0.0098135	0.13683	-2.8587
FAM171A1	-0.766724	9.1388	-2.62307	0.0103546	0.140377	-2.90459
YBX3	-0.766242	11.1351	-2.96628	0.00392875	0.0907871	-2.06799
MCF2	-0.764861	4.58345	-2.16536	0.0332097	0.249557	-3.88369
ODAM	-0.763586	6.08293	-2.1245	0.0365818	0.261805	-3.9631
RMND5A	-0.763569	6.54007	-2.08666	0.0399653	0.273413	-4.03543
SNORA5B	-0.761745	6.8305	-2.09051	0.0396096	0.27202	-4.02813
HK3	-0.760112	4.60588	-2.37869	0.0196529	0.194141	-3.4475
HTATIP2	-0.758104	9.1086	-4.14073	8.23e-05	0.0108793	1.36984
LOC100129518	-0.755573	6.07475	-2.14947	0.0344875	0.253375	-3.91473
RIOK3	-0.755449	8.63316	-3.56675	0.000601219	0.0319863	-0.412948
CHI3L2	-0.752543	8.17695	-2.82749	0.00586922	0.109575	-2.41641
DKFZP434C153	-0.75207	6.29421	-2.14303	0.0350169	0.255297	-3.92724
OR7E111P	-0.751033	7.00382	-2.19253	0.0311202	0.244216	-3.83014
NRP2	-0.750831	7.70228	-2.95705	0.00403664	0.0921526	-2.09158
IL6R	-0.749925	6.93944	-3.13497	0.00237164	0.0707556	-1.62668
PHGDH	-0.74923	9.42939	-2.33276	0.0220641	0.204662	-3.54444
TUBB8P2	-0.748843	5.98786	-2.28849	0.0246325	0.218294	-3.63632
SRPX	-0.747359	9.1656	-2.47498	0.0153445	0.17291	-3.239
POPDC3	-0.747255	6.01665	-2.1275	0.0363243	0.260558	-3.95731
CALML4	-0.74395	7.38079	-2.23643	0.0279865	0.23222	-3.74237
ABHD6	-0.738662	6.22392	-2.17662	0.032329	0.247261	-3.86156
HRH1	-0.736631	6.78071	-3.00463	0.00350851	0.0847815	-1.96936
AKR1C1	-0.735434	9.54694	-2.17015	0.032833	0.249112	-3.8743
SLC17A2	-0.734854	4.29719	-2.45403	0.0162026	0.176434	-3.28498
CTAGE11P	-0.732999	5.9942	-2.05118	0.0433799	0.283018	-4.10219
LPIN1	-0.732827	6.70062	-2.32653	0.0224108	0.206854	-3.55747
LPP	-0.732402	7.25271	-2.21617	0.0293966	0.237074	-3.78307
PTPRZ1	-0.731863	6.11834	-2.46181	0.015879	0.175341	-3.26795
TTC4	-0.731741	7.67797	-2.69855	0.00842426	0.129065	-2.72787
DLEU2L	-0.730811	3.77698	-2.10929	0.0379106	0.26627	-3.99231
TUBB2A	-0.730032	10.4216	-2.9053	0.00469386	0.0986484	-2.22274
CSRP2	-0.727282	8.711	-2.60346	0.0109179	0.142884	-2.94982
OR2N1P	-0.726377	6.34896	-2.63232	0.0100984	0.138466	-2.88317
NFIB	-0.724765	10.3387	-2.17644	0.0323434	0.247261	-3.86193
RPA4	-0.724437	6.12839	-2.65704	0.00944112	0.13594	-2.82558
ACSL1	-0.723647	9.67657	-2.96351	0.00396089	0.0912108	-2.07508
KIAA0391	-0.721597	6.043	-2.1578	0.0338127	0.251625	-3.89849
LYN	-0.721469	8.38873	-2.99245	0.00363719	0.0866241	-2.00078
MTMR2	-0.720954	8.42111	-3.96573	0.00015374	0.0158761	0.807358
SH3BGR	-0.71942	7.10976	-2.23017	0.028416	0.233294	-3.75499
LDHB	-0.71931	11.8768	-2.17485	0.0324662	0.247422	-3.86505
HOXA1	-0.719111	3.69775	-2.15182	0.0342958	0.252949	-3.91015
ADORA2B	-0.718308	7.84552	-2.90746	0.00466451	0.0984929	-2.21729
TDO2	-0.718095	7.68998	-2.08613	0.0400147	0.273482	-4.03644
PXDC1	-0.718013	9.25348	-3.99541	0.000138436	0.0148768	0.901627
RHCE	-0.717603	6.92505	-2.52819	0.0133457	0.159829	-3.12074
YBX1	-0.717553	12.4101	-3.51335	0.00071674	0.0354827	-0.569317
TCHH	-0.716133	5.76604	-2.447	0.0165	0.178751	-3.30033
RPS4XP9	-0.715884	7.05846	-2.80491	0.00625771	0.114246	-2.47181
MRPS11P1	-0.715016	6.05683	-2.42347	0.0175311	0.184635	-3.35144
FXYD5	-0.714773	11.2184	-3.50597	0.000734278	0.0360806	-0.590806
ANXA8	-0.712554	9.31654	-2.08241	0.0403618	0.274453	-4.04348
VAC14	-0.710982	5.53951	-2.22522	0.0287595	0.234801	-3.76494
GATA6	-0.707846	6.81796	-2.4447	0.016598	0.179536	-3.30534
VSIG4	-0.704996	9.17826	-3.06692	0.00291356	0.0771771	-1.807
AHNAK2	-0.702355	9.0094	-2.26047	0.0263906	0.22566	-3.69366
HCRTR2	-0.702179	6.02143	-2.02623	0.0459291	0.289366	-4.14852
NPC1	-0.701691	9.44793	-4.87278	5.16e-06	0.00243508	3.87981
NPL	-0.701595	7.56519	-2.09016	0.0396419	0.272059	-4.0288
CBX5	-0.699999	7.01684	-2.40834	0.0182239	0.188337	-3.38407
MALT1	-0.699392	7.37527	-2.37961	0.0196074	0.194141	-3.44556
PHLDA1	-0.699189	8.69976	-2.24407	0.0274707	0.230398	-3.72695
TXLNG	-0.697692	6.4971	-2.41449	0.0179393	0.18671	-3.37082
LAPTM4B	-0.696444	11.045	-2.10954	0.0378882	0.26627	-3.99182
EMP1	-0.696392	9.93034	-3.0462	0.00310016	0.0792609	-1.86129
PRDM16	-0.695678	5.85739	-2.05206	0.0432931	0.282839	-4.10056
RCN3	-0.69503	7.61147	-2.5123	0.0139165	0.162874	-3.15628
GAD2	-0.694412	5.67357	-1.99049	0.0498043	0.302938	-4.21401
RPS6KA3	-0.693497	8.06187	-4.33599	4.03e-05	0.0077129	2.01554
NDUFAF5	-0.692874	5.40953	-2.29101	0.024479	0.217745	-3.63112
HTN3	-0.690899	2.73568	-3.05954	0.00297882	0.0779683	-1.82638
ATP11A	-0.690194	5.8053	-2.70881	0.00818889	0.127028	-2.70353
HBEGF	-0.68896	7.51891	-2.01392	0.0472343	0.293532	-4.17121
TERT	-0.688959	5.55945	-2.52056	0.0136172	0.161863	-3.13783
NUS1P3	-0.688844	5.88493	-2.21393	0.029556	0.237634	-3.78754
RNF5	-0.687882	5.68241	-2.08111	0.0404838	0.274453	-4.04594
PRL	-0.687093	6.56531	-2.41262	0.0180252	0.187006	-3.37484
NRBF2	-0.686489	7.44364	-4.08993	9.88e-05	0.0117693	1.20492
GPR75	-0.685925	5.78259	-2.06831	0.041701	0.277965	-4.07008
SLC43A3	-0.685676	8.31873	-3.07926	0.0028075	0.0755795	-1.77455
TNFRSF10B	-0.685496	6.9983	-2.16762	0.0330314	0.249348	-3.87926
PGF	-0.683389	6.91715	-2.08152	0.0404451	0.274453	-4.04516
RAB6A	-0.68262	5.65437	-2.04608	0.0438909	0.284387	-4.1117
UQCRH	-0.681899	12.1821	-3.86944	0.00021536	0.0191659	0.504726
IFI30	-0.681069	12.0095	-2.29101	0.0244794	0.217745	-3.63113
LRRC37BP1	-0.679431	4.90977	-2.40391	0.0184314	0.189445	-3.39359
BCL11A	-0.676399	7.6893	-2.20672	0.0300754	0.23998	-3.80194
SLC7A10	-0.676289	5.3662	-2.27393	0.0255329	0.2231	-3.6662
KDELR3	-0.674829	10.1026	-2.98579	0.00370949	0.0881871	-2.01794
NMB	-0.674306	8.33607	-3.60829	0.000523798	0.0296326	-0.290136
ASCL1	-0.674043	5.25199	-2.16539	0.0332072	0.249557	-3.88363
DZIP1	-0.673749	7.6811	-3.01412	0.00341106	0.08365	-1.94478
APOBEC3B	-0.673528	8.16113	-2.23933	0.0277899	0.231696	-3.73653
SERPINA10	-0.672802	4.42035	-2.25237	0.0269191	0.227795	-3.71012
C1orf186	-0.672633	6.00603	-2.17764	0.0322507	0.247261	-3.85956
DNPH1	-0.671764	8.10017	-2.5977	0.0110884	0.144401	-2.96305
MYO10	-0.671744	9.50434	-2.57364	0.0118273	0.149981	-3.01804
PYGL	-0.67031	8.94034	-2.85055	0.00549544	0.105426	-2.35946
GPNMB	-0.669168	12.2062	-2.76167	0.00706832	0.118636	-2.57691
RCAN1	-0.669079	9.5453	-2.4048	0.0183896	0.189162	-3.39168
STON1	-0.667641	7.32333	-2.56545	0.0120889	0.151477	-3.03666
AC003989.4	-0.667378	5.07819	-2.12136	0.0368531	0.262884	-3.96915
HUS1	-0.665627	7.89026	-3.08277	0.00277794	0.0752435	-1.76528
HIST1H4L	-0.663361	4.15689	-2.00128	0.0486066	0.298611	-4.19436
PRDM13	-0.663224	5.70506	-2.14963	0.0344741	0.253375	-3.91441
FNDC4	-0.661341	6.16638	-2.64648	0.00971688	0.136788	-2.85023
AIM1	-0.65972	10.3186	-3.08917	0.00272489	0.0747254	-1.7484
RPP25	-0.658604	8.20697	-2.6629	0.0092911	0.134733	-2.81186
RRP7A	-0.656538	8.50606	-2.57282	0.0118535	0.150077	-3.01992
THEMIS2	-0.656445	8.43815	-3.0267	0.00328585	0.0821029	-1.91213
GBE1	-0.656378	9.05584	-3.36636	0.00115268	0.045892	-0.990781
RIMS3	-0.656121	6.84682	-2.04324	0.0441781	0.284574	-4.117
REXO2	-0.65532	11.126	-3.73415	0.000342909	0.0246336	0.0881088
COQ3	-0.654671	7.91709	-2.99473	0.0036128	0.0865109	-1.99492
SLC19A1	-0.654345	3.77857	-2.06058	0.0424522	0.280364	-4.08461
EIF4EBP1	-0.649213	9.92974	-2.08952	0.0397007	0.272322	-4.03001
OGFRL1	-0.646903	7.54752	-2.60352	0.0109161	0.142884	-2.94969
LOC101927705	-0.646734	9.97082	-4.34032	3.96e-05	0.0077129	2.03008
PARD3	-0.64605	8.05699	-2.55046	0.012581	0.155127	-3.07061
PHYH	-0.64534	9.45929	-2.81179	0.00613702	0.112822	-2.45499
ITGB3	-0.645112	5.97989	-2.22136	0.0290298	0.235988	-3.77268
ARL4C	-0.644637	9.28217	-2.79627	0.00641262	0.115953	-2.49293
CEP162	-0.644464	6.24189	-2.21965	0.0291498	0.236411	-3.77609
USP6NL	-0.644455	6.56636	-2.05023	0.0434755	0.283349	-4.10397
DEF8	-0.644341	7.52093	-2.5445	0.0127818	0.156272	-3.08407
VIM	-0.643716	13.6429	-3.36651	0.00115215	0.045892	-0.99037
CTSL	-0.64276	10.2684	-3.21585	0.00184996	0.0602663	-1.40835
BACE2	-0.641428	9.55049	-2.36075	0.0205655	0.197324	-3.48557
NQO2	-0.641214	9.03685	-2.79363	0.00646057	0.116283	-2.49936
MSN	-0.639841	11.0343	-3.54811	0.000639387	0.0327985	-0.467737
SULT4A1	-0.639687	7.35676	-2.30904	0.023409	0.212806	-3.59386
TNNC2	-0.63964	5.48696	-2.07955	0.0406308	0.27494	-4.0489
KLK15	-0.637719	4.34461	-1.99532	0.0492646	0.300562	-4.20522
PID1	-0.637238	6.79698	-2.04856	0.043642	0.283677	-4.10708
TXNRD3	-0.636403	7.41895	-2.29345	0.0243321	0.217187	-3.6261
MRPS12	-0.635929	6.09543	-2.17802	0.0322215	0.247261	-3.85881
DNAJB4	-0.635354	7.69031	-3.16436	0.00216795	0.0669075	-1.54784
COX7BP1	-0.634328	9.02886	-2.90259	0.00473085	0.0987663	-2.22955
UBE2E3	-0.634284	9.61185	-2.48734	0.0148579	0.169157	-3.21173
BC069776	-0.633018	6.56261	-2.56707	0.0120368	0.151136	-3.03298
CD14	-0.632187	10.1193	-2.03253	0.0452743	0.287571	-4.13688
CTSC	-0.631604	10.0007	-2.03174	0.0453562	0.287815	-4.13835
CAV2	-0.627838	8.71366	-2.95084	0.00411079	0.0930004	-2.10742
TACR2	-0.627456	5.57186	-2.16574	0.0331793	0.249557	-3.88293
PGC	-0.624516	7.43645	-2.09563	0.0391395	0.271016	-4.01838
PLTP	-0.62408	9.34252	-2.02711	0.0458373	0.289164	-4.1469
NFE2L3	-0.621867	7.58113	-2.18896	0.0313881	0.244781	-3.83721
SLC25A37	-0.621507	8.85203	-2.99303	0.00363102	0.0866241	-1.9993
UGP2	-0.621093	11.3385	-3.9288	0.000175058	0.0166879	0.690694
CTRB1	-0.620632	5.15194	-2.18821	0.0314448	0.244781	-3.8387
SLC19A3	-0.620557	6.95905	-2.08338	0.0402709	0.274453	-4.04164
ADAMTS5	-0.620463	8.06545	-2.39073	0.0190609	0.19262	-3.42182
ALK	-0.619618	5.88722	-2.15466	0.0340656	0.252217	-3.90462
NXN	-0.618584	9.40558	-2.38365	0.0194072	0.194141	-3.43694
FCGR2A	-0.617517	8.73015	-2.28833	0.0246421	0.218294	-3.63665
SRGN	-0.616977	10.1841	-2.0474	0.0437583	0.28398	-4.10924
FCGR3B	-0.61402	8.37397	-2.38302	0.0194385	0.194141	-3.43829
ARFGAP3	-0.612392	9.40998	-3.92775	0.000175704	0.0166879	0.687384
LOC100130331	-0.611844	4.17686	-2.41525	0.0179046	0.186541	-3.36919
NDUFAF4	-0.610554	8.20603	-2.69776	0.00844269	0.129065	-2.72974
MGAT2	-0.610517	4.54016	-2.03358	0.0451651	0.287292	-4.13493
TRMT11	-0.610427	8.30239	-2.46473	0.015759	0.175032	-3.26153
PRKY	-0.606799	6.20041	-2.6619	0.00931656	0.134733	-2.81421
LAMP2	-0.606702	9.39751	-3.74515	0.000330298	0.0240439	0.121622
CSPG4P1Y	-0.605242	4.58459	-2.68305	0.00879185	0.131015	-2.76452
NDUFA4L2	-0.604782	7.88539	-2.17994	0.0320739	0.247059	-3.85503
PGM3	-0.602725	7.70088	-2.22629	0.0286849	0.234447	-3.76279
F2RL1	-0.602655	7.45372	-2.81632	0.00605865	0.112005	-2.44388
SH3BP2	-0.602288	8.07861	-2.84917	0.00551717	0.10569	-2.36288
GOLT1B	-0.601887	8.98604	-2.75162	0.00726988	0.120026	-2.60113
XYLT1	-0.601532	7.81903	-2.19142	0.0312031	0.244338	-3.83234
GDI2	-0.599498	11.3658	-3.5402	0.000656264	0.0333634	-0.490919
YEATS2	-0.599043	8.92682	-3.53182	0.000674584	0.0338395	-0.515412
TLR1	-0.598452	7.21372	-2.49837	0.0144349	0.166605	-3.18728
HBS1L	-0.598289	7.17227	-2.10535	0.0382622	0.26816	-3.99986
SLC1A3	-0.59776	8.25144	-2.06636	0.04189	0.27827	-4.07376
P4HA1	-0.597429	10.2449	-3.02408	0.00331164	0.0824355	-1.91895
KIAA1654	-0.597001	4.53076	-2.02729	0.0458187	0.289164	-4.14657
SERPINE1	-0.596716	9.16973	-2.2581	0.0265448	0.226486	-3.6985
WWTR1	-0.596661	8.13898	-3.22017	0.00182534	0.0600183	-1.39656
LARP6	-0.596262	8.14496	-2.51411	0.0138507	0.162448	-3.15226
FAT1	-0.595553	10.3686	-2.38811	0.0191886	0.193558	-3.42743
LIPG	-0.594457	6.9219	-2.15278	0.0342174	0.252673	-3.90827
ERO1L	-0.592929	7.58636	-2.13349	0.0358152	0.258975	-3.94574
RAI14	-0.592797	9.40107	-2.804	0.00627387	0.114384	-2.47404
MAP1B	-0.592156	9.81519	-2.67013	0.00910916	0.133635	-2.79492
CSGALNACT1	-0.591564	8.35538	-2.24197	0.0276113	0.230845	-3.73118
HILPDA	-0.591561	10.0043	-2.76199	0.00706185	0.118636	-2.57612
ENOX2	-0.591455	6.77975	-2.04934	0.0435639	0.283519	-4.10563
BNIP3	-0.590325	8.88922	-2.58442	0.0114911	0.147608	-2.99346
CISD1	-0.590117	8.38717	-2.95803	0.00402509	0.0921526	-2.08908
HPCAL1	-0.590103	8.12069	-2.74098	0.00748906	0.121163	-2.62671
GNB1L	-0.587499	6.6284	-2.0838	0.0402317	0.274453	-4.04085
ANXA2P3	-0.587297	7.93679	-2.75131	0.00727612	0.120026	-2.60187
G0S2	-0.58558	9.23752	-2.40021	0.0186061	0.190352	-3.40152
PRKAA1	-0.583972	7.02348	-2.46337	0.0158148	0.175208	-3.26452
SMOX	-0.582399	8.18781	-2.58211	0.0115622	0.147947	-2.99872
KIAA1644	-0.581365	4.76149	-2.16207	0.033471	0.250521	-3.89014
RALA	-0.580616	8.96629	-3.56907	0.00059663	0.0319863	-0.406126
RHOQ	-0.580402	9.56495	-4.23446	5.85e-05	0.00902447	1.67747
SEC61A2	-0.578712	7.77949	-2.56776	0.0120147	0.151104	-3.03142
KPNA4	-0.578088	8.04859	-2.70317	0.00831755	0.128362	-2.71692
MLXIP	-0.576023	9.06076	-3.21714	0.00184259	0.0602663	-1.40483
TPM2	-0.575651	10.1314	-2.19484	0.0309482	0.24366	-3.82557
MAPK12	-0.575276	7.16471	-2.2177	0.0292881	0.236488	-3.78001
CCNB2	-0.574261	9.21731	-2.38137	0.0195197	0.194141	-3.4418
MECOM	-0.573508	3.63593	-2.36324	0.0204365	0.196888	-3.4803
LOC100127972	-0.572784	6.66419	-2.23867	0.0278346	0.231696	-3.73786
SLC16A8	-0.572264	5.4018	-2.04437	0.0440633	0.284405	-4.11488
ME2	-0.569207	9.86762	-3.70229	0.000382048	0.025675	-0.00850507
JRKL	-0.568596	7.33356	-2.18202	0.0319144	0.246559	-3.85092
EMC8	-0.568089	9.4675	-4.16829	7.45e-05	0.0104596	1.45983
ACTR3	-0.568047	11.0912	-3.81537	0.000259663	0.0217228	0.337019
HSP90B1	-0.565599	9.35027	-2.17079	0.0327829	0.249112	-3.87304
KIAA0020	-0.565091	9.76409	-3.06246	0.00295288	0.0778865	-1.81873
PRKCDBP	-0.565036	8.20428	-2.50552	0.0141667	0.164693	-3.17139
PNRC1	-0.56481	9.94578	-3.12455	0.00244804	0.0714309	-1.65449
ATOH1	-0.564546	4.15364	-2.04067	0.0444386	0.285418	-4.12177
ST3GAL6	-0.563909	7.15313	-2.61418	0.0106067	0.141615	-2.92514
RBM7	-0.563606	8.92649	-3.33024	0.00129289	0.0490744	-1.0923
PIGA	-0.563485	7.33365	-3.61979	0.000504092	0.0293357	-0.255949
NUP155	-0.562671	8.23995	-2.58703	0.0114108	0.147149	-2.98749
LRP8	-0.560446	7.29575	-2.08295	0.0403109	0.274453	-4.04245
C1GALT1	-0.558911	7.56823	-2.47638	0.0152886	0.172574	-3.23591
ALOX5AP	-0.558818	9.56108	-2.30134	0.023861	0.214774	-3.60981
FKBP14	-0.557237	7.64482	-2.3662	0.0202845	0.196063	-3.47404
CKS2	-0.556929	9.93526	-2.11187	0.0376821	0.26627	-3.98736
STEAP1B	-0.556252	6.94442	-2.25719	0.026604	0.226586	-3.70035
SMCO4	-0.555942	9.22447	-2.67948	0.00887837	0.131563	-2.77292
ITCH	-0.555652	7.40376	-3.0921	0.00270084	0.0745245	-1.74063
SAMM50	-0.554005	8.50659	-3.67909	0.000413176	0.0264302	-0.0784724
NRAS	-0.553372	8.45388	-2.65396	0.00952073	0.136196	-2.83277
PGAM2	-0.55327	4.03751	-2.01496	0.047122	0.29311	-4.16928
BUB1	-0.551858	7.9122	-2.0024	0.0484834	0.29831	-4.19231
KIFC3	-0.551518	8.16525	-3.07929	0.00280725	0.0755795	-1.77447
ADRBK2	-0.550458	6.85517	-2.00797	0.0478751	0.296261	-4.18211
TBC1D22A	-0.550054	6.30078	-2.07244	0.0413054	0.276723	-4.06232
PPP2R5B	-0.549221	6.78096	-2.03087	0.0454462	0.288109	-4.13996
ITPK1	-0.546892	6.56674	-2.16903	0.0329202	0.249221	-3.87648
LAMC1	-0.546191	9.44316	-2.24592	0.0273469	0.229798	-3.72321
ENPEP	-0.544982	6.87626	-2.29737	0.024097	0.216476	-3.61801
RBFOX2	-0.544662	8.92892	-2.27386	0.0255372	0.2231	-3.66634
STMN1	-0.544199	8.52896	-3.06854	0.00289941	0.0769567	-1.80274
ATP6V1A	-0.543893	7.83839	-2.25286	0.0268871	0.227795	-3.70913
NAMPT	-0.542395	9.55614	-2.57697	0.0117225	0.149132	-3.01046
HOXB1	-0.542236	6.49358	-2.17814	0.032212	0.247261	-3.85857
CCR1	-0.540845	8.76888	-2.5689	0.0119782	0.150932	-3.02883
TMEM123	-0.54053	10.4404	-2.67832	0.00890679	0.131689	-2.77566
CALD1	-0.540442	8.32515	-2.60774	0.0107927	0.142515	-2.93998
PDHA1	-0.540121	8.67104	-3.557	0.000620911	0.032698	-0.441639
GNB1	-0.538483	10.7212	-3.59323	0.00055071	0.0305853	-0.334789
ASB7	-0.538325	6.61287	-2.16592	0.0331651	0.249557	-3.88258
AKR1B1	-0.538261	10.3956	-2.68497	0.00874539	0.130618	-2.75997
CD44	-0.535805	10.6296	-3.12089	0.00247538	0.0717533	-1.66423
CCR4	-0.535696	6.42598	-2.08373	0.0402379	0.274453	-4.04097
LGMN	-0.535459	9.62932	-2.42477	0.0174723	0.184635	-3.34861
MAPRE2	-0.534218	9.35087	-3.16391	0.0021709	0.0669075	-1.54903
RNF8	-0.533916	8.89885	-3.41701	0.000980014	0.0419218	-0.847051
CEBPB	-0.533359	12.4597	-2.43732	0.016917	0.182092	-3.32139
TMEM51	-0.532355	8.55018	-2.74436	0.00741877	0.121012	-2.61859
IL3	-0.532219	3.4335	-2.4629	0.0158343	0.175208	-3.26556
FXR1	-0.531848	9.21355	-3.31157	0.00137149	0.0507545	-1.14445
CYP19A1	-0.53162	6.53441	-2.08083	0.0405098	0.274453	-4.04646
IFI16	-0.531419	10.0685	-2.35423	0.0209064	0.19895	-3.49934
ATP7A	-0.531188	7.33623	-2.19723	0.0307705	0.243198	-3.82081
KLF11	-0.53085	8.32951	-3.02043	0.00334779	0.0827122	-1.92843
OSTM1	-0.530175	8.08906	-2.41291	0.0180121	0.187006	-3.37423
CD33	-0.529363	4.8647	-2.34935	0.0211643	0.199311	-3.50961
FHL3	-0.527908	7.83739	-3.01215	0.00343108	0.08383	-1.94989
BYSL	-0.525082	8.41417	-2.21785	0.0292772	0.236488	-3.7797
TKT	-0.524717	10.491	-2.9459	0.00417055	0.0937723	-2.11998
HSD11B1	-0.522759	7.39457	-2.30496	0.0236477	0.213946	-3.60232
PPP1CB	-0.521658	8.78482	-2.77644	0.00678112	0.1183	-2.54115
YARS	-0.520488	10.2878	-3.99735	0.00013749	0.0148768	0.907791
ATP2C1	-0.518572	8.00916	-2.92923	0.00437862	0.0956638	-2.16233
CUL1	-0.517911	9.73406	-4.26074	5.32e-05	0.00898745	1.7645
POLR2F	-0.5173	9.65055	-3.49383	0.000763979	0.036855	-0.626044
MEF2A	-0.517262	6.52109	-2.09175	0.039495	0.27202	-4.02577
PRUNE2	-0.516722	8.09927	-2.58088	0.0116004	0.147974	-3.00153
SSR1	-0.514532	9.68055	-2.66003	0.00936433	0.135129	-2.81859
FAM98A	-0.513374	9.7409	-4.14224	8.19e-05	0.0108793	1.37474
GIT2	-0.512343	4.7956	-2.11313	0.0375716	0.26627	-3.98496
CD59	-0.512019	12.4813	-2.51895	0.0136752	0.162068	-3.14144
MIR1304	-0.511508	9.99839	-2.8585	0.0053718	0.105066	-2.33975
IFRD1	-0.511174	8.74992	-2.3725	0.0199636	0.19533	-3.46067
ACOT13	-0.510269	9.41613	-3.26563	0.00158443	0.0551133	-1.27184
CACNA1E	-0.509741	4.68604	-2.03854	0.0446564	0.286121	-4.12574
CREG1	-0.509134	10.9045	-2.75239	0.00725426	0.120026	-2.59928
MARCKS	-0.508821	9.03518	-2.14346	0.0349814	0.255249	-3.92641
CDK8	-0.507319	7.32799	-3.25069	0.00166012	0.0565552	-1.31298
MAP4K4	-0.507233	8.70619	-2.2692	0.0258311	0.223742	-3.67585
HEBP2	-0.507214	11.1922	-2.10935	0.0379054	0.26627	-3.99219
POLR3G	-0.505328	6.50918	-2.45958	0.0159711	0.175605	-3.27283
ACSL4	-0.502748	6.51037	-2.38167	0.0195053	0.194141	-3.44117
DKC1	-0.50225	9.91254	-2.93298	0.00433096	0.0951694	-2.15281
NREP	-0.500443	8.5711	-2.64571	0.00973737	0.136788	-2.85203
ECHDC3	-0.49897	8.83456	-2.37456	0.0198597	0.194882	-3.45629
MCM6	-0.498419	10.4074	-2.64393	0.00978473	0.13683	-2.85618
EPHA2	-0.497437	7.36768	-2.00676	0.0480066	0.296797	-4.18433
CMC2	-0.496846	9.67341	-3.06277	0.00295015	0.0778865	-1.81792
CAV1	-0.495415	8.80084	-2.03422	0.0450994	0.287282	-4.13374
PNP	-0.494772	9.61038	-3.45797	0.000858537	0.039142	-0.729669
TPD52L2	-0.493637	10.0002	-2.67212	0.00905962	0.133204	-2.79024
RIT1	-0.493285	8.24339	-3.60435	0.00053071	0.0297242	-0.301821
CTSB	-0.49236	11.8283	-2.10215	0.0385487	0.269454	-4.00596
MERTK	-0.492317	8.26454	-2.8017	0.00631485	0.114972	-2.47966
GARS	-0.492163	11.0086	-3.69278	0.000394523	0.0259443	-0.0372119
PODXL	-0.491111	9.61752	-2.2484	0.0271815	0.228721	-3.71817
PDIA6	-0.489552	11.7269	-2.83978	0.00566727	0.106862	-2.38612
EXOC5	-0.487754	7.99303	-2.08857	0.0397887	0.272642	-4.03181
AP2M1	-0.486564	11.4015	-3.68177	0.000409464	0.0264302	-0.0704135
H2AFZ	-0.486225	11.526	-2.35741	0.0207393	0.198038	-3.49262
NUS1	-0.48622	7.62972	-2.84686	0.00555383	0.105972	-2.36862
PLEKHA8P1	-0.485987	7.05787	-2.01758	0.0468428	0.292337	-4.16447
CNPY3	-0.484043	8.5329	-2.27102	0.0257161	0.223481	-3.67214
TSN	-0.483499	8.70148	-2.20396	0.0302758	0.240694	-3.80743
NCK1	-0.483035	9.23251	-2.86141	0.00532713	0.104939	-2.33252
IRAK1	-0.482749	11.1029	-3.28089	0.00151049	0.053671	-1.22968
DIAPH2	-0.482179	7.57667	-3.34896	0.00121834	0.0473062	-1.0398
ETS2	-0.480235	8.39821	-2.35231	0.0210077	0.199311	-3.50339
CTSA	-0.479824	10.4861	-2.99876	0.00356997	0.0861092	-1.98451
TBPL1	-0.479616	8.32953	-2.60607	0.0108412	0.142729	-2.94381
IVNS1ABP	-0.478263	9.40256	-3.83975	0.000238705	0.0206223	0.412438
CDC25B	-0.476605	9.95932	-2.22738	0.028609	0.23443	-3.76059
KDELC1	-0.474759	7.13027	-2.5042	0.0142158	0.164829	-3.17432
EML4	-0.473543	8.61395	-2.90472	0.00470181	0.0986484	-2.22421
CORO1C	-0.473069	10.3517	-2.37757	0.0197088	0.194266	-3.44989
TSPO	-0.472468	11.0168	-3.5608	0.000613163	0.0324192	-0.430461
NT5C2	-0.470497	8.61381	-2.77238	0.00685894	0.118548	-2.55099
MAP2K1	-0.470218	9.94242	-4.25064	5.52e-05	0.00902447	1.73101
PITRM1	-0.469658	9.70957	-3.68681	0.000402566	0.0262124	-0.0552391
FBXL4	-0.469599	6.81068	-2.22202	0.0289835	0.235877	-3.77136
TPI1	-0.469028	12.6186	-3.10249	0.00261734	0.0740024	-1.71312
SLC10A3	-0.468858	8.1849	-2.34047	0.0216418	0.202164	-3.52828
ATP6V1B2	-0.466836	10.5551	-2.76145	0.00707258	0.118636	-2.57743
RAP2B	-0.466256	10.055	-3.04976	0.00306739	0.0789515	-1.852
OXSR1	-0.465627	9.56042	-4.24347	5.66e-05	0.00902447	1.70727
POR	-0.465596	8.78277	-2.77489	0.00681087	0.118309	-2.54493
WDR12	-0.464143	9.71037	-3.17326	0.00210954	0.0663096	-1.52384
SLC7A6	-0.464054	6.77665	-2.1539	0.0341272	0.252217	-3.9061
PGM1	-0.464028	10.5411	-2.5133	0.0138802	0.162649	-3.15406
MAGED1	-0.463577	12.0517	-2.41218	0.0180457	0.187006	-3.3758
PLCG2	-0.463131	8.78909	-2.55651	0.0123804	0.153225	-3.05694
ACO2	-0.462963	10.1232	-2.11446	0.0374545	0.26574	-3.9824
PLEKHM2	-0.462825	8.20784	-3.17032	0.0021287	0.0666758	-1.53178
FEZ1	-0.461017	7.82394	-2.8959	0.00482339	0.0999302	-2.24637
HOMER3	-0.460693	8.9018	-2.49308	0.0146365	0.167503	-3.19903
IDH3A	-0.460387	8.60175	-2.15695	0.0338809	0.251625	-3.90015
GPRIN2	-0.460372	7.94458	-2.38043	0.0195665	0.194141	-3.44381
RAB8B	-0.460028	7.61996	-2.54871	0.0126399	0.155299	-3.07458
PGAM1	-0.459786	11.9987	-3.34843	0.00122041	0.0473062	-1.0413
DNM1L	-0.459058	9.08472	-3.21422	0.00185932	0.0603847	-1.41279
RNF24	-0.458501	7.48729	-2.2599	0.0264278	0.22566	-3.69483
PRKD3	-0.458134	8.29773	-2.50317	0.0142545	0.165132	-3.17662
NSDHL	-0.45806	8.18989	-2.67328	0.00903081	0.133175	-2.78751
PTPN14	-0.45699	7.34491	-2.52809	0.0133493	0.159829	-3.12097
ATP1A1	-0.456817	11.6062	-2.9323	0.00433957	0.0951694	-2.15454
PAPSS1	-0.456652	11.0586	-2.18445	0.0317289	0.245978	-3.84612
HPRT1	-0.456609	10.146	-2.99554	0.0036042	0.0864615	-1.99284
LGALS1	-0.456523	13.2606	-2.52385	0.0134997	0.160756	-3.13048
DUX1	-0.455896	4.95987	-2.31401	0.0231215	0.210918	-3.58355
FAM127A	-0.45543	11.271	-2.7413	0.00748248	0.121163	-2.62595
GPI	-0.45521	11.7034	-2.37524	0.0198255	0.19469	-3.45484
RCN1	-0.454681	10.0296	-2.55353	0.012479	0.154156	-3.06368
ABI1	-0.454524	9.73737	-2.70843	0.0081975	0.127028	-2.70443
COX7B	-0.453663	11.4533	-3.46818	0.000830552	0.0389299	-0.700251
NR2E3	-0.453641	3.70933	-2.07044	0.0414968	0.277163	-4.06608
ZNF783	-0.453483	8.52122	-2.42331	0.0175383	0.184635	-3.35179
DSE	-0.452868	9.06223	-2.05003	0.0434949	0.283349	-4.10434
CTPS1	-0.452844	9.24206	-2.01116	0.0475304	0.294542	-4.17626
DPYSL3	-0.452838	8.29437	-2.15856	0.0337514	0.251339	-3.897
SHFM1	-0.452634	10.5805	-2.7999	0.00634721	0.115248	-2.48408
SPSB1	-0.451594	8.44908	-2.84417	0.00559657	0.10602	-2.37525
BTG3	-0.451565	9.4275	-2.07814	0.0407634	0.275466	-4.05155
SDHD	-0.450991	9.43618	-2.87689	0.00509532	0.103082	-2.29395
DLGAP4	-0.450347	8.03422	-2.69706	0.00845899	0.129065	-2.7314
YME1L1	-0.449967	10.7359	-3.01427	0.00340963	0.08365	-1.94441
GPX7	-0.44911	8.68396	-2.54299	0.012833	0.156482	-3.08747
GOLGA4	-0.446999	9.39861	-2.84128	0.00564301	0.106708	-2.3824
MPP1	-0.446873	8.8145	-2.50581	0.014156	0.164693	-3.17075
EIF3D	-0.445386	11.6405	-3.4366	0.000920019	0.0401347	-0.791036
NMD3	-0.445371	8.7764	-2.46459	0.0157649	0.175032	-3.26185
KLHDC3	-0.444917	9.32428	-2.29354	0.0243266	0.217187	-3.62592
LOC102724364	-0.444363	8.64821	-2.59125	0.0112825	0.146338	-2.97784
CDC5L	-0.444308	8.33349	-2.02535	0.0460215	0.289673	-4.15015
RP11_209A2.1	-0.44305	10.6844	-2.70296	0.00832247	0.128362	-2.71743
MTPAP	-0.442345	8.74251	-3.11747	0.00250126	0.0723449	-1.67335
SLC25A13	-0.441614	8.0845	-2.76476	0.00700732	0.118548	-2.56944
FAM162A	-0.441541	11.0624	-2.16175	0.0334965	0.250569	-3.89076
EGLN1	-0.440431	8.11797	-2.65563	0.00947747	0.136019	-2.82887
CD99	-0.440142	11.0552	-2.17924	0.0321272	0.247261	-3.8564
ATG5	-0.440022	9.43667	-2.73761	0.00755974	0.121711	-2.63479
FASTKD1	-0.439787	8.79618	-2.54746	0.0126817	0.155498	-3.07739
ATM	-0.439436	7.20313	-2.13259	0.0358915	0.259242	-3.94748
RNF141	-0.439127	7.81193	-2.27142	0.025691	0.223481	-3.67133
IFNGR1	-0.438851	10.5959	-2.19237	0.0311321	0.244216	-3.83045
LIMS1	-0.436441	9.10221	-3.01286	0.0034239	0.0838095	-1.94806
M6PR	-0.434846	9.14603	-2.22714	0.0286253	0.23443	-3.76107
MKLN1	-0.434057	7.74526	-2.2208	0.0290691	0.236162	-3.7738
CREB3L2	-0.434006	10.4242	-2.26842	0.0258809	0.223742	-3.67745
TPST1	-0.433321	8.09007	-2.18834	0.0314347	0.244781	-3.83843
MDH1	-0.433196	11.896	-3.05044	0.00306111	0.0789515	-1.85021
RRAGC	-0.432418	10.2375	-3.78139	0.000291825	0.0230625	0.232442
DLG1	-0.43126	9.1067	-2.26719	0.0259594	0.223976	-3.67997
GFPT2	-0.429358	8.69361	-2.19481	0.0309506	0.24366	-3.82563
SDCBP	-0.429018	11.8783	-2.87489	0.00512467	0.103082	-2.29893
CSTB	-0.428881	12.2152	-2.26231	0.0262722	0.225644	-3.68992
TAX1BP1	-0.427958	11.2397	-2.94128	0.00422735	0.0942633	-2.13175
HCCS	-0.427132	8.70746	-3.54912	0.000637247	0.0327985	-0.464753
FRMD1	-0.426227	5.48929	-2.23315	0.028211	0.232913	-3.74899
AGBL5	-0.425774	8.00645	-2.01451	0.0471708	0.293275	-4.17012
TTI1	-0.424659	8.8637	-2.35446	0.0208942	0.19895	-3.49885
ABCB6	-0.424033	3.91206	-2.00528	0.0481678	0.297257	-4.18703
IDH1	-0.423511	10.5294	-2.15471	0.0340611	0.252217	-3.90451
YWHAQ	-0.422039	12.1905	-2.97346	0.00384669	0.0900841	-2.0496
QSER1	-0.420857	6.81931	-2.5048	0.0141937	0.164737	-3.173
RP1_149A16.17	-0.419238	7.06171	-2.63953	0.00990256	0.136906	-2.86643
MAGT1	-0.41916	8.45355	-2.12457	0.0365753	0.261805	-3.96295
DUSP7	-0.41882	8.17257	-2.45899	0.0159955	0.175605	-3.27412
PIM1	-0.418181	8.94084	-2.22277	0.0289307	0.235762	-3.76985
SERTAD2	-0.416855	9.51886	-2.86251	0.00531035	0.104765	-2.32979
SEC61G	-0.416395	11.2677	-2.10953	0.0378893	0.26627	-3.99185
GTPBP2	-0.416192	9.47133	-2.67856	0.00890085	0.131689	-2.77509
SLC25A5	-0.415986	12.4956	-2.85723	0.00539124	0.105093	-2.34288
MAP3K2	-0.415195	7.86941	-2.49168	0.0146901	0.167744	-3.20212
NDUFA1	-0.414441	11.7859	-2.88058	0.00504134	0.102676	-2.28472
PHOX2A	-0.413438	6.94767	-2.07153	0.0413923	0.277102	-4.06403
NPC2	-0.413152	12.0435	-2.63025	0.0101553	0.138944	-2.88798
DIEXF	-0.413108	8.39535	-3.48993	0.000773758	0.0371319	-0.637345
IDI2_AS1	-0.412195	6.96671	-2.23794	0.0278842	0.231796	-3.73934
PDSS1	-0.410518	8.36665	-2.54	0.0129351	0.157292	-3.0942
XPNPEP1	-0.410064	9.02841	-2.64104	0.00986188	0.136906	-2.8629
OTUD7B	-0.409556	4.03094	-2.08646	0.0399839	0.273413	-4.03581
MFSD1	-0.409472	10.7711	-2.78651	0.00659171	0.117127	-2.51671
FAM49A	-0.409333	7.94352	-2.71276	0.00810001	0.126108	-2.69415
PLOD3	-0.409144	10.424	-2.67301	0.00903752	0.133175	-2.78815
TARS	-0.408693	10.2019	-2.48285	0.0150331	0.170353	-3.22166
SMC2	-0.408312	8.22669	-2.36611	0.020289	0.196063	-3.47422
PPP2R3A	-0.408274	8.72575	-3.08301	0.00277592	0.0752435	-1.76465
FADS3	-0.407711	8.77628	-2.76504	0.00700173	0.118548	-2.56875
RP3_406P24.1	-0.406812	8.61738	-2.25486	0.0267555	0.226993	-3.70506
ARHGEF10L	-0.405957	8.90895	-2.27116	0.025707	0.223481	-3.67185
TBC1D1	-0.405164	9.40624	-2.54046	0.0129196	0.157248	-3.09318
INSIG2	-0.403674	8.77039	-2.49754	0.0144665	0.166654	-3.18913
NCAPG	-0.402925	8.08238	-2.19088	0.0312437	0.244367	-3.83341
HECA	-0.402265	10.1936	-2.58988	0.0113238	0.146339	-2.98097
SNX3	-0.40222	11.1149	-3.1315	0.0023968	0.0710334	-1.63594
SPAG9	-0.40188	7.88401	-2.82306	0.00594372	0.110498	-2.42732
NDUFS1	-0.400801	9.11298	-2.76502	0.00700214	0.118548	-2.5688
PFKM	-0.3998	10.1455	-2.35889	0.0206623	0.197622	-3.4895
MTCH1	-0.398999	12.364	-3.05345	0.00303363	0.0786246	-1.84233
PARVB	-0.398944	8.93682	-2.37176	0.020001	0.19533	-3.46224
MROH7_TTC4	-0.398096	8.52833	-2.02322	0.0462456	0.28999	-4.15409
GFOD1	-0.39782	9.03772	-2.05541	0.0429601	0.28237	-4.09428
POLR1E	-0.39682	8.90073	-2.77439	0.00682035	0.118309	-2.54612
ANXA2	-0.396203	13.6967	-2.78135	0.00668819	0.11803	-2.52925
ATP5C1	-0.395564	12.2116	-2.7871	0.00658073	0.117127	-2.51527
CEBPZ	-0.39554	8.86273	-3.08308	0.00277534	0.0752435	-1.76446
GFPT1	-0.395285	9.77239	-2.23576	0.0280325	0.232366	-3.74373
ST14	-0.39515	9.55002	-2.00056	0.0486855	0.298758	-4.19567
PSMG1	-0.39487	9.03478	-2.26155	0.0263207	0.22566	-3.69146
EXT2	-0.394641	9.63386	-3.18136	0.00205771	0.0652249	-1.50197
GTF3C3	-0.392041	8.75447	-2.86539	0.00526654	0.104227	-2.32261
ANXA5	-0.391427	11.7161	-2.77476	0.00681335	0.118309	-2.54524
PTGDR2	-0.391412	4.892	-2.0746	0.0410994	0.276174	-4.05824
NDUFS5	-0.391233	12.2506	-2.64626	0.00972272	0.136788	-2.85074
PTEN	-0.39104	9.71274	-2.31832	0.0228745	0.209741	-3.57458
C20orf24	-0.390552	11.9136	-2.48544	0.0149318	0.169707	-3.21594
ARHGEF7	-0.389164	8.54318	-3.12148	0.00247094	0.0717533	-1.66266
PGD	-0.388831	10.0771	-2.19642	0.0308309	0.243291	-3.82243
CDK4	-0.388298	10.7925	-2.39213	0.0189932	0.192525	-3.41883
IARS	-0.385683	11.1502	-2.7191	0.00795879	0.125386	-2.67904
DHDDS	-0.38567	8.36234	-3.14346	0.00231103	0.0697425	-1.60396
GOLGA7	-0.384861	10.7082	-2.29345	0.0243322	0.217187	-3.62611
SSB	-0.384728	8.87037	-2.72151	0.00790574	0.125297	-2.67329
GRB10	-0.384545	9.70755	-1.99553	0.0492411	0.300562	-4.20483
ABCF2	-0.383403	8.54777	-2.20753	0.030017	0.239737	-3.80033
GTF2E2	-0.383009	8.97457	-3.09448	0.00268152	0.0745245	-1.73434
RAB1A	-0.382402	9.76517	-2.09528	0.039172	0.271016	-4.01906
ITGA5	-0.382189	9.28971	-2.13849	0.0353955	0.256783	-3.93607
SH3BGRL3	-0.381334	10.7334	-2.06401	0.0421175	0.279473	-4.07817
ITGB1	-0.380731	12.65	-3.40062	0.00103304	0.0429939	-0.893747
PTS	-0.380348	9.91378	-2.56312	0.0121642	0.151829	-3.04195
QRSL1	-0.379584	8.20088	-2.35067	0.0210941	0.199311	-3.50683
BPGM	-0.379489	7.85083	-2.58069	0.0116063	0.147974	-3.00197
ACO1	-0.378924	9.27043	-2.7278	0.00776901	0.123754	-2.65829
PLAUR	-0.378447	10.0404	-2.13489	0.0356972	0.258263	-3.94303
DOK5	-0.375652	7.96997	-2.02538	0.0460184	0.289673	-4.1501
CCNB1IP1	-0.375357	9.44048	-2.11907	0.0370519	0.263591	-3.97356
GALNS	-0.37441	8.8303	-2.42403	0.0175055	0.184635	-3.35021
SF3B5	-0.374205	10.6389	-2.55475	0.0124386	0.153801	-3.06093
PIK3CB	-0.374119	8.94148	-2.24992	0.0270807	0.228485	-3.71509
UCHL3	-0.373903	9.36935	-2.54537	0.0127524	0.156108	-3.08211
STAG2	-0.372739	9.33308	-2.09412	0.0392776	0.271249	-4.02126
ALG3	-0.372551	9.33238	-2.03032	0.0455032	0.288136	-4.14097
CSNK2A1	-0.372049	9.46556	-2.42554	0.0174378	0.184635	-3.34695
DESI2	-0.371891	10.429	-2.63959	0.00990095	0.136906	-2.86629
HDAC1	-0.371593	10.5758	-2.10366	0.0384132	0.268791	-4.00308
OSMR	-0.371457	8.01724	-2.25616	0.0266711	0.226993	-3.70244
FAM3C	-0.370802	9.8595	-2.15433	0.0340923	0.252217	-3.90526
B4GALT5	-0.370783	10.0377	-2.37658	0.0197584	0.194341	-3.452
PANX1	-0.37057	8.32697	-2.35008	0.0211259	0.199311	-3.50809
OTUD3	-0.37036	8.29553	-2.61894	0.010471	0.140938	-2.91414
TMEM43	-0.370088	10.36	-2.75288	0.00724427	0.120026	-2.5981
ZPR1	-0.37008	8.55439	-2.75893	0.00712277	0.118875	-2.58352
CAMSAP2	-0.369829	7.67481	-3.15842	0.00220772	0.0675503	-1.56381
OXCT1	-0.369104	9.12615	-2.16804	0.0329979	0.249348	-3.87842
PFDN2	-0.367557	10.5745	-2.09044	0.0396156	0.27202	-4.02826
LOC100129361	-0.367546	9.28527	-2.53086	0.0132519	0.158951	-3.11475
CMPK1	-0.367373	10.4425	-2.98414	0.00372749	0.0884299	-2.02217
SMAP1	-0.367366	9.19401	-2.18121	0.0319767	0.246741	-3.85253
KIF2C	-0.365473	9.20718	-1.99523	0.0492751	0.300562	-4.20539
AK2	-0.364874	8.65997	-2.00525	0.0481711	0.297257	-4.18709
CD1A	-0.364422	7.81617	-2.17472	0.0324767	0.247422	-3.86531
VGLL4	-0.364154	10.3066	-2.12233	0.0367689	0.26272	-3.96728
C12orf5	-0.363468	8.26274	-2.2123	0.0296733	0.238432	-3.79081
TOMM70A	-0.362998	9.01711	-3.3965	0.00104679	0.0432389	-0.90546
SEMA4F	-0.361636	7.69157	-2.52549	0.0134411	0.160412	-3.12679
KLHDC8A	-0.360973	6.85116	-2.01928	0.046662	0.291759	-4.16134
KIN	-0.360814	7.60478	-2.30955	0.0233796	0.212685	-3.59281
LMNA	-0.360272	11.1784	-2.27111	0.0257107	0.223481	-3.67197
THOC5	-0.359654	8.5703	-2.05189	0.0433095	0.282839	-4.10087
RPP38	-0.359339	9.00017	-2.6517	0.00957963	0.136788	-2.83805
POLR2D	-0.359055	8.38881	-2.26012	0.0264132	0.22566	-3.69437
RAB9A	-0.358624	9.91604	-2.4961	0.014521	0.166727	-3.19232
TDP2	-0.358412	9.7749	-2.20387	0.030283	0.240694	-3.80763
MBNL1	-0.358368	8.26065	-2.15876	0.0337354	0.251339	-3.89661
RNMT	-0.357249	8.9603	-2.90248	0.00473242	0.0987663	-2.22984
BICD2	-0.357001	7.63353	-2.04036	0.0444703	0.285482	-4.12235
CYCS	-0.356924	12.0622	-2.26786	0.0259165	0.223898	-3.6786
CLTA	-0.355009	11.8328	-2.47112	0.0154996	0.173735	-3.24751
USP10	-0.354348	8.73093	-2.33718	0.0218214	0.20341	-3.5352
GTDC1	-0.35301	8.72099	-2.38792	0.0191976	0.193558	-3.42782
BTBD3	-0.352515	8.9177	-2.18485	0.0316986	0.245978	-3.84533
SEC63	-0.351031	8.84324	-2.22006	0.0291209	0.236411	-3.77527
EFHD2	-0.350971	8.99861	-2.42765	0.0173436	0.184432	-3.34238
RTCA	-0.35091	9.24245	-2.1728	0.0326256	0.24827	-3.86908
MAPK1	-0.350407	8.32772	-2.74896	0.00732405	0.12026	-2.60753
RAD1	-0.350356	8.57413	-2.4949	0.0145668	0.166849	-3.19498
NDUFB3	-0.350174	10.4949	-2.72063	0.00792515	0.125337	-2.6754
ST13	-0.349173	11.9519	-2.5217	0.0135764	0.161523	-3.13529
MECR	-0.349075	8.14353	-2.14457	0.0348899	0.255063	-3.92426
IDH3G	-0.348722	9.90885	-2.89842	0.00478836	0.0993603	-2.24004
VDAC3	-0.348626	7.83521	-2.25788	0.0265587	0.226486	-3.69893
RAB29	-0.348385	8.88005	-2.09561	0.0391419	0.271016	-4.01843
NDUFB5	-0.34837	10.808	-2.38368	0.0194055	0.194141	-3.43687
EXOSC7	-0.348327	8.97708	-2.54395	0.0128005	0.156272	-3.08531
STX12	-0.347305	9.1832	-2.05461	0.0430396	0.282612	-4.09579
MED17	-0.346683	8.71968	-2.55955	0.0122804	0.152703	-3.05004
RALB	-0.346244	9.80028	-2.53848	0.0129876	0.157681	-3.09764
C16orf80	-0.345534	9.61873	-2.35239	0.0210031	0.199311	-3.50321
KDM3A	-0.344955	9.8057	-2.63393	0.0100544	0.138005	-2.87944
LEPRE1	-0.344457	9.42985	-2.69042	0.00861534	0.129776	-2.74712
CEP85	-0.343727	8.69136	-2.07258	0.0412919	0.276723	-4.06205
PSMD2	-0.34369	11.1558	-2.74762	0.00735163	0.120414	-2.61076
CAT	-0.342076	10.8247	-2.04969	0.0435287	0.283429	-4.10497
RBX1	-0.341899	10.6689	-2.36006	0.0206012	0.197324	-3.48702
ANXA4	-0.341509	10.6119	-2.2492	0.0271285	0.228689	-3.71655
SUMO1	-0.341199	10.4771	-2.60837	0.0107743	0.142476	-2.93852
ATP5L	-0.341119	11.9086	-2.47087	0.0155097	0.173735	-3.24805
AMPD2	-0.340189	9.26113	-2.64954	0.00963626	0.136788	-2.8431
PDE8A	-0.339568	9.23014	-2.97568	0.00382166	0.0897242	-2.04391
KIAA0930	-0.339125	8.15176	-2.52527	0.0134489	0.160412	-3.12728
TRNAU1AP	-0.339071	8.26785	-2.26061	0.0263818	0.22566	-3.69338
SDF4	-0.33883	10.6753	-2.28276	0.0249833	0.219713	-3.64809
XPOT	-0.337962	9.7707	-2.10977	0.0378681	0.26627	-3.99139
ITGB1BP1	-0.33739	9.21118	-2.36875	0.0201539	0.19559	-3.46862
C12orf49	-0.337042	8.56452	-2.42047	0.0176664	0.185035	-3.35791
UXS1	-0.3362	9.06759	-2.53107	0.0132446	0.158951	-3.11429
HLX	-0.335929	8.20923	-2.22609	0.0286984	0.234447	-3.76318
EIF1B	-0.335889	9.85756	-2.182	0.0319158	0.246559	-3.85096
UTP11L	-0.33529	9.1448	-2.28809	0.0246567	0.218294	-3.63714
POLR3D	-0.33521	7.9889	-1.98963	0.0499004	0.302938	-4.21557
CMC4	-0.334884	8.75047	-2.61544	0.0105707	0.14133	-2.92224
HSD17B12	-0.334567	10.8001	-2.33237	0.0220856	0.204718	-3.54526
ABCC10	-0.334436	9.24281	-2.11	0.0378479	0.26627	-3.99095
ATP5G3	-0.333254	11.7579	-2.04256	0.0442466	0.284876	-4.11825
PSMD7	-0.333087	10.0205	-2.39847	0.0186892	0.19076	-3.40527
EIF3B	-0.333015	11.218	-2.15725	0.0338563	0.251625	-3.89955
MCTS1	-0.331988	10.0103	-2.61857	0.0104814	0.140938	-2.91499
POLR1C	-0.331813	8.91843	-2.25514	0.0267375	0.226993	-3.7045
LHFPL2	-0.331288	10.1411	-2.3925	0.0189754	0.192492	-3.41804
KDELR2	-0.331086	11.2068	-2.31604	0.0230049	0.21029	-3.57933
DESI1	-0.330451	8.62678	-2.3703	0.0200753	0.195545	-3.46534
SND1	-0.33041	10.4623	-2.77884	0.00673556	0.118078	-2.53534
PELO	-0.330002	8.83925	-2.44263	0.0166871	0.180204	-3.30985
CCT4	-0.32934	12.0778	-2.30692	0.0235327	0.21349	-3.59825
PRICKLE4	-0.329041	12.0856	-1.99248	0.0495812	0.301985	-4.21039
ATP6V0E1	-0.328393	11.3921	-2.34271	0.0215208	0.201175	-3.52359
PPP2R3C	-0.3281	8.32318	-2.9098	0.00463306	0.0984929	-2.21141
PSMD14	-0.325713	11.1609	-2.41843	0.017759	0.185418	-3.36232
MAPRE1	-0.32563	9.25354	-2.05222	0.0432771	0.282839	-4.10026
ARPC2	-0.323643	11.1272	-2.43404	0.0170608	0.182895	-3.32853
POLR3C	-0.323068	9.1076	-2.62375	0.0103355	0.140262	-2.90302
MAP1LC3B	-0.323066	9.84504	-2.17728	0.032278	0.247261	-3.86026
APOO	-0.322824	9.23831	-2.17733	0.0322744	0.247261	-3.86017
BIRC2	-0.322762	10.4371	-2.11371	0.0375206	0.266066	-3.98385
SLC4A1AP	-0.322306	9.00129	-3.12706	0.00242937	0.0714309	-1.64778
COX4I1	-0.320632	11.6026	-2.64346	0.0097972	0.13683	-2.85727
PAPOLA	-0.320241	8.15494	-2.14436	0.0349076	0.255063	-3.92467
TEX10	-0.319639	8.83547	-2.20228	0.0303991	0.241331	-3.81079
PANK2	-0.318765	9.61416	-2.74953	0.0073125	0.12022	-2.60617
JMJD6	-0.31841	8.50074	-2.05743	0.0427614	0.28143	-4.09051
MSL3	-0.318146	9.24424	-2.36229	0.0204859	0.19722	-3.48232
USP39	-0.316705	8.21822	-2.05374	0.0431253	0.282613	-4.0974
KCMF1	-0.314537	10.8133	-2.53662	0.0130516	0.157982	-3.10182
PARL	-0.314184	10.213	-2.64668	0.00971154	0.136788	-2.84976
PSME4	-0.314111	9.9383	-2.02485	0.046074	0.289755	-4.15107
VAMP3	-0.313611	11.221	-2.23037	0.0284022	0.233294	-3.75459
TANK	-0.313455	10.3554	-2.38195	0.019491	0.194141	-3.44056
KIDINS220	-0.313237	9.03776	-2.76353	0.00703143	0.118548	-2.5724
FTL	-0.313022	14.6501	-2.62784	0.0102217	0.139289	-2.89355
CCNC	-0.312838	10.4888	-2.03961	0.0445473	0.285838	-4.12375
JOSD1	-0.312796	9.46082	-2.76702	0.00696305	0.118548	-2.56398
DCUN1D4	-0.311722	8.80233	-2.163	0.033397	0.25025	-3.88831
NECAP2	-0.311716	9.63038	-2.64214	0.00983234	0.136906	-2.86034
TPGS2	-0.311681	9.59259	-2.09705	0.0390102	0.270818	-4.01568
OSER1	-0.311226	9.34496	-3.08339	0.00277274	0.0752435	-1.76364
MOSPD2	-0.311076	8.53343	-2.14384	0.0349505	0.255235	-3.92568
PCYT1A	-0.310981	8.71333	-2.36047	0.0205802	0.197324	-3.48617
WDR44	-0.309985	7.67328	-2.0156	0.0470541	0.293009	-4.16812
VKORC1	-0.309904	10.6659	-2.37132	0.0200236	0.19533	-3.46318
TGDS	-0.309465	8.48479	-2.69388	0.0085335	0.129309	-2.73893
COLGALT1	-0.309044	10.4444	-2.74353	0.00743607	0.121038	-2.6206
TWF2	-0.308799	8.35938	-2.19775	0.0307321	0.243198	-3.81978
HADHA	-0.307985	9.8458	-2.20839	0.0299543	0.239381	-3.79861
RNGTT	-0.305518	8.10699	-2.08143	0.0404542	0.274453	-4.04535
ARPC5	-0.304922	11.6262	-2.47359	0.0154003	0.173096	-3.24207
CEP170	-0.304915	9.2491	-2.64348	0.00979652	0.13683	-2.85721
MDH2	-0.304305	10.968	-2.09167	0.0395025	0.27202	-4.02592
MTIF2	-0.304046	9.52625	-2.43334	0.0170916	0.182966	-3.33005
ANXA2P2	-0.303965	10.8873	-2.32455	0.0225217	0.207281	-3.5616
ZFAND5	-0.298307	11.7966	-2.53572	0.0130827	0.158214	-3.10384
INVS	-0.297822	7.2795	-2.03421	0.0451009	0.287282	-4.13377
TRAF6	-0.295562	7.94831	-3.092	0.00270165	0.0745245	-1.7409
LOC100996517	-0.294873	9.49084	-2.32764	0.0223482	0.206428	-3.55514
ZNF35	-0.290263	7.81475	-2.26913	0.0258356	0.223742	-3.676
SNAPC3	-0.290251	7.98509	-2.16405	0.0333134	0.250049	-3.88625
PDHX	-0.290115	9.25579	-2.19618	0.0308485	0.243291	-3.8229
NAPG	-0.289751	8.22978	-2.39948	0.0186409	0.190561	-3.40309
TOM1	-0.288761	8.5479	-2.14717	0.0346755	0.253928	-3.9192
SMC6	-0.287878	9.202	-2.05422	0.0430779	0.282613	-4.09651
C12orf4	-0.285838	8.77344	-2.73157	0.00768787	0.123167	-2.64925
TNFRSF1A	-0.284923	10.5563	-2.62552	0.0102861	0.139735	-2.89892
MOSPD1	-0.284445	8.6416	-2.37928	0.0196236	0.194141	-3.44625
HAUS7	-0.2837	8.58484	-2.07083	0.0414592	0.277102	-4.06534
C19orf24	-0.283674	8.32703	-2.48234	0.0150531	0.170353	-3.22279
SLC11A1	-0.282042	8.22573	-2.03823	0.0446879	0.28618	-4.12631
MYD88	-0.281863	10.7783	-2.20587	0.0301371	0.240261	-3.80363
KPNA3	-0.280326	9.61987	-2.00119	0.0486163	0.298611	-4.19452
RP4_581F12.1	-0.278267	7.06153	-2.12848	0.0362406	0.260492	-3.95542
PTTG1IP	-0.278046	12.3093	-2.16814	0.0329907	0.249348	-3.87824
CERK	-0.277543	9.29894	-2.09143	0.0395249	0.27202	-4.02638
ANAPC1	-0.277159	8.73372	-2.07428	0.0411296	0.276174	-4.05884
CREM	-0.273978	8.7404	-2.58158	0.0115787	0.147974	-2.99994
DNAJC8	-0.273603	9.97154	-2.89376	0.00485328	0.100069	-2.25173
DDIT3	-0.273496	9.01218	-2.47446	0.0153652	0.172941	-3.24014
TGOLN2	-0.272374	8.8612	-2.05345	0.0431551	0.282651	-4.09796
RAB7A	-0.272047	9.39131	-2.18838	0.0314315	0.244781	-3.83835
SEC13	-0.2698	10.9848	-2.06925	0.0416113	0.277647	-4.06833
PPIE	-0.269756	8.24834	-2.13674	0.035542	0.257563	-3.93946
NDUFA6	-0.269038	9.09416	-2.4234	0.0175339	0.184635	-3.35158
ADSL	-0.268874	9.85895	-2.60249	0.0109465	0.143009	-2.95205
WDR3	-0.267801	9.04371	-2.16577	0.0331776	0.249557	-3.88289
PSMC1	-0.267056	11.4464	-3.19542	0.0019705	0.0631212	-1.46389
RNF13	-0.266388	10.6075	-2.16861	0.0329535	0.24933	-3.87731
KDM4C	-0.264453	8.97658	-2.03309	0.0452166	0.287481	-4.13585
EIF3M	-0.26443	10.4415	-1.99468	0.0493365	0.300752	-4.2064
NDEL1	-0.264218	9.4889	-2.49157	0.0146945	0.167744	-3.20237
PRKAB2	-0.262017	7.52408	-2.09881	0.038851	0.270415	-4.01234
XRCC6	-0.261816	12.2222	-2.17539	0.0324247	0.247422	-3.86399
METTL21B	-0.259776	8.88916	-2.07373	0.0411816	0.276174	-4.05987
DIMT1	-0.259407	9.88363	-2.37644	0.0197656	0.194341	-3.4523
ATP6V1D	-0.257265	9.95173	-2.24319	0.0275297	0.230454	-3.72873
MYL12A	-0.257239	10.3507	-2.46949	0.0155653	0.173769	-3.25108
NMT1	-0.255381	9.6144	-2.21511	0.029472	0.237393	-3.78519
DARS	-0.255143	10.28	-2.1575	0.0338368	0.251625	-3.89908
GNAI3	-0.251737	9.70391	-2.13647	0.0355643	0.257583	-3.93997
FAM57A	-0.250244	8.44951	-2.38238	0.0194701	0.194141	-3.43966
ADH5	-0.249981	10.2544	-2.06729	0.0418003	0.278066	-4.07202
EIF4E2	-0.249939	9.42244	-2.04405	0.0440957	0.284405	-4.11548
SEC61B	-0.249524	11.2423	-2.1373	0.0354951	0.257364	-3.93837
PIGF	-0.247015	9.3639	-2.08226	0.0403763	0.274453	-4.04377
MRPL20	-0.246672	10.1006	-2.27178	0.0256684	0.223481	-3.6706
DDX1	-0.245744	10.8402	-2.06046	0.042464	0.280364	-4.08484
LAMTOR5	-0.245724	10.72	-2.09713	0.0390031	0.270818	-4.01553
UPF3B	-0.244243	9.04012	-2.15648	0.0339184	0.251625	-3.90105
NDUFB2	-0.24414	12.1518	-2.07735	0.0408384	0.27569	-4.05305
NAGA	-0.243513	9.2295	-2.10373	0.0384067	0.268791	-4.00294
PTPN12	-0.243342	9.82382	-2.08329	0.0402797	0.274453	-4.04182
VAMP7	-0.24033	9.93638	-2.09756	0.0389643	0.270783	-4.01472
MLLT10	-0.236188	8.52443	-2.03802	0.0447088	0.28618	-4.12669
RGPD3	-0.222202	9.51808	-2.15207	0.0342756	0.252949	-3.90967
IMMT	-0.219275	10.1557	-2.33304	0.0220489	0.204662	-3.54387
GAPDH	-0.215905	14.7904	-1.98961	0.049903	0.302938	-4.21561
SEC31A	-0.212261	11.686	-2.10017	0.0387275	0.270312	-4.00974
NUDC	-0.211959	10.6448	-2.16685	0.0330918	0.249557	-3.88076
COX7A2L	-0.206806	11.1355	-2.01553	0.0470615	0.293009	-4.16824
PJA1	-0.205562	9.58539	-2.04534	0.0439656	0.284405	-4.11308
GORASP2	-0.193835	10.6258	-2.06863	0.041671	0.277905	-4.06949
CTCF	0.198139	9.84042	2.30186	0.0238303	0.214774	-3.60873
AKAP8	0.203871	9.52244	2.14335	0.034991	0.255249	-3.92663
WDR70	0.207241	8.94745	2.11864	0.0370886	0.26371	-3.97437
MAML1	0.208108	10.0483	2.73352	0.0076463	0.122805	-2.64459
LOC101928676	0.211998	10.3674	2.07627	0.0409407	0.276099	-4.05509
CUEDC2	0.212394	10.4224	1.99773	0.0489979	0.299678	-4.20084
QRICH1	0.21308	9.61694	2.17661	0.03233	0.247261	-3.86158
HARS2	0.213428	9.13371	2.18927	0.0313646	0.244781	-3.83659
HDAC6	0.214241	10.0097	2.03265	0.0452614	0.287571	-4.13665
YLPM1	0.214681	9.72421	2.36626	0.0202815	0.196063	-3.47391
EWSR1	0.217271	10.3596	2.06287	0.0422281	0.279645	-4.0803
ANAPC13	0.217322	11.0007	2.21935	0.0291714	0.236411	-3.77671
NAP1L4	0.219017	9.69113	2.01617	0.0469933	0.292999	-4.16707
ZC3H4	0.219681	9.70691	2.02268	0.0463028	0.290062	-4.15509
SETD1B	0.220449	9.58346	2.02803	0.0457411	0.28887	-4.1452
RBM23	0.222077	10.1128	2.00567	0.0481261	0.297257	-4.18633
PMS2P1	0.222871	10.1943	2.09932	0.0388048	0.270415	-4.01137
CNOT2	0.224219	10.3586	2.51567	0.0137939	0.162448	-3.14878
THAP7	0.22482	8.87169	2.14972	0.0344667	0.253375	-3.91424
ZMYM3	0.224958	9.23416	2.06265	0.0422502	0.279651	-4.08073
RNF123	0.229736	8.70589	2.16065	0.0335843	0.250885	-3.89292
PIH1D1	0.23024	9.9366	2.09346	0.0393382	0.271526	-4.02252
TARBP2	0.2335	8.93714	2.21773	0.0292862	0.236488	-3.77996
STUB1	0.236456	10.7863	1.99232	0.0495997	0.301985	-4.21069
MNT	0.240131	9.0521	1.99784	0.0489852	0.299678	-4.20063
ERAL1	0.240147	9.06903	2.27673	0.0253572	0.221968	-3.66045
TMEM160	0.241059	8.46464	2.04226	0.0442772	0.284935	-4.11882
TBC1D10B	0.241659	9.82372	2.46811	0.0156214	0.174024	-3.25412
ZNF629	0.242137	9.21421	2.27825	0.0252627	0.221728	-3.65735
APBB3	0.245906	9.02311	2.11196	0.0376747	0.26627	-3.9872
AGAP11	0.246729	10.1848	2.08919	0.0397306	0.272386	-4.03062
TOR3A	0.24763	9.83559	2.37958	0.0196088	0.194141	-3.44562
SCAF8	0.24776	9.69744	2.40032	0.0186009	0.190352	-3.40129
FAM193A	0.248766	9.69172	2.34992	0.0211343	0.199311	-3.50842
MAK16	0.249184	8.90869	2.00315	0.0484013	0.29831	-4.19094
NFATC2IP	0.251332	8.20916	2.13592	0.0356102	0.257774	-3.94103
ANAPC15	0.251362	9.01685	2.15642	0.0339231	0.251625	-3.90117
KIAA0753	0.251696	8.66844	2.47021	0.0155362	0.173764	-3.2495
UBTF	0.253826	9.01238	2.64306	0.00980796	0.13683	-2.85821
ALG11	0.253972	9.40306	2.01998	0.0465873	0.291568	-4.16005
ARHGEF11	0.254252	9.3077	2.03909	0.0445999	0.286037	-4.12471
DCAF11	0.254532	9.3024	2.69021	0.00862035	0.129776	-2.74762
PGLS	0.255604	9.90598	2.08198	0.0404021	0.274453	-4.04429
ATP13A1	0.255696	9.45904	2.16442	0.0332843	0.249972	-3.88553
INPPL1	0.256518	9.71029	2.07509	0.0410529	0.276174	-4.05732
CNR2	0.257518	7.84862	1.9892	0.0499494	0.302938	-4.21636
RUFY1	0.259563	10.0465	2.85676	0.00539854	0.105093	-2.34405
FBXO9	0.259726	10.8126	1.99785	0.0489843	0.299678	-4.20061
TRMT2B	0.263151	8.6333	2.26991	0.0257865	0.223742	-3.67442
OR10H3	0.265416	7.82229	1.99789	0.0489798	0.299678	-4.20054
MAP3K10	0.266196	4.9982	2.17496	0.0324577	0.247422	-3.86483
C5orf15	0.266867	10.1349	2.07382	0.0411734	0.276174	-4.05971
SLTM	0.267665	9.76049	2.02371	0.0461938	0.28999	-4.15318
ZMYND11	0.268913	11.1166	2.01161	0.0474817	0.294377	-4.17543
PLA2G6	0.269166	9.04202	2.13076	0.0360467	0.260221	-3.95102
FIBP	0.269167	10.3363	2.27681	0.0253525	0.221968	-3.6603
DHX30	0.270016	9.4793	2.48623	0.014901	0.169502	-3.21419
CCDC130	0.270212	8.71322	2.01896	0.0466964	0.291836	-4.16194
KEAP1	0.270403	9.39281	2.02631	0.0459215	0.289366	-4.14839
VPS52	0.270464	10.4058	2.14774	0.0346291	0.253729	-3.9181
BECN1	0.27065	9.62249	2.09249	0.0394268	0.271995	-4.02435
UBE3A	0.270761	10.1972	2.01593	0.0470191	0.293009	-4.16751
ECHS1	0.27281	11.2471	2.33811	0.0217706	0.203079	-3.53324
MAU2	0.27311	9.44521	2.55668	0.0123749	0.153225	-3.05656
RAB5B	0.27341	9.821	2.21878	0.0292115	0.236446	-3.77784
FRYL	0.273557	9.20962	2.39892	0.0186676	0.190686	-3.4043
GLE1	0.273895	8.77642	2.35481	0.0208755	0.19895	-3.49811
SPCS1	0.274461	11.6896	2.00309	0.0484074	0.29831	-4.19104
PSPC1	0.27585	8.67296	2.35955	0.0206278	0.197435	-3.4881
CHD8	0.276586	9.75068	2.41309	0.0180036	0.187006	-3.37383
SIVA1	0.276897	9.29298	2.09472	0.0392233	0.271016	-4.02013
SHQ1	0.276939	9.0773	2.36016	0.0205959	0.197324	-3.48681
KLRG1	0.277588	8.17779	2.23181	0.0283026	0.233232	-3.75168
DIP2C	0.278251	9.54764	2.07089	0.0414531	0.277102	-4.06522
PAM16	0.278375	9.33625	2.19911	0.030632	0.242742	-3.81709
NDFIP1	0.278803	10.511	2.02938	0.0456006	0.288397	-4.14271
RNF10	0.279164	9.98226	2.55805	0.0123299	0.152907	-3.05346
MCRS1	0.280002	8.8482	2.83185	0.00579692	0.108943	-2.40569
KDM3B	0.280327	10.2662	2.63802	0.00994324	0.136906	-2.86993
GIN1	0.280361	7.87096	2.21954	0.0291578	0.236411	-3.77632
MRM1	0.281271	7.19591	2.0345	0.0450708	0.287282	-4.13323
CDK20	0.283274	7.84675	2.01955	0.0466332	0.291717	-4.16084
ALKBH1	0.283668	9.11221	2.58234	0.0115552	0.147947	-2.99821
SIRT1	0.283734	8.15254	2.01791	0.0468075	0.292254	-4.16386
LIG1	0.285604	8.78606	2.29644	0.0241523	0.216584	-3.61992
FARS2	0.286219	8.54115	2.11591	0.0373268	0.265261	-3.97961
SNRNP70	0.286262	11.2406	2.10928	0.0379119	0.26627	-3.99234
ZNF34	0.287041	7.37307	2.05775	0.0427294	0.28143	-4.08991
MRPL57	0.287737	11.2178	2.2354	0.0280569	0.232366	-3.74445
ARAP1	0.288859	8.4358	2.08209	0.0403921	0.274453	-4.04409
C21orf33	0.290084	10.4872	2.36901	0.0201407	0.19559	-3.46807
MMS19	0.290628	9.34805	2.64568	0.00973803	0.136788	-2.85209
BRD2	0.291386	10.717	2.49584	0.0145309	0.166727	-3.19289
BSDC1	0.295347	9.65394	2.45422	0.0161946	0.176434	-3.28457
DIDO1	0.295722	8.74148	2.01333	0.0472969	0.293783	-4.17228
IFT46	0.29662	9.31762	2.32561	0.022462	0.207046	-3.55938
RPL19	0.297698	13.9799	2.05753	0.042751	0.28143	-4.09031
MTMR1	0.29783	9.65996	2.26101	0.0263559	0.22566	-3.69257
PNRC2	0.298353	11.0611	2.00231	0.0484935	0.29831	-4.19248
FAM35A	0.2984	10.4057	2.04846	0.0436525	0.283677	-4.10728
FAM134A	0.300584	10.0316	2.41515	0.0179089	0.186541	-3.3694
RNPEPL1	0.30081	8.07187	2.499	0.0144112	0.166523	-3.18589
MIR6878	0.303246	8.50608	2.20839	0.0299541	0.239381	-3.7986
COX6A1	0.303493	13.3272	2.00618	0.0480703	0.297051	-4.1854
NCOR1	0.303732	9.65303	2.2218	0.0289984	0.235877	-3.77178
TPCN1	0.304095	10.017	2.18487	0.031697	0.245978	-3.84529
SPSB3	0.304593	8.41355	2.21123	0.0297499	0.238903	-3.79295
NDUFA3	0.305131	10.5336	2.25042	0.0270476	0.228444	-3.71407
RGS12	0.305763	8.17725	2.51462	0.013832	0.162448	-3.15111
PPP6R2	0.306541	8.62622	2.13266	0.0358852	0.259242	-3.94734
EAPP	0.306548	9.41003	2.03139	0.0453915	0.287901	-4.13898
WDR82	0.307664	10.6056	2.88991	0.00490752	0.10057	-2.26138
TULP4	0.308224	9.50445	2.0302	0.0455158	0.288136	-4.1412
RALGDS	0.308686	9.91752	2.40357	0.0184473	0.189461	-3.39432
SNAPC2	0.308783	8.01013	2.34401	0.0214504	0.200963	-3.52085
WBP1L	0.309475	10.1709	2.43093	0.0171979	0.183472	-3.33527
CTR9	0.309649	9.43119	2.36622	0.0202831	0.196063	-3.47398
CEP170B	0.310773	10.0218	2.20375	0.0302917	0.240694	-3.80786
METTL3	0.310951	9.85238	2.22939	0.0284694	0.233587	-3.75654
RBM3	0.310979	9.78628	2.2086	0.0299394	0.239381	-3.79819
FRAT1	0.311231	8.26546	2.64934	0.00964158	0.136788	-2.84357
KIF22	0.312184	8.66234	2.7881	0.00656211	0.117127	-2.51283
ATG14	0.312206	8.93535	2.083	0.0403062	0.274453	-4.04236
CXorf36	0.312389	4.48358	2.00798	0.0478745	0.296261	-4.1821
ADNP	0.313205	10.8231	2.20999	0.029839	0.239327	-3.79542
BLOC1S1	0.314064	9.98214	2.71593	0.00802913	0.125734	-2.6866
BAHD1	0.314954	8.21651	2.35194	0.0210272	0.199311	-3.50417
C9orf16	0.315001	10.4035	2.23507	0.0280794	0.232407	-3.74512
DYRK1A	0.315122	10.622	2.37171	0.0200038	0.19533	-3.46235
FAN1	0.315882	9.00921	2.39074	0.0190605	0.19262	-3.4218
LINC00894	0.316179	7.81377	2.21546	0.029447	0.237336	-3.78449
ROBO4	0.316623	8.06172	2.34808	0.0212324	0.199751	-3.5123
DHX29	0.316707	8.73322	2.34357	0.0214739	0.201022	-3.52177
SNAP23	0.317011	10.0607	2.16348	0.0333587	0.250105	-3.88737
EXD2	0.31814	8.85714	2.76035	0.00709436	0.118851	-2.58008
GUF1	0.318538	7.35729	2.07416	0.0411411	0.276174	-4.05907
WDR73	0.318911	9.1642	2.63886	0.00992044	0.136906	-2.86797
WDR55	0.319169	9.0398	2.93214	0.00434159	0.0951694	-2.15494
PARD6A	0.320131	7.78444	2.17475	0.0324739	0.247422	-3.86524
DDX42	0.320149	10.3164	2.27398	0.0255296	0.2231	-3.66609
AAMP	0.320465	9.65289	3.02212	0.00333099	0.0824515	-1.92404
INTS3	0.320592	10.3592	2.06147	0.0423654	0.280133	-4.08294
HYI	0.320715	9.05187	2.5929	0.0112326	0.145847	-2.97407
DDX5	0.320992	12.8274	3.09998	0.00263732	0.0741728	-1.71978
SECISBP2	0.321308	8.63085	2.49897	0.0144123	0.166523	-3.18595
ARL6IP4	0.321832	10.0184	2.71061	0.00814816	0.126709	-2.69925
RBBP4	0.323035	10.532	2.20362	0.0303008	0.240694	-3.80811
TOR1AIP1	0.323392	10.3316	2.34777	0.0212487	0.199762	-3.51294
TRIM8	0.323476	9.2664	2.06778	0.0417528	0.278066	-4.07109
HAGH	0.323749	9.11957	2.49734	0.0144741	0.166654	-3.18958
RMDN3	0.323942	9.67418	2.87443	0.0051315	0.103082	-2.30009
EIF3H	0.326048	12.4676	2.15662	0.0339069	0.251625	-3.90078
IPO4	0.326097	8.59038	2.53479	0.0131151	0.15846	-3.10594
CEP290	0.327239	7.40345	2.02983	0.0455542	0.288241	-4.14188
CNNM3	0.327451	8.77583	2.79104	0.00650806	0.116721	-2.50569
C14orf169	0.327606	9.23768	2.61851	0.0104834	0.140938	-2.91515
SPAG7	0.327995	10.0993	2.97275	0.00385477	0.0900841	-2.05143
TCEB2	0.328301	11.6719	2.14786	0.0346188	0.253729	-3.91785
NEUROD2	0.329014	7.34343	2.12886	0.0362083	0.260492	-3.95469
LOC101929857	0.329128	10.6274	2.45914	0.0159895	0.175605	-3.2738
HNRNPH1	0.329178	11.4011	2.69667	0.00846823	0.129065	-2.73234
NDUFAF1	0.329199	8.90594	2.36354	0.0204209	0.196881	-3.47966
TMEM9B	0.329793	10.0663	2.65647	0.00945589	0.135982	-2.82692
CDK17	0.33167	7.53468	2.17732	0.0322753	0.247261	-3.86019
LRP10	0.331764	11.0444	2.3786	0.0196575	0.194141	-3.4477
CPSF7	0.331941	10.2802	2.60508	0.0108703	0.142855	-2.94609
DHRS12	0.33268	7.96325	2.27769	0.0252976	0.22174	-3.6585
COPG1	0.333815	9.72771	2.192	0.0311599	0.244289	-3.83119
PIGB	0.333946	8.76337	2.42163	0.0176138	0.184924	-3.35541
LZTR1	0.334165	9.41518	2.37142	0.0200184	0.19533	-3.46296
CTDSP1	0.334424	10.3539	2.73928	0.00752462	0.121441	-2.63079
CAPN10	0.334455	8.14794	2.4003	0.018602	0.190352	-3.40134
RAB36	0.334695	8.1932	2.19553	0.0308966	0.243525	-3.82419
HGH1	0.334723	9.4005	2.01701	0.046903	0.292574	-4.16551
ATP6V1G2_DDX39B	0.335392	12.5743	2.70025	0.00838493	0.128874	-2.72385
ASB8	0.336056	7.22812	2.151	0.0343628	0.253119	-3.91176
TMEM115	0.33648	8.54104	2.18714	0.0315251	0.244973	-3.8408
KANK2	0.336649	9.79354	2.45053	0.0163501	0.17758	-3.29263
TYK2	0.337198	9.40142	2.41714	0.0178179	0.185886	-3.36511
HMGXB3	0.337204	8.99919	2.66255	0.00930011	0.134733	-2.8127
ZKSCAN5	0.337283	7.48191	2.30552	0.0236145	0.213792	-3.60115
GLRX3	0.337669	6.80074	2.11977	0.0369905	0.263591	-3.9722
UBE3B	0.337965	9.39351	2.69518	0.00850301	0.12909	-2.73585
PPRC1	0.338432	8.48397	2.32911	0.0222663	0.206103	-3.55207
ELF2	0.338887	9.29308	2.85172	0.00547708	0.105227	-2.35657
RBM5	0.34059	10.302	2.59676	0.0111165	0.144624	-2.9652
SF1	0.340712	10.9365	2.42909	0.0172796	0.184195	-3.33927
LCMT2	0.341217	8.25442	2.19173	0.0311801	0.244302	-3.83173
COPE	0.341679	10.5815	2.09136	0.0395307	0.27202	-4.0265
LOC101930052	0.341817	8.68083	2.23542	0.0280555	0.232366	-3.74441
RRH	0.342604	7.10467	2.10486	0.0383057	0.268323	-4.00079
CHMP2A	0.34295	10.6386	2.09812	0.038913	0.270569	-4.01364
CRYL1	0.343088	8.53817	2.02837	0.0457063	0.288789	-4.14458
AC068039.4	0.343682	7.3482	2.27211	0.0256475	0.223481	-3.66992
CLPTM1	0.343708	9.45515	2.17697	0.0323024	0.247261	-3.86088
PSD4	0.344115	8.54961	2.76467	0.00700912	0.118548	-2.56966
LCMT1	0.344171	9.47108	2.43627	0.0169629	0.182142	-3.32368
BBS1	0.345382	9.30594	2.17473	0.0324757	0.247422	-3.86529
PRKD2	0.34558	9.1289	2.71706	0.00800391	0.125734	-2.6839
ZNF623	0.345863	6.87807	2.01287	0.0473465	0.293953	-4.17313
ZDHHC17	0.346075	9.13743	2.44671	0.016512	0.178751	-3.30095
BRD8	0.346735	9.84071	2.85526	0.00542191	0.105217	-2.3478
TRMT12	0.346869	9.13787	2.77968	0.00671976	0.118078	-2.53331
PDE6G	0.34757	5.48491	2.78387	0.00664081	0.117508	-2.52311
RBM42	0.347671	9.4419	2.49812	0.0144446	0.166605	-3.18785
FPGS	0.347839	9.30285	2.90326	0.00472165	0.0987663	-2.22786
SERF1A	0.348077	7.99732	2.31571	0.0230236	0.210315	-3.58
FXYD3	0.349329	10.0624	2.17021	0.0328279	0.249112	-3.87417
CYTH2	0.349719	9.05433	2.8699	0.00519873	0.103802	-2.31137
RNF167	0.351115	9.13128	2.51826	0.0136999	0.162068	-3.14297
FAM193B	0.351984	10.1957	2.76421	0.0070182	0.118548	-2.57078
CDK2AP2	0.35243	8.81062	2.05799	0.0427061	0.28143	-4.08946
FLII	0.352603	10.1476	2.42626	0.0174058	0.184635	-3.3454
LUC7L	0.35311	8.7855	2.79988	0.00634746	0.115248	-2.48411
CDK5RAP3	0.35418	11.4083	2.10805	0.0380211	0.266895	-3.99469
MPG	0.354186	9.05628	2.74407	0.00742476	0.121012	-2.61929
HERC2P2	0.355103	9.66958	2.17251	0.0326481	0.248298	-3.86965
EFTUD1	0.355317	8.92985	2.72046	0.00792892	0.125337	-2.6758
ILKAP	0.356711	8.56178	2.85544	0.00541904	0.105217	-2.34734
UBR7	0.357643	9.52348	2.81306	0.00611493	0.112573	-2.45187
KAT7	0.358675	9.21849	2.27979	0.025167	0.221035	-3.65419
TSPAN4	0.358694	9.39762	2.68063	0.00885046	0.131444	-2.77022
SCRIB	0.359736	9.30044	2.30572	0.0236027	0.213792	-3.60073
PABPN1	0.359826	9.93208	2.30123	0.0238676	0.214774	-3.61004
NUBPL	0.360424	7.15827	2.28524	0.0248309	0.219102	-3.643
FAM102A	0.36054	10.1533	2.31702	0.0229488	0.209992	-3.57729
NINJ1	0.360602	9.66082	2.05261	0.0432385	0.282839	-4.09953
CXCL12	0.360624	9.02162	2.07382	0.0411732	0.276174	-4.05971
RBM4B	0.360862	8.88433	2.90474	0.00470142	0.0986484	-2.22414
TLE3	0.361016	8.05558	2.52546	0.0134422	0.160412	-3.12686
PGAP2	0.361555	9.44011	2.47162	0.0154795	0.173705	-3.24641
C16orf58	0.361653	9.20106	2.19298	0.0310865	0.244148	-3.82925
CDK9	0.362262	8.29634	2.71704	0.00800432	0.125734	-2.68394
CARD8	0.362379	8.51907	2.64711	0.0097002	0.136788	-2.84876
KIAA0232	0.363108	9.70749	2.62126	0.0104055	0.140686	-2.90878
CNKSR1	0.363669	8.92327	2.06298	0.042218	0.279645	-4.08011
LYRM9	0.363926	7.96673	2.40702	0.0182854	0.188579	-3.3869
CACFD1	0.364978	8.48387	2.11938	0.0370248	0.263591	-3.97296
NEK4	0.365141	7.96717	2.17335	0.0325828	0.248087	-3.868
DNPEP	0.365148	9.54159	3.24361	0.00169714	0.0572267	-1.33242
RAD9A	0.365158	9.08992	2.56506	0.0121016	0.151477	-3.03756
CREBBP	0.365203	9.45365	3.05175	0.00304911	0.0788711	-1.84678
CTD_2269F5.1	0.365725	7.22278	2.2665	0.0260031	0.224207	-3.68137
ZNF20	0.366162	7.9351	1.99964	0.0487861	0.299236	-4.19734
MYO1C	0.367493	9.76188	2.54753	0.0126794	0.155498	-3.07723
ZNF692	0.368912	9.92662	2.69617	0.00847989	0.129065	-2.73352
MIR7703	0.369859	11.7238	2.12231	0.0367704	0.26272	-3.96731
DAG1	0.369871	10.7424	2.60501	0.0108725	0.142855	-2.94627
VPS39	0.369887	8.75023	2.35056	0.0211003	0.199311	-3.50707
EEF1D	0.369967	12.6377	2.33592	0.0218903	0.203859	-3.53783
SREK1	0.370742	10.1764	2.88471	0.00498172	0.101775	-2.2744
NEK11	0.371344	8.50763	3.35255	0.00120452	0.0471046	-1.0297
IGFALS	0.37201	7.52216	2.12963	0.0361425	0.260492	-3.9532
HNRNPUL1	0.372058	9.9989	2.99292	0.00363222	0.0866241	-1.99959
TTC3	0.372204	12.1138	2.56091	0.0122361	0.152294	-3.04696
CD2BP2	0.37276	8.86422	2.79219	0.00648696	0.116501	-2.50288
SKP1	0.37304	10.9662	2.54385	0.0128039	0.156272	-3.08554
LUC7L3	0.373517	11.2239	2.22625	0.0286876	0.234447	-3.76287
EP400	0.37359	8.57415	3.38814	0.00107522	0.0441375	-0.929196
BC069004	0.374688	6.87242	2.12893	0.0362019	0.260492	-3.95454
UROS	0.374863	9.14228	2.64754	0.00968883	0.136788	-2.84776
LOC101929864	0.374897	10.0131	2.18767	0.0314851	0.244806	-3.83976
TRBV5_2	0.376027	4.75144	2.28496	0.0248477	0.219104	-3.64357
RALGAPA1	0.37615	8.76025	2.24983	0.027087	0.228485	-3.71528
PCF11	0.376339	8.40282	3.10858	0.00256959	0.0731044	-1.69698
LSAMP	0.376481	3.97799	2.0412	0.0443853	0.285418	-4.12079
ACIN1	0.376601	9.23969	3.20819	0.00189429	0.0612194	-1.42919
PIGG	0.377127	10.0462	3.13846	0.0023465	0.0704911	-1.61733
FBXW2	0.377437	9.49364	2.29692	0.0241239	0.216476	-3.61894
ATIC	0.378193	10.6291	2.76238	0.00705413	0.118636	-2.57518
TTC19	0.379358	10.4911	2.84497	0.00558383	0.10602	-2.37328
SSNA1	0.379778	9.23258	2.92667	0.00441131	0.0962088	-2.16879
MAN2C1	0.380054	9.29274	2.4615	0.0158919	0.175341	-3.26863
EFR3A	0.380342	10.8377	2.4246	0.0174801	0.184635	-3.34899
SGSM2	0.380345	9.43515	2.73005	0.00772048	0.123397	-2.6529
GOLGB1	0.380929	9.06764	2.69786	0.00844051	0.129065	-2.72952
GPX4	0.380957	11.7503	2.82648	0.00588621	0.109727	-2.41891
HAUS3	0.381639	7.56894	2.16535	0.0332101	0.249557	-3.8837
CEND1	0.382061	7.75504	2.14519	0.034839	0.254843	-3.92306
HERC2	0.382552	8.62365	2.86611	0.00525574	0.104227	-2.32083
HNRNPF	0.383992	10.3216	2.27234	0.0256329	0.223481	-3.66945
ACTL7A	0.38417	3.9866	2.3331	0.0220455	0.204662	-3.54374
CDK14	0.385985	8.89215	2.93961	0.00424796	0.0942633	-2.13598
COPS7B	0.386746	8.76952	3.23808	0.0017266	0.0577775	-1.34757
NDUFC1	0.388327	11.4436	2.39288	0.0189573	0.192492	-3.41724
PNKP	0.389611	8.80106	2.58982	0.0113258	0.146339	-2.98111
THOC6	0.390131	8.48549	2.12722	0.036348	0.260558	-3.95784
CCP110	0.390461	8.50207	2.34294	0.021508	0.201175	-3.52309
NPRL3	0.391132	8.12203	2.19748	0.0307519	0.243198	-3.82031
IRGQ	0.391463	8.88772	2.18056	0.0320261	0.246835	-3.8538
LOC101060275	0.392025	11.7293	2.03617	0.0448994	0.286983	-4.13014
ZNF324	0.393704	5.54491	2.03428	0.0450938	0.287282	-4.13364
ABHD14A_ACY1	0.394391	9.19035	2.11066	0.0377897	0.26627	-3.9897
STK16	0.394426	8.04267	2.80983	0.00617126	0.113137	-2.45979
ZNF606	0.394548	8.17953	3.01848	0.00336717	0.0830358	-1.93347
RAB1B	0.395747	10.3008	2.60347	0.0109175	0.142884	-2.9498
FAM134C	0.396205	10.6806	3.25845	0.0016204	0.0557397	-1.29163
SHROOM2	0.397493	8.73774	2.71379	0.00807675	0.125894	-2.69168
ZNF500	0.397721	8.40907	2.61918	0.0104643	0.140938	-2.91359
BAG1	0.397834	9.4267	2.32626	0.0224256	0.206854	-3.55803
PYY2	0.398043	4.82249	2.05141	0.0433578	0.283014	-4.10177
MGRN1	0.398476	9.77072	3.05392	0.00302942	0.0786246	-1.84111
AKR1A1	0.399622	11.0186	2.37983	0.0195963	0.194141	-3.44508
CD9	0.399923	12.558	2.21885	0.0292066	0.236446	-3.7777
FARP2	0.399932	7.98951	2.37084	0.0200477	0.195421	-3.46419
CTBP1	0.400094	10.5945	2.77142	0.00687746	0.118548	-2.55332
ZNF669	0.400156	7.59261	2.11969	0.0369973	0.263591	-3.97235
MPHOSPH8	0.400929	8.8855	2.76395	0.00702327	0.118548	-2.5714
MADD	0.402209	8.8657	3.60784	0.000524589	0.0296326	-0.291482
ZSCAN32	0.403396	8.6585	3.67584	0.000417731	0.0264302	-0.0882637
CRIP2	0.403418	10.2613	2.20478	0.0302164	0.240603	-3.80581
HECTD4	0.404214	9.36416	3.21718	0.00184231	0.0602663	-1.4047
ARF3	0.40424	11.0118	2.8304	0.0058208	0.108943	-2.40925
MARCKSL1	0.404375	12.0831	2.2145	0.0295157	0.237599	-3.78641
HSD17B4	0.405749	10.3585	2.46853	0.0156041	0.174024	-3.25319
RAB11B	0.40644	8.14764	2.06991	0.0415471	0.277358	-4.06707
RC3H1	0.407047	8.00283	2.10601	0.0382031	0.267888	-3.99859
RPRD2	0.408163	9.36709	2.58593	0.0114445	0.147308	-2.99
MIR4784	0.408742	11.1485	2.2855	0.0248147	0.219102	-3.64246
PBX3	0.409127	9.00652	2.09869	0.0388616	0.270415	-4.01256
GGPS1	0.409152	8.14414	2.24245	0.0275795	0.230725	-3.73023
THTPA	0.410236	9.16129	2.51946	0.0136568	0.162043	-3.1403
ANKRA2	0.41029	8.77585	2.56528	0.0120945	0.151477	-3.03705
C21orf59	0.411293	9.76024	3.441	0.00090703	0.0399637	-0.778423
SULT2B1	0.411576	8.49656	2.40695	0.0182888	0.188579	-3.38706
MINOS1P1	0.412648	6.63376	2.01808	0.0467893	0.292254	-4.16355
PARP3	0.413392	8.16093	2.03398	0.0451248	0.287282	-4.1342
SURF1	0.413725	10.2479	2.92411	0.00444434	0.0966206	-2.17528
TAPBP	0.414712	11.5812	2.76551	0.00699254	0.118548	-2.56762
CAPN15	0.414799	8.13868	2.09059	0.0396014	0.27202	-4.02796
SUCLG2	0.414945	9.96372	2.89272	0.00486794	0.100069	-2.25435
ZBTB3	0.415548	5.94453	2.00756	0.0479204	0.296403	-4.18287
AGA	0.415657	9.28392	2.85912	0.00536219	0.105066	-2.3382
WDR52	0.415833	7.28183	2.1302	0.0360937	0.260418	-3.95209
SDR39U1	0.416938	9.61598	3.79465	0.000278851	0.0228935	0.27316
NHLH1	0.417062	5.53393	2.37314	0.0199312	0.195293	-3.4593
MTG1	0.417076	8.98351	2.73836	0.00754404	0.121606	-2.633
SARM1	0.417088	7.23199	2.03512	0.0450071	0.287282	-4.13208
PEX12	0.417668	8.31083	2.45656	0.0160968	0.176208	-3.27945
R3HCC1	0.41827	8.2801	2.28277	0.0249827	0.219713	-3.64807
FUZ	0.418336	8.17119	2.15087	0.0343735	0.253119	-3.91201
FLOT2	0.418593	10.1639	2.57928	0.0116503	0.148356	-3.00519
ATF6B	0.418599	8.45615	2.93224	0.00434027	0.0951694	-2.15468
MDM1	0.418914	7.67557	2.43134	0.01718	0.183429	-3.33439
SLC7A9	0.418935	7.69203	2.42055	0.0176627	0.185035	-3.35774
SPR	0.419081	9.27462	2.2406	0.0277036	0.23147	-3.73395
S100A13	0.419116	11.2216	2.07672	0.0408978	0.275951	-4.05424
SPTAN1	0.419452	10.3117	2.85226	0.00546862	0.105217	-2.35523
MICU2	0.419483	9.76884	2.47955	0.015163	0.171449	-3.22893
JUNB	0.420207	10.4073	2.14005	0.0352646	0.256125	-3.93303
PAIP1	0.420525	9.24287	2.18133	0.0319669	0.246741	-3.85228
NECAB3	0.42053	9.10443	2.75975	0.00710639	0.118875	-2.58154
PCYOX1L	0.420639	8.80774	2.29713	0.0241114	0.216476	-3.61851
TSPYL2	0.421175	9.10859	2.42276	0.0175629	0.184683	-3.35297
TMEM87A	0.421449	10.1577	2.56322	0.0121612	0.151829	-3.04173
SUCO	0.423123	9.42494	2.5806	0.0116091	0.147974	-3.00217
DPH1	0.42448	9.63828	2.54529	0.012755	0.156108	-3.08229
ZNF609	0.425172	7.75826	2.18829	0.0314383	0.244781	-3.83853
OSGIN2	0.42642	7.20179	2.12178	0.0368161	0.262787	-3.96833
CLEC2D	0.4268	6.58283	2.04674	0.0438246	0.284097	-4.11047
SP4	0.427961	6.70637	2.07539	0.0410244	0.276174	-4.05675
DEAF1	0.428087	8.69199	2.30157	0.0238474	0.214774	-3.60933
ENTPD5	0.428408	7.80891	2.00088	0.04865	0.298679	-4.19508
PRKAB1	0.428697	8.15441	2.91594	0.00455123	0.0978192	-2.19593
PRSS50	0.429448	7.4998	2.2541	0.0268058	0.227274	-3.70662
CLASRP	0.430287	9.49188	3.07051	0.00288235	0.0766599	-1.79758
PCSK6	0.430487	7.55007	2.39652	0.018782	0.191401	-3.40943
RSAD1	0.430566	9.26634	2.57592	0.0117555	0.149408	-3.01285
BRD3	0.430813	9.89377	2.0998	0.0387609	0.270365	-4.01044
RPH3AL	0.430964	7.35874	2.0908	0.0395826	0.27202	-4.02757
MINK1	0.430969	8.85978	2.44341	0.0166537	0.17999	-3.30816
PRR14	0.431137	9.21122	2.50127	0.0143258	0.165813	-3.18085
CRNKL1	0.432436	8.90194	2.4677	0.015638	0.174024	-3.25502
BCAT2	0.432617	9.09303	2.53334	0.0131652	0.158883	-3.10918
TTC30A	0.43282	6.49023	2.02837	0.0457057	0.288789	-4.14457
ZNF276	0.433198	7.39892	2.2371	0.0279413	0.23199	-3.74103
NDST2	0.433246	8.84551	2.19113	0.0312254	0.244367	-3.83292
LTBP3	0.433251	9.61792	2.04393	0.0441087	0.284405	-4.11572
UQCRQ	0.433654	12.292	2.34949	0.021157	0.199311	-3.50932
PPP1R13B	0.43384	8.51357	2.69621	0.00847903	0.129065	-2.73343
RMND1	0.435374	8.15462	1.99799	0.0489683	0.299678	-4.20035
FAM13B	0.435742	8.73583	2.7551	0.00719955	0.119854	-2.59276
APPBP2	0.436323	9.29953	2.18941	0.0313545	0.244781	-3.83633
ABHD14A	0.436919	8.32762	3.26994	0.00156324	0.0548089	-1.25996
TNFSF13	0.437538	9.72172	1.9895	0.0499157	0.302938	-4.21581
RBM6	0.439463	10.0763	3.0917	0.00270416	0.0745245	-1.74171
SNRNP25	0.439905	9.66476	2.5859	0.0114454	0.147308	-2.99007
TRIM34	0.440856	8.1491	2.3248	0.0225076	0.207281	-3.56107
DNAH7	0.441216	7.08582	2.39349	0.0189278	0.192492	-3.41593
SPG11	0.442432	10.191	2.71589	0.00802995	0.125734	-2.68669
ARHGEF17	0.442464	8.80967	2.18945	0.0313511	0.244781	-3.83624
NDST1	0.442567	8.88696	2.49619	0.0145176	0.166727	-3.19212
CHMP4A	0.442968	9.49961	2.14903	0.0345232	0.253375	-3.91558
ERI2	0.442982	8.74542	2.78795	0.00656503	0.117127	-2.51321
TRAPPC6A	0.443075	9.34872	2.65053	0.00961032	0.136788	-2.84079
KIAA0556	0.443202	9.53106	3.79216	0.000281243	0.0229473	0.265512
HOXC6	0.443546	9.68806	2.04565	0.043935	0.284405	-4.11252
AHNAK	0.443605	12.1665	2.0661	0.0419152	0.27827	-4.07425
KAT6B	0.443798	8.54706	2.1939	0.0310178	0.24389	-3.82742
STXBP2	0.444039	9.09177	1.989	0.0499715	0.302938	-4.21671
ACP6	0.444664	9.67162	2.65458	0.0095047	0.136196	-2.83133
GTF3C1	0.445146	9.54777	2.05814	0.0426911	0.28143	-4.08917
MPP2	0.445362	8.33476	2.37891	0.0196422	0.194141	-3.44705
POLL	0.446094	5.33874	2.11151	0.0377141	0.26627	-3.98806
RTEL1	0.446295	8.0358	3.44163	0.000905204	0.0399637	-0.776636
LOC440434	0.446404	9.82855	2.49153	0.0146957	0.167744	-3.20244
ZNF747	0.446769	8.66177	2.26921	0.0258309	0.223742	-3.67585
PVRIG	0.449561	7.82672	2.20496	0.0302032	0.240603	-3.80545
ZNF107	0.449599	7.54292	2.41104	0.0180984	0.187333	-3.37825
DQ597730	0.450465	7.63925	2.55799	0.0123316	0.152907	-3.05358
GJA8	0.450663	4.82496	2.0234	0.0462263	0.28999	-4.15375
UBE2L6	0.453015	10.6879	2.0709	0.0414527	0.277102	-4.06522
POLE	0.453063	8.8127	3.29304	0.00145392	0.0523649	-1.19599
STRA6	0.45309	8.16962	2.68086	0.00884486	0.131444	-2.76967
S1PR2	0.453132	3.78784	3.09258	0.00269696	0.0745245	-1.73937
SFI1	0.455609	8.60274	3.37624	0.00111691	0.0452861	-0.962875
VRK3	0.456877	9.19254	2.76701	0.00696323	0.118548	-2.564
SP110	0.457337	9.61386	2.16954	0.0328805	0.249112	-3.87549
PIGQ	0.457966	7.4793	2.30282	0.0237737	0.214774	-3.60675
ZBTB22	0.460019	8.06616	2.87509	0.00512176	0.103082	-2.29844
MSH3	0.46018	7.86632	2.79846	0.00637297	0.115553	-2.48758
VEZF1	0.460574	10.0016	2.63922	0.00991074	0.136906	-2.86713
RAB11FIP3	0.460997	9.0194	2.90918	0.00464137	0.0984929	-2.21297
TP53BP1	0.463623	9.33266	3.44252	0.000902599	0.0399637	-0.774079
ZNF688	0.464477	8.08667	2.57365	0.0118272	0.149981	-3.01803
C14orf159	0.465534	8.64681	2.03024	0.0455111	0.288136	-4.14111
EGLN2	0.465552	9.70849	2.75392	0.00722332	0.119947	-2.5956
LSP1	0.466579	8.56191	2.21701	0.0293371	0.236739	-3.78139
GSAP	0.466761	9.28943	2.06212	0.042302	0.279854	-4.08173
GLUD1	0.467405	9.9902	2.62835	0.0102078	0.139243	-2.89238
PRRC2B	0.467852	10.2264	2.65435	0.0095106	0.136196	-2.83186
ALDH2	0.468033	10.8105	1.99113	0.0497328	0.302655	-4.21285
ULK1	0.468774	8.04466	2.30368	0.0237227	0.214478	-3.60496
RAMP3	0.46893	8.7649	2.23021	0.0284133	0.233294	-3.75491
RRNAD1	0.469651	9.01611	2.60646	0.0108298	0.142721	-2.94291
VPS37C	0.47145	9.57117	2.67548	0.00897648	0.132571	-2.78234
HAVCR1	0.472334	5.79171	2.10231	0.0385346	0.269454	-4.00566
ZNF302	0.472513	8.31128	2.8656	0.00526337	0.104227	-2.32208
KIAA0195	0.473732	8.549	2.89281	0.0048666	0.100069	-2.25411
TRIM37	0.474533	9.98792	2.69594	0.00848523	0.129065	-2.73406
KLF2	0.47513	9.91647	2.4367	0.0169442	0.182116	-3.32275
SLC2A4RG	0.475928	9.76037	2.31792	0.0228973	0.209741	-3.57541
NPRL2	0.476419	9.15141	2.28533	0.0248255	0.219102	-3.64282
CTSO	0.476662	9.61621	3.71938	0.000360545	0.0250826	0.0432687
RTF1	0.47673	9.42165	4.35979	3.69e-05	0.0077129	2.09549
SUOX	0.476794	9.06541	3.50083	0.000746715	0.0364209	-0.605733
PLK3	0.476994	7.92902	2.24421	0.0274609	0.230398	-3.72666
F7	0.477074	8.06583	2.18266	0.0318653	0.246559	-3.84965
PAFAH1B3	0.477266	9.66772	2.6492	0.00964508	0.136788	-2.84388
KDM6B	0.477576	7.52106	2.25243	0.0269156	0.227795	-3.71002
NFIC	0.477931	8.02264	2.26864	0.0258672	0.223742	-3.67702
CERS2	0.477999	11.771	2.26841	0.0258814	0.223742	-3.67747
EFHC1	0.479061	8.30915	2.4561	0.0161157	0.176208	-3.28044
TSPAN14	0.480592	9.80402	3.41552	0.000984725	0.0419874	-0.851301
MRFAP1L1	0.480654	10.2905	3.246	0.00168454	0.056947	-1.32585
RHBDF1	0.481806	9.95899	2.80729	0.00621576	0.113795	-2.466
ZSCAN16	0.481827	7.51084	2.07592	0.0409739	0.276135	-4.05575
LOC101060521	0.482402	9.71446	3.36925	0.00114213	0.0458142	-0.982645
PCGF3	0.483644	8.47337	3.62747	0.000491335	0.0293357	-0.233091
DOCK6	0.484178	4.23812	2.31479	0.0230764	0.210652	-3.58192
TRAF4	0.484384	9.13343	2.24357	0.0275038	0.230454	-3.72795
H1FX	0.485009	10.3605	3.0413	0.0031459	0.0798128	-1.87409
MPDU1	0.48513	9.0706	2.35015	0.021122	0.199311	-3.50793
PAGR1	0.486289	9.24753	2.84798	0.00553592	0.105896	-2.36582
STAU2	0.486891	8.39828	3.0294	0.00325962	0.0816017	-1.90512
SYNRG	0.486991	9.22516	2.8638	0.00529061	0.104531	-2.32656
SCAMP4	0.487793	8.85278	2.2219	0.0289919	0.235877	-3.7716
CLUHP3	0.488391	8.66765	2.42317	0.0175444	0.184635	-3.35208
CD74	0.488503	13.4352	2.08086	0.0405074	0.274453	-4.04642
SEC16A	0.488806	10.5588	2.33503	0.021939	0.204074	-3.53969
CORO7	0.490108	7.21136	2.02481	0.0460784	0.289755	-4.15115
SMG6	0.490506	4.98522	2.01514	0.0471031	0.29311	-4.16896
LOC101929078	0.490589	3.48862	1.99909	0.0488476	0.299475	-4.19836
SMARCD2	0.493293	9.38563	3.08315	0.00277477	0.0752435	-1.76428
FKBP4	0.493785	9.4982	2.36717	0.0202347	0.196063	-3.47198
LZTFL1	0.493798	8.71418	2.39624	0.0187954	0.191401	-3.41004
ADCY6	0.494537	9.55309	3.09685	0.00266239	0.0745245	-1.72807
DCAF8	0.495418	9.13766	2.74244	0.00745869	0.121117	-2.62321
NRG1	0.495924	4.201	2.26131	0.0263364	0.22566	-3.69195
PIP4K2B	0.496284	8.94702	2.9639	0.00395631	0.0912108	-2.07407
DBNDD2	0.496477	9.86862	2.18359	0.0317944	0.246341	-3.84782
LDB1	0.496912	8.13884	3.06053	0.00297003	0.0778925	-1.82379
LPHN1	0.497234	8.45778	2.41203	0.0180526	0.187006	-3.37612
AES	0.497936	9.78169	3.13426	0.00237672	0.0707556	-1.62856
SRSF5	0.498383	11.5541	3.19213	0.00199061	0.0635551	-1.47282
LPAR6	0.499418	9.23834	2.22414	0.0288349	0.235271	-3.76711
NDN	0.500258	8.41085	2.06294	0.042222	0.279645	-4.08019
CA14	0.500932	7.46903	2.53298	0.013178	0.158883	-3.11001
CNTRL	0.501452	8.04417	3.3551	0.00119479	0.0470023	-1.02253
GUCA2B	0.501683	3.16465	2.20842	0.0299524	0.239381	-3.79856
SURF2	0.502502	5.89852	2.03721	0.0447921	0.286574	-4.1282
NUCB2	0.50287	9.77552	2.10168	0.0385909	0.269606	-4.00685
TRMT1L	0.504076	7.41665	2.85228	0.00546831	0.105217	-2.35518
LRCH4	0.504435	6.6227	2.05086	0.0434126	0.283092	-4.1028
IFT88	0.505456	8.85827	3.1773	0.00208355	0.0658862	-1.51294
SIPA1L3	0.50573	8.61781	2.91228	0.00459976	0.0984929	-2.20515
ABCA11P	0.505864	7.1237	3.04881	0.00307611	0.0789515	-1.85449
DZANK1	0.507163	7.30551	2.02454	0.0461068	0.289795	-4.15165
PTOV1	0.507268	10.0553	2.55852	0.0123143	0.152907	-3.05238
KAT8	0.507405	8.06094	3.54655	0.00064267	0.0327985	-0.472294
ZNF589	0.507531	6.93021	2.538	0.0130038	0.157681	-3.0987
RNF139	0.508574	9.84389	3.76381	0.000309925	0.0234227	0.178581
PLXDC1	0.50911	8.28983	2.96695	0.00392103	0.0907673	-2.06627
LOC729164	0.509212	7.22158	2.14139	0.0351536	0.255664	-3.93044
CASP6	0.509622	8.15076	2.66229	0.00930665	0.134733	-2.8133
KCTD2	0.510438	7.69847	2.28462	0.0248687	0.219143	-3.64427
LOC100652930	0.510992	8.27621	2.66017	0.00936075	0.135129	-2.81826
CCDC176	0.511865	8.85368	2.42645	0.017397	0.184635	-3.34497
NAB2	0.512918	8.41654	2.95717	0.00403519	0.0921526	-2.09126
MIR5193	0.514607	9.17672	3.72477	0.00035401	0.0248899	0.0596233
MLLT3	0.514831	7.93652	2.31925	0.0228216	0.209483	-3.57265
ZNF217	0.514902	9.51113	2.38461	0.0193598	0.194139	-3.43489
MICALL2	0.517729	8.83459	2.66568	0.00922081	0.13423	-2.80536
EMP2	0.518869	10.6289	2.93135	0.00435161	0.095231	-2.15695
NXPE4	0.519539	4.02115	3.14257	0.00231731	0.0697726	-1.60634
SPINT2	0.520043	11.8754	2.63992	0.00989201	0.136906	-2.86551
LA16c_381G6.1	0.520947	4.12034	2.04402	0.0440989	0.284405	-4.11554
GBF1	0.52152	9.01449	3.65235	0.000452057	0.0279515	-0.158761
MAN2B2	0.522013	8.90484	3.12538	0.00244181	0.0714309	-1.65226
SYP	0.522226	6.3986	2.03411	0.0451106	0.287282	-4.13395
BEX4	0.522635	8.82822	2.16001	0.0336348	0.250895	-3.89415
C5orf45	0.523059	8.70533	3.40023	0.00103435	0.0429939	-0.894871
NAPA	0.523143	10.0177	3.3313	0.00128855	0.0490744	-1.08933
LRRC37A3	0.524043	7.04689	2.0581	0.0426952	0.28143	-4.08925
RNF2	0.52405	6.73781	2.38592	0.0192956	0.19378	-3.4321
CSRNP2	0.525698	9.08217	3.14658	0.00228914	0.06924	-1.59561
APBB2	0.525724	9.48056	3.69817	0.000387399	0.025675	-0.0209315
ISLR	0.52676	9.91171	2.31818	0.0228826	0.209741	-3.57487
AP2B1	0.527114	9.66497	2.86039	0.00534267	0.105066	-2.33504
CLSTN3	0.528722	8.09524	3.03155	0.00323878	0.0813882	-1.89952
TP53	0.528878	9.21689	2.61217	0.0106645	0.141814	-2.92978
APEH	0.531148	8.80588	2.39252	0.0189743	0.192492	-3.418
SULT1A2	0.531168	9.90789	3.89123	0.000199633	0.018346	0.572762
DDR1	0.532487	11.4682	2.61982	0.0104461	0.140938	-2.91211
EPOR	0.53332	7.54894	2.20881	0.0299243	0.239381	-3.79778
FAM173A	0.535411	8.64735	3.54672	0.000642307	0.0327985	-0.471791
SLC22A17	0.535705	7.81515	2.1148	0.0374243	0.26574	-3.98174
CACNB3	0.535873	8.89036	2.61711	0.010523	0.141068	-2.91837
IMPDH2	0.535909	11.6312	2.72641	0.00779905	0.124053	-2.6616
ANAPC2	0.53697	9.03644	3.14691	0.0022868	0.06924	-1.59471
GRINA	0.537019	10.3726	2.84405	0.00559858	0.10602	-2.37556
LRRC8E	0.53711	7.07765	2.18056	0.032026	0.246835	-3.8538
ZCCHC24	0.538184	9.03451	2.43523	0.0170085	0.182482	-3.32594
CYB561	0.539767	9.74882	2.30988	0.0233602	0.212655	-3.59212
BCL2L2_PABPN1	0.539869	9.60931	3.59597	0.000545708	0.0304353	-0.326658
FBXW4	0.541056	9.27347	3.95192	0.000161407	0.0163437	0.763625
FYCO1	0.541121	8.46093	2.77199	0.0068665	0.118548	-2.55194
TGFB3	0.541452	9.48865	2.1981	0.0307064	0.243186	-3.81909
CASQ2	0.541806	4.93227	2.38602	0.0192908	0.19378	-3.43189
LOC145783	0.541963	6.81101	2.14922	0.0345079	0.253375	-3.91522
KIAA0895	0.541965	6.39101	2.53239	0.0131986	0.158888	-3.11133
SRGAP3	0.542534	7.90347	3.29562	0.00144218	0.0522094	-1.18884
TRAPPC13	0.543317	6.39544	3.04056	0.00315284	0.0798357	-1.87602
DEPTOR	0.54364	8.89437	2.23211	0.0282823	0.23321	-3.75108
PIGO	0.543769	8.77861	3.39914	0.00103798	0.0430093	-0.89797
FAM63A	0.543828	9.26259	2.78062	0.00670195	0.118078	-2.53102
GSE1	0.543849	9.76921	2.79434	0.00644764	0.116269	-2.49764
TMBIM4	0.544409	9.97319	3.14671	0.00228823	0.06924	-1.59526
SNED1	0.544488	8.54343	2.59914	0.0110456	0.143985	-2.95975
BRWD1	0.545617	7.52489	2.67167	0.00907057	0.133216	-2.79128
ARHGAP33	0.545626	8.60699	2.34929	0.0211678	0.199311	-3.50975
SUPT6H	0.546287	9.09744	3.24176	0.00170694	0.0572779	-1.33749
SERTAD3	0.547251	8.91109	3.47087	0.000823308	0.0387277	-0.692473
DAK	0.547384	7.7711	2.71535	0.00804197	0.125734	-2.68797
GATA1	0.547514	5.78883	2.07783	0.0407932	0.275526	-4.05215
SLC12A2	0.547613	9.41146	2.14126	0.0351639	0.255664	-3.93068
SYNGR2	0.548332	11.3278	2.75937	0.00711389	0.118875	-2.58245
SLC35A3	0.548888	8.35655	2.23896	0.0278148	0.231696	-3.73727
SAP18	0.54947	8.25608	2.25123	0.0269946	0.228267	-3.71245
ENSA	0.549661	12.1803	3.08838	0.00273135	0.0747473	-1.75047
PTPN13	0.549915	7.63909	2.2344	0.028125	0.232639	-3.74646
STARD5	0.549968	7.15441	2.03381	0.0451419	0.287282	-4.13451
IER2	0.550322	12.1554	3.26133	0.0016059	0.0557134	-1.28371
C9orf91	0.551763	8.40866	3.32871	0.00129917	0.0490744	-1.09659
ATPAF2	0.553308	7.03978	2.2432	0.0275292	0.230454	-3.72871
MST1R	0.554965	8.52015	2.6024	0.0109491	0.143009	-2.95226
COX6CP1	0.557613	8.03765	2.91188	0.00460513	0.0984929	-2.20616
FAM178A	0.559733	7.66923	3.43217	0.0009333	0.0405801	-0.803747
MKS1	0.560095	8.12495	3.31085	0.00137465	0.0507545	-1.14648
CDKN1B	0.561906	10.1768	2.61237	0.0106586	0.141814	-2.92931
MKL2	0.563045	9.85764	3.76052	0.000313429	0.0235392	0.168521
HLA_DPB1	0.563659	12.0285	2.11116	0.0377449	0.26627	-3.98872
SMARCE1	0.564391	10.4585	3.25214	0.0016526	0.0564447	-1.30898
HRAS	0.5645	9.15584	2.97191	0.00386425	0.0900841	-2.05357
RASGRP1	0.565838	8.05221	2.18468	0.0317116	0.245978	-3.84567
TLE2	0.566151	8.14142	2.36505	0.0203431	0.196418	-3.47646
ESRP1	0.566201	9.79615	2.16946	0.032887	0.249112	-3.87565
KNOP1	0.56807	7.37468	2.28359	0.0249324	0.219558	-3.6464
GDPD3	0.57086	8.3334	2.91593	0.00455128	0.0978192	-2.19594
COQ4	0.572426	8.5585	2.16363	0.0333465	0.250105	-3.88707
LOC399491	0.574265	12.0307	2.97002	0.00388581	0.0903236	-2.05841
CA7	0.575158	7.78429	3.10425	0.00260349	0.0738474	-1.70847
ARHGAP6	0.575903	6.28225	2.09892	0.0388405	0.270415	-4.01212
SSH3	0.576103	9.73659	3.62796	0.000490531	0.0293357	-0.23163
HLA_DOA	0.57732	6.84738	2.53151	0.013229	0.158951	-3.11329
RLN2	0.577331	7.12554	2.32824	0.0223148	0.206381	-3.55389
EPB41L1	0.577409	7.94593	2.32432	0.0225346	0.207281	-3.56208
VPS28	0.577948	10.8926	3.61984	0.00050401	0.0293357	-0.255804
IL15	0.578764	7.49864	2.37646	0.0197646	0.194341	-3.45226
CD2	0.581211	8.99113	1.99713	0.0490642	0.299829	-4.20193
ARHGAP15	0.582175	7.77414	2.08114	0.0404813	0.274453	-4.04589
CD8A	0.582784	8.48507	2.09658	0.0390535	0.270952	-4.01659
HDGFRP3	0.583072	8.54743	2.07957	0.0406286	0.27494	-4.04885
ITGBL1	0.584625	8.50261	2.12448	0.036583	0.261805	-3.96312
POLR2A	0.585265	9.53887	3.09143	0.00270629	0.0745245	-1.7424
BHLHE40	0.585307	10.1081	2.0237	0.0461949	0.28999	-4.1532
TRIM28	0.585954	11.1841	3.74374	0.000331891	0.0240439	0.117319
SIK1	0.586098	9.95084	2.04079	0.0444271	0.285418	-4.12156
SHC2	0.586258	8.35248	2.04735	0.0437635	0.28398	-4.10934
TRAF5	0.586327	10.1632	2.61348	0.0106266	0.141738	-2.92674
SH3BP4	0.587586	10.3004	2.29258	0.0243843	0.217484	-3.62789
NFATC1	0.59011	6.23908	1.99756	0.0490168	0.299678	-4.20115
CDK10	0.590522	7.12886	2.459	0.015995	0.175605	-3.27409
DOPEY2	0.590529	8.05108	2.64111	0.00986003	0.136906	-2.86274
GP9	0.590752	6.47756	2.6223	0.0103763	0.140526	-2.90638
LLGL2	0.591071	9.11394	2.68762	0.00868187	0.130229	-2.75372
HDHD3	0.592575	7.85275	2.7706	0.00689343	0.118548	-2.55531
NR0B2	0.593624	5.98297	2.26719	0.025959	0.223976	-3.67996
PLA2G2D	0.593903	5.07276	2.31371	0.0231388	0.21093	-3.58417
SULT1A1	0.594603	10.1975	3.78971	0.000283621	0.0229886	0.257974
GIF	0.594882	5.43592	2.00911	0.0477525	0.295779	-4.18003
SYNC	0.595168	6.80005	2.71967	0.00794617	0.125337	-2.67767
DNMBP	0.59725	8.47619	2.61033	0.0107175	0.142232	-2.93401
CISH	0.597444	9.52343	2.78641	0.0065936	0.117127	-2.51696
CD151	0.598252	10.1136	3.45961	0.000853986	0.039142	-0.724951
CBFA2T3	0.599745	7.55408	2.69504	0.00850639	0.12909	-2.7362
UCP2	0.600039	10.3832	2.42217	0.0175896	0.184816	-3.35425
CERS6	0.600042	10.6151	2.84672	0.00555594	0.105972	-2.36894
RET	0.600605	8.2774	2.14175	0.0351236	0.255652	-3.92974
EPS8L1	0.604732	7.18236	2.76446	0.0070132	0.118548	-2.57016
GGA1	0.604787	5.95307	2.14208	0.0350964	0.255595	-3.9291
NPIPA1	0.605572	12.0658	2.93977	0.00424603	0.0942633	-2.13559
GTF2IRD2B	0.605942	7.06597	3.74287	0.000332882	0.0240439	0.114652
INADL	0.607522	6.73798	2.51152	0.0139452	0.162874	-3.15802
CBR4	0.60897	8.42316	3.62482	0.000495702	0.0293357	-0.240982
VPS13B	0.609022	9.28603	3.93285	0.00017259	0.0166879	0.703445
TCTN1	0.609738	8.75387	3.21564	0.00185112	0.0602663	-1.4089
LGALS8	0.611453	9.48045	2.51454	0.0138347	0.162448	-3.15128
MYOG	0.612362	5.81466	2.59953	0.011034	0.143975	-2.95885
PIK3C2B	0.612535	8.76895	2.62112	0.0104094	0.140686	-2.9091
LOXL1	0.612869	10.1558	2.36119	0.0205428	0.197324	-3.48465
IKBKB	0.612978	9.9813	2.61566	0.0105643	0.14133	-2.92172
PHKG2	0.613778	8.73597	4.02818	0.000123236	0.0138556	1.00626
MRPS30	0.613872	9.72639	2.18223	0.0318981	0.246559	-3.8505
TSPAN15	0.614056	8.79992	2.63746	0.00995846	0.136973	-2.87124
SPP2	0.614059	5.88457	2.1293	0.0361711	0.260492	-3.95384
TENC1	0.614221	8.96963	2.76573	0.00698832	0.118548	-2.5671
FAM111A	0.614245	10.1684	3.15238	0.00224889	0.068651	-1.58003
BATF	0.614837	9.04851	2.56248	0.012185	0.151944	-3.0434
SLC22A18	0.615613	9.32211	2.92097	0.00448516	0.0968707	-2.18323
ARHGAP4	0.616273	6.90181	2.07075	0.0414668	0.277102	-4.06549
RGL2	0.617674	10.8225	4.46575	2.48e-05	0.00606706	2.45466
PEBP1	0.619327	10.8333	3.58611	0.000563879	0.030799	-0.355843
MIR6732	0.619954	8.42453	2.51835	0.0136966	0.162068	-3.14277
OVGP1	0.620113	7.70703	2.25506	0.0267428	0.226993	-3.70467
EVA1B	0.620217	9.03983	2.52004	0.013636	0.161941	-3.13901
IFI35	0.620695	9.39756	3.0705	0.00288243	0.0766599	-1.7976
KCNJ3	0.621187	6.84163	2.05657	0.0428459	0.28176	-4.09212
KCNIP2	0.622843	6.33284	3.19513	0.00197224	0.0631212	-1.46467
ME3	0.622987	8.41625	2.24668	0.0272959	0.229515	-3.72165
ST3GAL1	0.623202	7.02172	1.99024	0.0498321	0.302938	-4.21446
MIR4680	0.624534	8.56451	2.82602	0.00589395	0.109727	-2.42005
NUMA1	0.625732	10.426	3.56629	0.000602137	0.0319863	-0.414307
ZMIZ1	0.626075	10.9791	4.21901	6.19e-05	0.00940935	1.62645
S100G	0.626085	4.20612	2.07941	0.040644	0.27494	-4.04916
ELL3	0.626543	7.92373	2.68553	0.00873199	0.130565	-2.75866
ZNF443	0.627362	8.53178	2.92614	0.00441812	0.0962088	-2.17014
SLC25A10	0.628396	8.16411	2.64372	0.0097902	0.13683	-2.85666
SMARCC2	0.62862	8.81291	4.60683	1.45e-05	0.00456358	2.9407
RXRG	0.628695	6.05896	2.48868	0.0148057	0.168709	-3.20876
HDAC7	0.629134	8.26594	3.45568	0.000864945	0.0391536	-0.736269
HHAT	0.629981	7.85421	2.43217	0.0171432	0.183189	-3.33259
INE1	0.63033	6.49389	2.08822	0.0398207	0.27272	-4.03247
CYFIP2	0.630653	7.90198	2.11168	0.0376987	0.26627	-3.98772
STARD13	0.631054	8.08552	3.03525	0.00320328	0.0808033	-1.88989
HSD17B8	0.631169	8.92901	3.24858	0.00167105	0.0566756	-1.31876
SKAP1	0.631328	8.73868	3.35971	0.00117738	0.0464556	-1.00954
PAK4	0.632494	9.35096	2.61041	0.0107153	0.142232	-2.93383
PEX11A	0.632808	8.04077	2.11231	0.0376438	0.26627	-3.98653
GZMM	0.635089	6.32419	2.00225	0.0484996	0.29831	-4.19258
ZDHHC11	0.63534	7.84155	2.23839	0.0278533	0.231696	-3.73842
CNNM4	0.636773	8.08024	2.38616	0.0192841	0.19378	-3.4316
DDX60	0.637292	8.62365	2.26507	0.0260945	0.224848	-3.68428
NBEAL2	0.638611	8.87103	4.25787	5.37e-05	0.00898745	1.75498
MCM3AP	0.639818	9.544	3.15077	0.00226003	0.0688319	-1.58437
TSTA3	0.639948	9.98969	3.27192	0.00155354	0.0546136	-1.25447
MEIS3P1	0.640215	8.49784	2.88344	0.00500009	0.101993	-2.27759
KCNJ9	0.640356	5.96232	2.47426	0.0153734	0.172941	-3.24059
AC007292.3	0.641185	6.19927	2.06706	0.0418225	0.278073	-4.07245
PLK2	0.641479	9.52582	2.1667	0.0331035	0.249557	-3.88105
ZNF587	0.642399	10.073	3.22676	0.00178845	0.0592473	-1.37858
RABEP1	0.642564	7.15769	2.51635	0.0137689	0.162418	-3.14724
GAK	0.642944	9.28572	3.62418	0.000496755	0.0293357	-0.242874
MYO15B	0.643718	8.73199	2.84417	0.00559668	0.10602	-2.37527
CSH1	0.6452	3.63664	3.77993	0.00029329	0.0230625	0.22796
GLS2	0.64548	6.18668	2.04444	0.0440572	0.284405	-4.11477
SOGA1	0.645593	6.95434	2.5712	0.011905	0.15044	-3.02361
PER2	0.645831	9.2898	3.35396	0.00119914	0.0470333	-1.02574
STK39	0.646429	8.62176	2.6436	0.00979353	0.13683	-2.85695
ARFIP2	0.647239	10.364	4.61635	1.4e-05	0.00456358	2.97381
ATP7B	0.649224	8.32374	3.27714	0.00152835	0.054046	-1.24005
GJB1	0.649757	7.13941	2.38637	0.0192735	0.19378	-3.43114
URB1	0.64981	6.40456	2.12754	0.0363205	0.260558	-3.95722
WDR6	0.649892	10.3624	4.04593	0.000115686	0.0131822	1.06315
TCEAL4	0.650648	10.5768	2.29341	0.0243346	0.217187	-3.62619
COMMD4	0.650949	9.07719	3.10989	0.00255936	0.0731044	-1.69349
VAMP2	0.651059	8.45856	2.62986	0.010166	0.138944	-2.88888
SLC9A3R1	0.651535	10.5646	2.26434	0.0261415	0.22496	-3.68578
ZNF512B	0.651724	7.31052	2.23226	0.0282716	0.23321	-3.75077
TMEM30B	0.651854	9.11731	2.87623	0.00510493	0.103082	-2.29559
LRRC23	0.652374	6.55403	2.04355	0.0441466	0.28451	-4.11642
ISOC1	0.653062	9.40294	2.60842	0.0107727	0.142476	-2.9384
CYP2A7P1	0.653702	3.21544	2.29526	0.0242231	0.216925	-3.62236
MTL5	0.653991	7.63635	2.15378	0.0341365	0.252217	-3.90632
BTRC	0.654297	7.02516	2.23104	0.0283556	0.233294	-3.75323
ACTN3	0.654974	6.78587	3.13523	0.00236971	0.0707556	-1.62596
NAA60	0.654985	8.45871	2.87663	0.00509913	0.103082	-2.2946
ZNF516	0.655277	7.00393	2.36606	0.0202916	0.196063	-3.47433
TCL1A	0.656715	6.99463	2.06309	0.0422074	0.279645	-4.07991
GRTP1	0.656736	4.56572	2.04476	0.0440249	0.284405	-4.11418
ISYNA1	0.657006	9.19338	2.85359	0.00544777	0.105217	-2.35192
SPRED2	0.657507	9.37145	3.44209	0.000903842	0.0399637	-0.7753
PRKCD	0.658407	8.68872	2.10011	0.0387328	0.270312	-4.00985
NPFFR1	0.658944	6.83663	3.01633	0.00338883	0.0834144	-1.93907
HOPX	0.659183	8.59638	2.66505	0.00923676	0.134314	-2.80684
LOC100862671	0.660794	7.74897	2.34544	0.0213735	0.200792	-3.51784
CTSE	0.660846	7.17217	3.11267	0.00253791	0.072768	-1.68611
ABCB1	0.660906	6.50463	2.30768	0.0234883	0.213234	-3.59668
VILL	0.661344	5.57978	2.12336	0.0366803	0.262359	-3.9653
ECI1	0.661996	9.38058	3.46293	0.000844827	0.0390891	-0.71538
BCL3	0.662247	7.91809	2.71608	0.00802575	0.125734	-2.68624
MIR631	0.662288	8.00884	2.38435	0.0193728	0.194139	-3.43545
DFNB31	0.663802	7.84646	2.08739	0.0398977	0.273106	-4.03405
RGS4	0.663901	8.3748	2.01178	0.0474633	0.294377	-4.17512
PTPN3	0.663924	9.41458	2.93737	0.00427581	0.0943533	-2.14167
CDC42BPB	0.665115	8.86051	2.51422	0.0138464	0.162448	-3.152
AKR7A3	0.666726	9.19831	2.36916	0.0201329	0.19559	-3.46775
PIDD1	0.66699	6.65885	2.24852	0.0271737	0.228721	-3.71793
EGR2	0.66831	8.41615	3.05379	0.00303055	0.0786246	-1.84144
RNF25	0.670142	5.70911	2.29494	0.0242424	0.216951	-3.62303
TAF10	0.670235	11.2226	4.99074	3.23e-06	0.00194171	4.30535
ZC2HC1A	0.671522	8.39395	3.1623	0.00218166	0.0669075	-1.55337
GALNT10	0.672382	7.9963	2.09639	0.0390706	0.270952	-4.01694
CCND1	0.673584	8.69737	2.09485	0.0392105	0.271016	-4.01986
HN1L	0.674025	8.37177	3.34698	0.00122606	0.0473861	-1.04538
EGFL7	0.674451	8.15168	3.11594	0.00251283	0.0725209	-1.6774
SALL2	0.678115	8.75036	3.61181	0.000517692	0.0296146	-0.279684
KIF13B	0.679543	8.8557	2.68165	0.00882562	0.131371	-2.76781
COQ7	0.679938	6.58529	2.525	0.0134587	0.160412	-3.1279
CD79A	0.680929	7.55965	2.03581	0.0449359	0.287077	-4.1308
KCTD3	0.681626	8.59749	2.41046	0.0181253	0.187465	-3.3795
PALM	0.682129	8.28934	3.95091	0.000161978	0.0163437	0.760451
FRY	0.68271	8.15094	2.44083	0.0167646	0.180746	-3.31376
NR4A1	0.683334	9.20836	2.07577	0.0409879	0.276135	-4.05603
ITIH4	0.684447	4.66183	3.61372	0.000514404	0.0295933	-0.274003
TPD52	0.684803	10.5292	2.35043	0.0211073	0.199311	-3.50735
HIST1H2APS4	0.684827	3.61348	2.46276	0.0158401	0.175208	-3.26587
PDGFB	0.68484	7.4208	2.74468	0.00741211	0.121012	-2.61782
RARA	0.685779	9.27349	2.5121	0.0139241	0.162874	-3.15674
FBXL6	0.686306	8.73019	3.71425	0.000366883	0.0252976	0.0276938
NFATC4	0.687124	7.82866	2.28724	0.0247084	0.218605	-3.63889
ACACB	0.691768	5.15085	2.34469	0.0214139	0.200963	-3.51942
RAPGEF6	0.69237	6.66014	2.40259	0.0184937	0.18979	-3.39643
ASPSCR1	0.693697	8.09382	3.28305	0.0015003	0.0534527	-1.22371
GFI1	0.693847	4.74261	2.4768	0.0152721	0.172536	-3.235
MANSC1	0.694652	8.59256	3.27696	0.00152922	0.054046	-1.24055
ALAD	0.694693	8.15379	3.5787	0.000577905	0.0314352	-0.377728
TOM1L2	0.697399	6.2918	2.59423	0.0111924	0.145469	-2.97101
MIR7109	0.702589	8.59401	4.0034	0.000134571	0.014823	0.927092
ZAP70	0.702954	6.44773	2.1275	0.0363244	0.260558	-3.95731
RAB11FIP1	0.704117	9.01151	2.3611	0.0205471	0.197324	-3.48482
SERPINI1	0.70451	7.89989	2.23018	0.0284152	0.233294	-3.75497
RAB17	0.704541	8.82755	2.40625	0.0183216	0.188756	-3.38856
FBXL7	0.705124	8.97146	2.93942	0.00425034	0.0942633	-2.13647
LOC100272216	0.705343	9.94307	2.91871	0.00451467	0.0973489	-2.18892
H2AFJ	0.707105	6.92875	2.33957	0.0216909	0.202479	-3.53018
CCDC101	0.707527	8.11961	3.75206	0.00032261	0.0239565	0.142689
ICOS	0.707602	3.58891	2.0232	0.0462475	0.28999	-4.15412
AQP5	0.709388	4.65686	2.16026	0.0336155	0.250892	-3.89368
HMGN1	0.710133	12.3084	3.45773	0.000859205	0.039142	-0.730359
ABCG1	0.710536	7.92068	2.83013	0.00582534	0.108943	-2.40992
GADD45G	0.71141	7.14698	2.35719	0.0207507	0.198038	-3.49308
SYNE1	0.711448	7.67339	2.16999	0.0328454	0.249112	-3.87461
ECHDC2	0.711948	10.2294	2.87072	0.00518656	0.103802	-2.30934
UGCG	0.712132	10.0049	2.30184	0.0238315	0.214774	-3.60878
EBI3	0.713594	5.44498	2.64846	0.0096647	0.136788	-2.84562
LRRC17	0.715901	8.25931	2.47015	0.0155386	0.173764	-3.24963
CANT1	0.718359	9.56843	2.251	0.0270094	0.228267	-3.7129
PTPRF	0.72118	10.4811	3.13657	0.0023601	0.0707388	-1.6224
TCR_alpha	0.722431	5.79152	2.8178	0.00603323	0.111691	-2.44024
PAQR6	0.723015	8.62078	2.77582	0.00679299	0.1183	-2.54266
NRIP1	0.724841	10.2332	2.85383	0.00544407	0.105217	-2.35133
POLM	0.725222	7.00335	2.26015	0.0264118	0.22566	-3.69433
HEXIM1	0.726105	8.63552	3.93347	0.000172215	0.0166879	0.705397
GUSBP11	0.726302	11.1099	2.12933	0.036168	0.260492	-3.95377
ABCB8	0.730214	5.53506	2.00264	0.0484568	0.29831	-4.19187
CHKB_CPT1B	0.730831	8.63387	2.95311	0.00408349	0.0926656	-2.10162
SH3BGRL	0.731413	10.2935	2.88542	0.00497151	0.101724	-2.27262
PLXNB1	0.731882	7.25554	2.78216	0.00667296	0.117919	-2.52728
SNRPN	0.731953	11.2175	3.55195	0.000631335	0.0327985	-0.456458
CD7	0.732015	5.69771	2.18291	0.0318467	0.246559	-3.84917
IHH	0.73412	6.22011	2.89989	0.00476803	0.099094	-2.23635
C11orf80	0.73444	7.92792	2.37842	0.0196667	0.194141	-3.44809
MEGF9	0.736735	9.48102	2.96087	0.00399164	0.0917592	-2.08182
C11orf63	0.737538	6.50361	2.12174	0.0368197	0.262787	-3.96841
TRIL	0.739316	8.43669	2.39114	0.019041	0.19262	-3.42094
CADPS2	0.740875	8.93877	2.97739	0.0038025	0.0894332	-2.03953
BCL2	0.741024	4.76713	2.15055	0.0343992	0.253167	-3.91262
DUSP2	0.74151	6.96914	2.06613	0.0419117	0.27827	-4.07418
SRRM2	0.742601	10.6285	4.75376	8.22e-06	0.00310496	3.45597
MCCC2	0.743379	10.8128	2.69084	0.00860535	0.129776	-2.74612
SH3BP1	0.744303	6.42488	2.45753	0.016056	0.176123	-3.27731
SPATA2	0.744357	7.02453	2.179	0.0321461	0.247261	-3.85688
SHARPIN	0.745201	7.3567	2.02696	0.0458532	0.289164	-4.14718
IL5	0.745424	5.17038	2.4233	0.0175384	0.184635	-3.35179
SPAG1	0.746298	6.84033	3.22386	0.00180459	0.0596328	-1.38649
TTC9	0.747302	6.61405	2.33432	0.0219781	0.204294	-3.54118
CIITA	0.747811	6.87797	3.02265	0.0033257	0.0824515	-1.92265
CD3D	0.747844	8.78124	2.27787	0.0252861	0.22174	-3.65812
SPPL2B	0.749572	4.01059	2.90882	0.00464621	0.0984929	-2.21388
EPS8L2	0.750159	9.22684	2.85313	0.00545496	0.105217	-2.35306
SYCP2	0.750979	7.65203	2.07488	0.0410724	0.276174	-4.05771
IPW	0.751053	8.29829	3.69735	0.000388485	0.025675	-0.023433
MS4A2	0.75138	6.15846	2.14004	0.0352661	0.256125	-3.93306
WFS1	0.752565	9.6354	4.93892	3.97e-06	0.00206633	4.11776
LSR	0.753131	9.6025	2.09859	0.0388704	0.270415	-4.01275
PFKFB2	0.755624	5.12486	2.69359	0.00854038	0.129309	-2.73962
KLHL26	0.755736	7.24383	3.07161	0.00287279	0.0766599	-1.79467
LRBA	0.759737	9.83756	3.63277	0.000482697	0.0293216	-0.217272
APOL3	0.759791	9.25646	3.56951	0.000595749	0.0319863	-0.404809
SLC29A3	0.760177	8.49138	3.40834	0.00100773	0.0424447	-0.871771
SPINT1	0.760762	10.0998	3.25628	0.00163142	0.0558656	-1.29761
SIGIRR	0.761931	8.25652	3.23554	0.00174033	0.05809	-1.35455
NME5	0.762083	7.3894	2.30627	0.0235707	0.213689	-3.5996
RBM47	0.762496	10.6391	3.70627	0.000376935	0.025675	0.00353501
CACNA1D	0.763848	7.75461	2.90746	0.00466459	0.0984929	-2.2173
GPRC5C	0.765115	7.76202	2.03217	0.0453117	0.28767	-4.13755
C1orf115	0.765335	8.79904	2.1998	0.030581	0.242483	-3.81571
GREM2	0.766126	5.6748	2.19708	0.0307816	0.243198	-3.82111
BCL9	0.768399	8.17315	4.2043	6.53e-05	0.00970507	1.578
TNFSF10	0.768467	9.72012	2.04521	0.0439791	0.284405	-4.11333
MYL5	0.769062	7.73926	4.95976	3.66e-06	0.00206633	4.19306
CAP2	0.769264	8.79556	2.71416	0.00806848	0.125894	-2.6908
ZMIZ2	0.771873	7.1763	2.6515	0.00958488	0.136788	-2.83852
DUSP5	0.772576	9.69276	3.61948	0.000504615	0.0293357	-0.256874
NEBL	0.773444	9.98195	2.47508	0.0153405	0.17291	-3.23878
MYLIP	0.77394	8.98072	3.01044	0.00344852	0.0839458	-1.95431
CLEC3B	0.779018	7.43087	2.28571	0.0248018	0.219102	-3.64202
KRT8P17	0.779601	4.71428	2.06748	0.0417815	0.278066	-4.07165
SCNN1D	0.779709	6.15926	2.49691	0.0144904	0.166696	-3.19053
DNASE2B	0.780929	5.3617	2.29179	0.0244318	0.217745	-3.62951
SIRT3	0.783548	7.70499	3.17288	0.00211199	0.0663096	-1.52486
RAB33B	0.784392	7.49014	4.51461	2.06e-05	0.00567452	2.622
FRZB	0.787485	7.83772	3.09927	0.00264301	0.0741728	-1.72167
KDM4B	0.788699	9.22573	2.6261	0.0102701	0.139661	-2.89759
GFER	0.789462	7.14238	2.59055	0.0113036	0.146338	-2.97944
CCNG2	0.789595	10.1232	3.4541	0.000869371	0.0392196	-0.740798
COX6C	0.790602	13.7619	3.51392	0.000715406	0.0354827	-0.56766
TMEM62	0.791044	8.73227	3.48632	0.000782921	0.0372254	-0.647803
PRR15L	0.792099	9.40062	3.30968	0.00137973	0.0508002	-1.14974
CBX7	0.793657	8.41816	3.59011	0.000556444	0.0306461	-0.344017
QTRT1	0.794179	8.12411	2.71986	0.00794201	0.125337	-2.67722
GAS2L1	0.79483	5.43748	2.44786	0.0164631	0.178515	-3.29845
PRSS8	0.79506	10.0018	2.35384	0.0209269	0.199001	-3.50017
FA2H	0.795158	7.30269	2.9972	0.00358648	0.0863498	-1.98854
TPBG	0.796551	11.1362	3.28581	0.00148735	0.0532672	-1.21606
CCNO	0.797601	7.79993	2.56845	0.0119927	0.15097	-3.02986
IRS1	0.799858	8.16393	2.13877	0.0353713	0.256748	-3.93551
GZMK	0.800374	7.785	1.99454	0.0493517	0.300752	-4.20664
SCYL3	0.801043	8.45178	3.67698	0.000416128	0.0264302	-0.0848297
NME3	0.801654	9.51909	2.59067	0.0113	0.146338	-2.97917
NBEA	0.803456	7.23783	3.49485	0.000761438	0.036855	-0.623084
IRF7	0.803866	9.73127	3.2854	0.00148928	0.0532672	-1.2172
BSPRY	0.805188	9.03645	2.74171	0.0074738	0.121163	-2.62495
JUP	0.805207	10.9209	3.11339	0.00253237	0.072768	-1.68419
BZRAP1	0.805756	7.67254	4.11611	9e-05	0.011324	1.28974
IL18RAP	0.806868	6.17638	2.50475	0.0141955	0.164737	-3.17311
BAI2	0.808738	7.76618	2.54197	0.0128677	0.156761	-3.08976
NKAIN1	0.810994	8.00623	2.29564	0.0242004	0.216868	-3.62158
TSPAN13	0.81182	11.8489	2.75743	0.00715277	0.119225	-2.58715
SMPD3	0.812148	6.24381	2.36028	0.0205897	0.197324	-3.48656
SRD5A3	0.815483	5.0119	1.99606	0.0491826	0.300414	-4.20387
POLR2L	0.816461	5.30525	2.60821	0.0107789	0.142476	-2.93889
SEMA3F	0.817012	7.22966	2.76431	0.00701618	0.118548	-2.57053
DMPK	0.818015	6.55487	2.78959	0.0065347	0.11704	-2.50921
IL6ST	0.819685	7.51434	2.42843	0.0173087	0.184357	-3.34069
KCTD13	0.819829	8.29513	3.29486	0.00144565	0.0522094	-1.19096
TNXA	0.822675	7.42605	2.04107	0.0443987	0.285418	-4.12104
DENND2D	0.825367	9.21823	3.46597	0.000836545	0.0389945	-0.706634
HTR1E	0.832105	5.20001	2.04805	0.0436934	0.283803	-4.10804
TCEAL1	0.8335	9.09267	3.24836	0.00167223	0.0566756	-1.31938
P4HTM	0.833506	10.145	3.52683	0.000685733	0.0342038	-0.529992
DIO1	0.834152	6.98994	2.38031	0.0195724	0.194141	-3.44406
TMEM144	0.836902	3.21424	2.15422	0.0341009	0.252217	-3.90547
MSL1	0.837054	10.8738	3.3234	0.0013212	0.0495064	-1.11145
RPARP_AS1	0.839546	2.5385	2.10672	0.0381393	0.267583	-3.99723
ST6GALNAC2	0.840243	9.17023	2.63892	0.00991892	0.136906	-2.86784
EPCAM	0.84119	11.1405	2.44023	0.016791	0.180883	-3.31508
FBXL8	0.84164	4.64351	2.32802	0.0223275	0.206381	-3.55436
MAGED2	0.841878	11.0532	2.62714	0.0102411	0.13941	-2.89517
CORIN	0.843496	5.90275	2.41957	0.0177074	0.185311	-3.35987
TPO	0.84445	4.17108	2.45908	0.0159917	0.175605	-3.27392
SF3A2	0.844842	7.86283	2.76496	0.00700332	0.118548	-2.56895
KIAA0040	0.847566	9.1489	3.94548	0.000165104	0.0164086	0.743278
ELOVL5	0.851274	11.8671	3.07413	0.00285117	0.0763854	-1.78806
ESRP2	0.851801	9.11071	3.06096	0.00296619	0.0778925	-1.82266
TFAP2A	0.852327	10.9513	2.98035	0.00376948	0.0888146	-2.03193
EGOT	0.852873	6.0045	2.34924	0.0211706	0.199311	-3.50986
VAMP1	0.853998	7.11609	3.27277	0.00154942	0.0546136	-1.25213
PLAT	0.855333	9.7513	2.43326	0.0170951	0.182966	-3.33022
ROGDI	0.855646	9.54499	4.38142	3.4e-05	0.00749083	2.1684
TPSB2	0.857681	8.91545	2.58281	0.0115407	0.147947	-2.99714
HIST2H2AA3	0.859392	12.4465	2.39014	0.0190895	0.192762	-3.42308
FUT8	0.861806	8.87462	3.61865	0.000506018	0.0293357	-0.259349
MCF2L_AS1	0.862927	5.78791	2.26312	0.0262197	0.22534	-3.68826
ABCA6	0.864645	5.93838	2.22736	0.0286104	0.23443	-3.76064
GSTM3	0.864662	10.7925	2.42386	0.0175134	0.184635	-3.35059
SLC1A4	0.866457	9.3654	3.18811	0.00201538	0.0641911	-1.4837
ARHGAP35	0.868182	7.09605	2.81963	0.00600186	0.111266	-2.43574
CD8B	0.871235	7.16043	2.92267	0.00446298	0.0967076	-2.17892
CARD14	0.873304	5.14369	2.9503	0.00411725	0.0930004	-2.10879
FAM110B	0.873649	7.47244	2.26348	0.0261966	0.225287	-3.68753
SPATA20	0.873977	9.85939	3.16672	0.0021523	0.0669075	-1.54147
TRIB1	0.875374	10.5028	3.97952	0.000146439	0.0152563	0.85109
HSPB8	0.875727	8.70526	2.2387	0.0278326	0.231696	-3.7378
SOX13	0.876015	8.69864	3.93808	0.000169449	0.0166879	0.719942
RAPGEFL1	0.876739	4.68724	2.22282	0.0289272	0.235762	-3.76975
METRN	0.876958	9.16399	2.53155	0.0132276	0.158951	-3.1132
PINLYP	0.877647	5.68887	2.60985	0.0107315	0.142276	-2.93513
ADH6	0.878939	4.48294	2.40692	0.01829	0.188579	-3.38712
CTSW	0.884567	5.62154	2.08197	0.0404034	0.274453	-4.04432
MISP	0.885939	8.74402	2.51773	0.0137191	0.162068	-3.14416
RNF43	0.886126	7.90194	3.43897	0.000913015	0.0400938	-0.784257
MAST4	0.887666	8.81043	3.72805	0.000350087	0.0248601	0.0695864
NOVA1	0.888641	7.77012	2.65613	0.00946466	0.135982	-2.82772
SH3GLB2	0.888737	8.99029	3.64545	0.000462634	0.0284423	-0.179399
DNASE1L2	0.888786	5.69503	3.18676	0.00202382	0.0643049	-1.48737
KRT20	0.891627	5.56655	2.63159	0.0101183	0.138594	-2.88485
CBX4	0.89316	7.96083	2.96728	0.00391721	0.0907673	-2.06542
EGR3	0.89323	8.48097	2.64665	0.00971238	0.136788	-2.84983
ERBB4	0.896545	5.9719	2.78598	0.00660159	0.117127	-2.518
GRPR	0.896766	7.50409	3.12942	0.002412	0.0711647	-1.64148
GPD1L	0.897749	9.64047	2.87721	0.00509063	0.103082	-2.29316
NUP210	0.90455	7.23175	2.57341	0.0118346	0.149981	-3.01856
ITGA3	0.906179	7.02871	2.43664	0.0169468	0.182116	-3.32287
GSTZ1	0.90636	7.11468	2.81366	0.00610458	0.112539	-2.45041
CHD3	0.906647	7.72188	3.42924	0.000942167	0.0407625	-0.812132
CHRD	0.909677	7.92368	2.5162	0.0137744	0.162418	-3.14758
HIST2H2BE	0.913524	10.2594	2.68333	0.00878503	0.131015	-2.76385
ITM2A	0.915426	8.37005	3.11297	0.00253562	0.072768	-1.68532
SMA4	0.915895	8.00693	2.87595	0.00510904	0.103082	-2.29629
CLDN7	0.918202	10.1882	3.46259	0.000845777	0.0390891	-0.716378
ALCAM	0.918967	9.16315	2.16051	0.0335955	0.250885	-3.89319
ITPR1	0.919908	8.18383	2.90807	0.0046563	0.0984929	-2.21576
ACADSB	0.921428	6.54919	2.09486	0.0392104	0.271016	-4.01986
TCL1B	0.922298	5.23883	3.60594	0.000527915	0.0296935	-0.297115
EIF2AK1	0.922744	7.23418	2.63868	0.0099254	0.136906	-2.8684
DGKD	0.927337	9.2279	3.63222	0.000483591	0.0293216	-0.218922
CORO2B	0.927658	5.81982	2.83002	0.00582713	0.108943	-2.41019
LAMA5	0.929509	9.73818	4.31955	4.28e-05	0.00785555	1.96048
WWP1	0.930648	7.59092	3.16366	0.00217262	0.0669075	-1.54973
CYB5A	0.93328	10.9036	3.25989	0.00161314	0.0557397	-1.28767
SLC7A8	0.936896	9.35691	2.45496	0.0161636	0.176426	-3.28295
BCL7A	0.937538	7.96887	4.41368	3.01e-05	0.00686892	2.27753
HIST1H2BD	0.938163	10.6353	3.03171	0.00323724	0.0813882	-1.89911
MIR6840	0.938986	10.1485	4.28066	4.94e-05	0.00859108	1.83071
CNTNAP2	0.9397	4.43551	2.16775	0.0330208	0.249348	-3.87899
CYP21A1P	0.940124	5.99898	2.74311	0.00744469	0.121038	-2.62159
HIP1R	0.940895	8.28169	2.70043	0.00838068	0.128874	-2.72341
CILP	0.944379	10.1883	2.53768	0.0130148	0.157681	-3.09942
AZU1	0.945514	5.4995	2.48239	0.0150509	0.170353	-3.22266
PLEKHA6	0.946769	7.51152	3.43717	0.00091833	0.0401347	-0.789405
ZNF428	0.948514	7.05978	2.66615	0.00920892	0.134205	-2.80425
LINC00472	0.948699	5.36512	2.6365	0.00998432	0.137186	-2.87346
GS1_124K5.9	0.949045	5.72244	2.94312	0.00420464	0.0941981	-2.12706
LOC100652777	0.951205	7.02018	3.5549	0.000625227	0.032794	-0.447805
MMP11	0.951485	9.34971	2.44885	0.016421	0.178204	-3.29629
PRKAR2B	0.951746	8.92923	3.50636	0.000733337	0.0360806	-0.589666
TOB1	0.951858	10.5902	3.83233	0.00024491	0.0207631	0.389435
CHRDL1	0.953115	7.6249	2.83747	0.00570464	0.107413	-2.39181
GOLGA2P5	0.955396	6.75539	3.0418	0.00314118	0.0798128	-1.87278
VIPR1	0.967598	7.8539	2.65875	0.00939702	0.135452	-2.82157
PNPLA2	0.969468	8.61628	4.29952	4.61e-05	0.00823082	1.89353
ARHGAP8	0.970058	9.49018	2.41339	0.01799	0.187006	-3.3732
TPSAB1	0.9702	8.96777	2.12721	0.0363495	0.260558	-3.95788
AMIGO2	0.975946	9.14168	2.86998	0.00519754	0.103802	-2.31118
MATN3	0.976781	5.7905	2.2396	0.0277713	0.231696	-3.73597
BLNK	0.977378	8.94842	4.60895	1.44e-05	0.00456358	2.94808
FAAH	0.978342	8.305	3.7986	0.000275097	0.0227265	0.285299
ZNF652	0.978687	7.612	2.66925	0.00913113	0.133808	-2.79698
CAMK2B	0.98329	6.25483	2.74829	0.00733774	0.120335	-2.60914
ATP2C2	0.984256	7.60954	2.34454	0.0214221	0.200963	-3.51974
DNAJC17	0.985468	6.85112	3.76853	0.000304967	0.0234227	0.193012
OXLD1	0.986724	7.37237	2.57132	0.0119009	0.15044	-3.02332
PTPRCAP	0.988689	6.89775	2.45496	0.0161637	0.176426	-3.28295
C9orf116	0.988922	4.96104	2.61798	0.0104983	0.140938	-2.91636
ZMYND10	0.99705	5.91123	3.00844	0.00346904	0.0842901	-1.95949
PPDPF	0.999479	10.7008	3.29543	0.00144305	0.0522094	-1.18937
FAIM3	0.999837	8.75177	4.15935	7.69e-05	0.0104852	1.43058
STMN2	1.00436	4.49039	2.39332	0.018936	0.192492	-3.4163
ZNF580	1.00475	9.16844	4.12806	8.62e-05	0.0111653	1.32859
AHSA2	1.00504	8.24855	3.99659	0.000137859	0.0148768	0.905381
TP53I11	1.00845	8.0334	3.25786	0.00162339	0.0557397	-1.29325
NAIP	1.00896	7.50624	2.35799	0.0207089	0.197925	-3.49139
MYLK3	1.01026	4.45634	2.68578	0.0087259	0.130565	-2.75806
TBX3	1.01395	8.62052	2.6679	0.00916476	0.133856	-2.80013
COL4A5	1.016	8.80726	2.62952	0.0101753	0.138944	-2.88966
MYO5C	1.01884	10.626	5.15556	1.67e-06	0.00122408	4.90848
IDUA	1.01909	5.53581	2.69108	0.00859972	0.129776	-2.74556
ESPN	1.02148	6.20942	3.03933	0.00316443	0.0799761	-1.87923
JUND	1.02463	8.72325	3.24169	0.00170733	0.0572779	-1.33769
C14orf79	1.02642	7.03119	3.86856	0.000216017	0.0191659	0.501992
NELL2	1.02711	8.79019	2.7707	0.00689153	0.118548	-2.55508
RASSF7	1.02861	8.64937	3.86211	0.000220915	0.0193381	0.481882
DOC2A	1.02897	6.65827	2.85801	0.00537932	0.105066	-2.34097
CST2	1.03002	7.65676	3.36896	0.00114316	0.0458142	-0.983442
OLFM1	1.03119	6.27293	2.22684	0.0286466	0.234447	-3.76168
PRLR	1.03658	6.20802	3.71225	0.000369378	0.0252976	0.0216344
AP1G2	1.03892	9.08351	4.42726	2.86e-05	0.00664272	2.32359
PTPRN2	1.03953	5.69257	2.05392	0.0431076	0.282613	-4.09707
ATP2A3	1.04361	5.28234	2.23863	0.0278371	0.231696	-3.73794
TCRDV2	1.04439	6.60854	2.79675	0.00640389	0.115953	-2.49176
DHCR24	1.04552	11.0467	2.98137	0.00375809	0.0888146	-2.02929
SLC19A2	1.04635	9.23929	3.30854	0.00138466	0.0508401	-1.15289
FAM174B	1.0488	8.33174	3.94684	0.000164313	0.0164086	0.747592
DHX58	1.04894	6.40627	2.96981	0.00388819	0.0903236	-2.05895
DLG5	1.04913	10.3187	3.86852	0.000216048	0.0191659	0.501864
IGLJ3	1.04989	9.38147	2.17812	0.0322135	0.247261	-3.85861
DCXR	1.05143	10.572	3.61341	0.000514938	0.0295933	-0.274929
EPHX2	1.05297	7.20724	2.38568	0.0193076	0.19378	-3.43262
LRIG1	1.05386	10.1085	3.74484	0.000330656	0.0240439	0.120653
C6orf211	1.0559	9.01781	3.0895	0.00272213	0.0747254	-1.74751
CELSR2	1.05848	9.45771	4.10429	9.39e-05	0.0114894	1.25141
NAG18	1.06448	2.79898	2.79442	0.00644621	0.116269	-2.49744
FMO5	1.06725	7.34138	2.42062	0.0176595	0.185035	-3.35759
PCGF2	1.06894	9.03242	4.16288	7.6e-05	0.0104596	1.44213
AREG	1.0729	7.96779	2.01256	0.0473803	0.294024	-4.1737
EPN3	1.07393	7.0694	2.45398	0.0162045	0.176434	-3.28508
CIRBP	1.07529	10.8663	4.16326	7.59e-05	0.0104596	1.44337
SLC37A1	1.077	6.82695	2.86727	0.00523818	0.104227	-2.31793
PBLD	1.07707	7.42778	4.47842	2.36e-05	0.00602175	2.49797
KRT8	1.07709	11.9073	3.78491	0.000288327	0.0230625	0.243238
CSF3R	1.07723	7.31371	3.09434	0.00268265	0.0745245	-1.73471
[truncated: 180 more rows]
