# Supplementary material for: Multi-Omics Profiling Suggesting Intratumoral Mast Cells as Predictive Index of Breast Cancer Lung Metastasis
Source: Front Oncol. 2022 Jan 17;11:788778. doi: 10.3389/fonc.2021.788778 (PMC8801492; doi:10.3389/fonc.2021.788778)
Supplement: Supplementary file 12 [file DataSheet_5.xlsx]

## Sheet: GSE2603
Table S5: Mast cell fractions of GSE2603
Patient	Mast cell fraction	Mast cell category (0=low, 1=high)
GSM50034	0.0197	1
GSM50035	0.015	1
GSM50036	0.0376	1
GSM50037	0.0188	1
GSM50038	0.0665	1
GSM50039	0.048	1
GSM50040	0.0067	0
GSM50042	0.0076	1
GSM50043	0.0154	1
GSM50044	0.0196	1
GSM50045	0	0
GSM50046	0.0129	1
GSM50047	0.0345	1
GSM50048	0.0027	0
GSM50049	0.0314	1
GSM50051	0.0394	1
GSM50052	0.0147	1
GSM50053	0	0
GSM50054	0.0235	1
GSM50059	0.0475	1
GSM50060	0.0225	1
GSM50061	0.0361	1
GSM50062	0.0175	1
GSM50063	0.0199	1
GSM50064	0	0
GSM50065	0.015	1
GSM50066	0.0397	1
GSM50067	0.0075	0
GSM50068	0.0358	1
GSM50069	0	0
GSM50070	0	0
GSM50071	0.0506	1
GSM50072	0.0194	1
GSM50073	0.0234	1
GSM50074	0.0434	1
GSM50075	0.0617	1
GSM50078	0.0121	1
GSM50079	0.0115	1
GSM50080	0.0311	1
GSM50081	0.028	1
GSM50082	0.0183	1
GSM50083	0.0458	1
GSM50084	0.021	1
GSM50085	0.0216	1
GSM50086	0.0198	1
GSM50087	0.0271	1
GSM50089	0.0403	1
GSM50090	0.0423	1
GSM50091	0.0353	1
GSM50092	0.0185	1
GSM50093	0.013	1
GSM50094	0.0063	0
GSM50095	0.0396	1
GSM50096	0	0
GSM50097	0.0351	1
GSM50098	0.0511	1
GSM50099	0.0309	1
GSM50100	0.0276	1
GSM50101	0.0335	1
GSM50102	0.0368	1
GSM50103	0.0012	0
GSM50104	0.0248	1
GSM50105	0.0253	1
GSM50106	0.0289	1
GSM50107	0.019	1
GSM50108	0.022	1
GSM50110	0.007	0
GSM50111	0.0265	1
GSM50112	0	0
GSM50114	0.0477	1
GSM50115	0.0251	1
GSM50116	0	0
GSM50118	0.0291	1
GSM50119	0.0013	0
GSM50120	0.0187	1
GSM50121	0.0298	1
GSM50122	0.042	1
GSM50123	0.038	1
GSM50127	0.0011	0
GSM50128	0.0235	1
GSM50130	0.0197	1
GSM50131	0.0332	1

## Sheet: GSE5327
Table S5: Mast cell fractions of GSE5327
Patient	Mast cell fraction	Mast cell category (0=low, 1=high)
GSM120649	0.0104	1
GSM120651	0.0207	1
GSM120652	0	0
GSM120653	0.0213	1
GSM120654	0.0501	1
GSM120655	0	0
GSM120656	0	0
GSM120657	0.0199	1
GSM120658	0.003	0
GSM120659	0.0126	1
GSM120660	0	0
GSM120661	0	0
GSM120662	0.0135	1
GSM120663	0.0086	0
GSM120664	0.0176	1
GSM120665	0.0086	0
GSM120666	0.024	1
GSM120667	0.0225	1
GSM120668	0	0
GSM120669	0.0348	1
GSM120670	0.0139	1
GSM120671	0.0089	0
GSM120672	0.005	0
GSM120673	0	0
GSM120674	0.0106	1
GSM120675	0.0255	1
GSM120676	0	0
GSM120677	0.0023	0
GSM120678	0.0297	1
GSM120679	0	0
GSM120680	0.0067	0
GSM120681	0	0
GSM120682	0.0206	1
GSM120683	0.0145	1
GSM120684	0	0
GSM120685	0.0156	1
GSM120686	0.0242	1
GSM120687	0	0
GSM120688	0.0059	0
GSM120689	0.0347	1
GSM120690	0.0183	1
GSM120691	0.0342	1
GSM120692	0.0256	1
GSM120693	0.0152	1
GSM120694	0	0
GSM120695	0.0069	0
GSM120696	0	0
GSM120697	0.015	1
GSM120698	0.0172	1
GSM120699	0	0
GSM120700	0.0247	1
GSM120701	0.0215	1
GSM120702	0	0
GSM120703	0.0322	1
GSM120704	0.0254	1
GSM120705	0	0
GSM120706	0.0138	1
GSM120707	0	0

## Sheet: BRCA
Table S5: Mast cell fractions of BRCA
Patient	Mast cell fraction	Mast cell category (0=low, 1=high)
TCGA 3C AALK 01	0.0345	0
TCGA 5L AAT0 01	0.0393	1
TCGA 5L AAT1 01	0.0393	1
TCGA A1 A0SB 01	0.0239	0
TCGA A1 A0SD 01	0.032	0
TCGA A1 A0SE 01	0.0403	1
TCGA A1 A0SF 01	0.0264	0
TCGA A1 A0SH 01	0.0495	1
TCGA A1 A0SM 01	0.0323	0
TCGA A1 A0SP 01	0.0226	0
TCGA A2 A04N 01	0.0432	1
TCGA A2 A04P 01	0.0076	0
TCGA A2 A04Q 01	0.0222	0
TCGA A2 A04R 01	0.0394	1
TCGA A2 A04T 01	0.0174	0
TCGA A2 A04U 01	0	0
TCGA A2 A04X 01	0.0348	1
TCGA A2 A0CP 01	0.0408	1
TCGA A2 A0CQ 01	0.0289	0
TCGA A2 A0CR 01	0.0193	0
TCGA A2 A0CT 01	0.0427	1
TCGA A2 A0CZ 01	0.0459	1
TCGA A2 A0D0 01	0.0135	0
TCGA A2 A0D1 01	0.0135	0
TCGA A2 A0D2 01	0.02	0
TCGA A2 A0D3 01	0.0352	1
TCGA A2 A0EM 01	0.035	1
TCGA A2 A0EN 01	0.0386	1
TCGA A2 A0EO 01	0.0347	0
TCGA A2 A0EP 01	0.0337	0
TCGA A2 A0EQ 01	0.037	1
TCGA A2 A0ES 01	0.038	1
TCGA A2 A0EU 01	0.0404	1
TCGA A2 A0EV 01	0.0425	1
TCGA A2 A0EX 01	0.0394	1
TCGA A2 A0SU 01	0.0307	0
TCGA A2 A0T4 01	0.0382	1
TCGA A2 A0T5 01	0.0315	0
TCGA A2 A0T6 01	0.066	1
TCGA A2 A0T7 01	0.0452	1
TCGA A2 A0YD 01	0.0437	1
TCGA A2 A0YF 01	0.0296	0
TCGA A2 A0YI 01	0.051	1
TCGA A2 A0YK 01	0.0407	1
TCGA A2 A0YM 01	0.0264	0
TCGA A2 A1FV 01	0.0397	1
TCGA A2 A1FZ 01	0.0379	1
TCGA A2 A259 01	0.058	1
TCGA A2 A25A 01	0.0402	1
TCGA A2 A25F 01	0.043	1
TCGA A2 A3XS 01	0.0185	0
TCGA A2 A3XV 01	0.0125	0
TCGA A2 A3XY 01	0.0156	0
TCGA A2 A3XZ 01	0.019	0
TCGA A2 A4RX 01	0.018	0
TCGA A2 A4S0 01	0.0445	1
TCGA A2 A4S1 01	0.0247	0
TCGA A7 A0CD 01	0.0425	1
TCGA A7 A0CE 01	0.003	0
TCGA A7 A0CG 01	0.0399	1
TCGA A7 A0CH 01	0.045	1
TCGA A7 A0CJ 01	0.024	0
TCGA A7 A0D9 01	0.0348	1
TCGA A7 A0DA 01	0.0186	0
TCGA A7 A0DB 01	0.041	1
TCGA A7 A13D 01	0.001	0
TCGA A7 A13E 01	0.0238	0
TCGA A7 A26F 01	0.0285	0
TCGA A7 A26G 01	0.0398	1
TCGA A7 A26I 01	0.0224	0
TCGA A7 A26J 01	0.0394	1
TCGA A7 A3IY 01	0.0326	0
TCGA A7 A3IZ 01	0.0597	1
TCGA A7 A3J0 01	0.0291	0
TCGA A7 A3J1 01	0.0362	1
TCGA A7 A4SC 01	0.025	0
TCGA A7 A4SD 01	0.0236	0
TCGA A7 A4SE 01	0.0209	0
TCGA A7 A4SF 01	0.0319	0
TCGA A7 A56D 01	0.0002	0
TCGA A7 A5ZV 01	0.0169	0
TCGA A7 A6VV 01	0.0154	0
TCGA A7 A6VW 01	0	0
TCGA A7 A6VX 01	0.0363	1
TCGA A8 A06O 01	0.041	1
TCGA A8 A06Z 01	0.0225	0
TCGA A8 A076 01	0.0396	1
TCGA A8 A07B 01	0.0322	0
TCGA A8 A07C 01	0.0154	0
TCGA A8 A07O 01	0.0234	0
TCGA A8 A07S 01	0.0419	1
TCGA A8 A07Z 01	0.0295	0
TCGA A8 A08A 01	0.0329	0
TCGA A8 A08B 01	0.0258	0
TCGA A8 A08G 01	0.0383	1
TCGA A8 A08I 01	0.0466	1
TCGA A8 A093 01	0.0373	1
TCGA A8 A095 01	0.0348	1
TCGA A8 A09I 01	0.0227	0
TCGA A8 A0A1 01	0.055	1
TCGA A8 A0A2 01	0.0411	1
TCGA A8 A0A4 01	0.0365	1
TCGA A8 A0A9 01	0.0437	1
TCGA A8 A0AB 01	0.0355	1
TCGA A8 A0AD 01	0.0478	1
TCGA AC A2FB 01	0.0508	1
TCGA AC A2QH 01	0.0246	0
TCGA AC A3QQ 01	0.0209	0
TCGA AC A3TN 01	0.0246	0
TCGA AC A3W5 01	0.0326	0
TCGA AC A3YJ 01	0.0312	0
TCGA AC A4ZE 01	0.0492	1
TCGA AC A5XS 01	0.0336	0
TCGA AC A5XU 01	0.0244	0
TCGA AC A62X 01	0.0018	0
TCGA AC A6IW 01	0.0217	0
TCGA AC A7VC 01	0.0151	0
TCGA AC A8OP 01	0.0388	1
TCGA AC A8OR 01	0.0363	1
TCGA AC A8OS 01	0.0581	1
TCGA AN A03X 01	0.0375	1
TCGA AN A03Y 01	0.0351	1
TCGA AN A046 01	0.0313	0
TCGA AN A049 01	0.0428	1
TCGA AN A0AJ 01	0.0394	1
TCGA AN A0AK 01	0.0323	0
TCGA AN A0AL 01	0.0155	0
TCGA AN A0AM 01	0.0263	0
TCGA AN A0AR 01	0.0098	0
TCGA AN A0AT 01	0.0181	0
TCGA AN A0FD 01	0.0295	0
TCGA AN A0FF 01	0.0406	1
TCGA AN A0FK 01	0.0341	0
TCGA AN A0FL 01	0.0376	1
TCGA AN A0FN 01	0.0317	0
TCGA AN A0FS 01	0.045	1
TCGA AN A0FV 01	0.026	0
TCGA AN A0FX 01	0.0254	0
TCGA AN A0FY 01	0.0315	0
TCGA AN A0G0 01	0.017	0
TCGA AN A0XL 01	0.0434	1
TCGA AN A0XU 01	0.0187	0
TCGA AO A03M 01	0.0296	0
TCGA AO A03V 01	0.0405	1
TCGA AO A0J2 01	0.0067	0
TCGA AO A0J4 01	0.0255	0
TCGA AO A0J6 01	0.0171	0
TCGA AO A0J8 01	0.0373	1
TCGA AO A0JC 01	0.0488	1
TCGA AO A124 01	0.0072	0
TCGA AO A125 01	0.035	1
TCGA AO A128 01	0.0449	1
TCGA AO A12A 01	0.0329	0
TCGA AO A12B 01	0.0345	0
TCGA AO A12E 01	0.0526	1
TCGA AO A12F 01	0.009	0
TCGA AO A12G 01	0.0305	0
TCGA AO A12H 01	0.0492	1
TCGA AO A1KO 01	0.0344	0
TCGA AO A1KR 01	0.0015	0
TCGA AO A1KS 01	0.0344	0
TCGA AQ A04J 01	0.0236	0
TCGA AQ A04L 01	0.024	0
TCGA AQ A54N 01	0	0
TCGA AQ A54O 01	0.0179	0
TCGA AR A0TP 01	0.0259	0
TCGA AR A0TV 01	0.0346	0
TCGA AR A0U4 01	0.0275	0
TCGA AR A1AJ 01	0.0365	1
TCGA AR A1AK 01	0.0403	1
TCGA AR A1AN 01	0.0397	1
TCGA AR A1AP 01	0.0356	1
TCGA AR A1AQ 01	0.0272	0
TCGA AR A1AW 01	0.0476	1
TCGA AR A1AX 01	0.0569	1
TCGA AR A1AY 01	0.0182	0
TCGA AR A24H 01	0.0368	1
TCGA AR A24K 01	0.0319	0
TCGA AR A24N 01	0.0206	0
TCGA AR A24P 01	0.0174	0
TCGA AR A24Q 01	0.0194	0
TCGA AR A24S 01	0.0416	1
TCGA AR A24X 01	0.0333	0
TCGA AR A24Z 01	0.0293	0
TCGA AR A250 01	0.0382	1
TCGA AR A252 01	0.0448	1
TCGA AR A255 01	0.0436	1
TCGA AR A2LL 01	0.0472	1
TCGA AR A2LN 01	0.048	1
TCGA AR A2LQ 01	0.0313	0
TCGA AR A2LR 01	0.0226	0
TCGA AR A5QQ 01	0.0217	0
TCGA B6 A0I1 01	0.0193	0
TCGA B6 A0I2 01	0.0179	0
TCGA B6 A0IA 01	0.0237	0
TCGA B6 A0IB 01	0.0199	0
TCGA B6 A0IJ 01	0.0276	0
TCGA B6 A0IO 01	0.0292	0
TCGA B6 A0RG 01	0.0283	0
TCGA B6 A0RN 01	0.0331	0
TCGA B6 A1KI 01	0.0304	0
TCGA B6 A409 01	0.0035	0
TCGA B6 A40B 01	0.0337	0
TCGA B6 A40C 01	0.0274	0
TCGA BH A0AU 01	0.0414	1
TCGA BH A0AV 01	0.0245	0
TCGA BH A0AY 01	0.048	1
TCGA BH A0B0 01	0.0299	0
TCGA BH A0B6 01	0.032	0
TCGA BH A0B8 01	0.0474	1
TCGA BH A0B9 01	0.0184	0
TCGA BH A0BG 01	0.0233	0
TCGA BH A0BL 01	0.0237	0
TCGA BH A0BO 01	0.041	1
TCGA BH A0BR 01	0.0307	0
TCGA BH A0BW 01	0.0213	0
TCGA BH A0DE 01	0.0386	1
TCGA BH A0DG 01	0.0371	1
TCGA BH A0DK 01	0.0347	0
TCGA BH A0DL 01	0.0309	0
TCGA BH A0DO 01	0.0381	1
TCGA BH A0DP 01	0.0455	1
TCGA BH A0DX 01	0.0396	1
TCGA BH A0E6 01	0	0
TCGA BH A0EE 01	0.0072	0
TCGA BH A0H0 01	0.0569	1
TCGA BH A0H3 01	0.0331	0
TCGA BH A0H5 01	0.0395	1
TCGA BH A0H6 01	0.0428	1
TCGA BH A0H9 01	0.0271	0
TCGA BH A0HA 01	0.0288	0
TCGA BH A0HB 01	0.0296	0
TCGA BH A0HF 01	0.0265	0
TCGA BH A0HI 01	0.0382	1
TCGA BH A0HN 01	0.0238	0
TCGA BH A0HQ 01	0.0511	1
TCGA BH A0HU 01	0.0243	0
TCGA BH A0HW 01	0.038	1
TCGA BH A0HY 01	0.0293	0
TCGA BH A0RX 01	0.0132	0
TCGA BH A0W4 01	0.0347	0
TCGA BH A0W7 01	0.0403	1
TCGA BH A0WA 01	0.0151	0
TCGA BH A18F 01	0.0357	1
TCGA BH A18G 01	0.0041	0
TCGA BH A18H 01	0.0427	1
TCGA BH A1EY 01	0.0292	0
TCGA BH A201 01	0.0292	0
TCGA BH A202 01	0.0289	0
TCGA BH A2L8 01	0.0382	1
TCGA BH A42U 01	0.0065	0
TCGA BH A5J0 01	0.0226	0
TCGA BH A6R8 01	0.033	0
TCGA BH A6R9 01	0.0356	1
TCGA BH A8FZ 01	0.049	1
TCGA C8 A12L 01	0.0311	0
TCGA C8 A12M 01	0.0349	1
TCGA C8 A12N 01	0.0354	1
TCGA C8 A12O 01	0.0414	1
TCGA C8 A12V 01	0.0392	1
TCGA C8 A134 01	0.0204	0
TCGA C8 A1HE 01	0.0381	1
TCGA C8 A1HF 01	0.0255	0
TCGA C8 A1HG 01	0.0239	0
TCGA C8 A1HJ 01	0	0
TCGA C8 A1HM 01	0.0317	0
TCGA C8 A1HN 01	0.018	0
TCGA C8 A26Y 01	0	0
TCGA C8 A26Z 01	0.0309	0
TCGA C8 A274 01	0.0188	0
TCGA C8 A27B 01	0.0343	0
TCGA C8 A3M8 01	0.0371	1
TCGA D8 A13Y 01	0.0133	0
TCGA D8 A142 01	0.022	0
TCGA D8 A143 01	0.0099	0
TCGA D8 A146 01	0.0438	1
TCGA D8 A1J9 01	0.0433	1
TCGA D8 A1JG 01	0.0295	0
TCGA D8 A1JH 01	0.0494	1
TCGA D8 A1JJ 01	0.0281	0
TCGA D8 A1JK 01	0.0193	0
TCGA D8 A1JL 01	0.0296	0
TCGA D8 A1JP 01	0.0369	1
TCGA D8 A1JS 01	0.0293	0
TCGA D8 A1JT 01	0.0192	0
TCGA D8 A1JU 01	0.0462	1
TCGA D8 A1X7 01	0.0404	1
TCGA D8 A1XA 01	0.0429	1
TCGA D8 A1XF 01	0.0419	1
TCGA D8 A1XM 01	0.0464	1
TCGA D8 A1XQ 01	0.0353	1
TCGA D8 A1XU 01	0.0307	0
TCGA D8 A1XV 01	0.0382	1
TCGA D8 A1XW 01	0.0372	1
TCGA D8 A1XY 01	0.0444	1
TCGA D8 A1Y2 01	0.0464	1
TCGA D8 A27E 01	0.051	1
TCGA D8 A27F 01	0.0256	0
TCGA D8 A27G 01	0.0408	1
TCGA D8 A27H 01	0.0161	0
TCGA D8 A27M 01	0.0277	0
TCGA D8 A27P 01	0.0426	1
TCGA D8 A27V 01	0.0438	1
TCGA D8 A27W 01	0.0366	1
TCGA D8 A4Z1 01	0.0481	1
TCGA D8 A73U 01	0.0467	1
TCGA D8 A73W 01	0.0347	0
TCGA D8 A73X 01	0.0523	1
TCGA E2 A105 01	0.0227	0
TCGA E2 A109 01	0.0292	0
TCGA E2 A10F 01	0.0467	1
TCGA E2 A14S 01	0.042	1
TCGA E2 A14T 01	0.0264	0
TCGA E2 A14U 01	0.0275	0
TCGA E2 A14W 01	0.0158	0
TCGA E2 A14Y 01	0.0097	0
TCGA E2 A150 01	0.0246	0
TCGA E2 A154 01	0.0343	0
TCGA E2 A156 01	0.0432	1
TCGA E2 A159 01	0.0237	0
TCGA E2 A15C 01	0.0455	1
TCGA E2 A15D 01	0.0357	1
TCGA E2 A15F 01	0.04	1
TCGA E2 A15G 01	0.0399	1
TCGA E2 A15I 01	0.0429	1
TCGA E2 A15J 01	0.0404	1
TCGA E2 A15L 01	0.0229	0
TCGA E2 A15P 01	0.0441	1
TCGA E2 A15T 01	0.0329	0
TCGA E2 A1B5 01	0.0313	0
TCGA E2 A1B6 01	0.0155	0
TCGA E2 A1BC 01	0.0326	0
TCGA E2 A1BD 01	0.0284	0
TCGA E2 A1IF 01	0.018	0
TCGA E2 A1IH 01	0.0319	0
TCGA E2 A1II 01	0.032	0
TCGA E2 A1IJ 01	0.0499	1
TCGA E2 A1IN 01	0.0502	1
TCGA E2 A1IO 01	0.0395	1
TCGA E2 A1IU 01	0.0365	1
TCGA E2 A1LE 01	0.0154	0
TCGA E2 A1LG 01	0.0131	0
TCGA E2 A1LH 01	0.014	0
TCGA E2 A1LS 01	0.0233	0
TCGA E2 A573 01	0.0133	0
TCGA E2 A574 01	0	0
TCGA E2 A576 01	0.0221	0
TCGA E9 A1N8 01	0.0259	0
TCGA E9 A1N9 01	0.0239	0
TCGA E9 A1NA 01	0.0334	0
TCGA E9 A1NF 01	0.0341	0
TCGA E9 A1NI 01	0.0228	0
TCGA E9 A1QZ 01	0.0298	0
TCGA E9 A1R4 01	0.0416	1
TCGA E9 A1R5 01	0.0293	0
TCGA E9 A1R6 01	0.0402	1
TCGA E9 A1R7 01	0.0297	0
TCGA E9 A1RA 01	0.032	0
TCGA E9 A1RD 01	0.0382	1
TCGA E9 A1RH 01	0.0257	0
TCGA E9 A229 01	0.0481	1
TCGA E9 A22A 01	0.0298	0
TCGA E9 A22B 01	0.0303	0
TCGA E9 A22D 01	0.045	1
TCGA E9 A22G 01	0	0
TCGA E9 A244 01	0.0139	0
TCGA E9 A247 01	0.0279	0
TCGA E9 A248 01	0.0354	1
TCGA E9 A249 01	0.034	0
TCGA E9 A295 01	0.0383	1
TCGA E9 A2JT 01	0.0464	1
TCGA E9 A3QA 01	0.0208	0
TCGA E9 A54X 01	0.0297	0
TCGA E9 A5FL 01	0	0
TCGA E9 A5UO 01	0.017	0
TCGA E9 A5UP 01	0.0379	1
TCGA EW A1IY 01	0.0317	0
TCGA EW A1J3 01	0.0321	0
TCGA EW A1J5 01	0.0537	1
TCGA EW A1J6 01	0.0193	0
TCGA EW A1OW 01	0.0077	0
TCGA EW A1OX 01	0.0407	1
TCGA EW A1OY 01	0.0304	0
TCGA EW A1OZ 01	0.0347	0
TCGA EW A1P1 01	0.0271	0
TCGA EW A1P3 01	0.0412	1
TCGA EW A1P4 01	0.025	0
TCGA EW A1P8 01	0.0288	0
TCGA EW A1PC 01	0.0092	0
TCGA EW A1PF 01	0.0365	1
TCGA EW A2FW 01	0.0345	0
TCGA EW A3E8 01	0.0393	1
TCGA EW A423 01	0.0202	0
TCGA EW A6SA 01	0.0361	1
TCGA EW A6SB 01	0.0312	0
TCGA EW A6SC 01	0.0299	0
TCGA GI A2C8 01	0.0299	0
TCGA GI A2C9 01	0.0268	0
TCGA GM A2D9 01	0.0336	0
TCGA GM A2DB 01	0	0
TCGA GM A2DD 01	0.0173	0
TCGA GM A2DH 01	0.0297	0
TCGA GM A2DI 01	0.0453	1
TCGA GM A2DK 01	0.0134	0
TCGA GM A2DL 01	0.0188	0
TCGA GM A2DM 01	0.0467	1
TCGA GM A2DN 01	0.028	0
TCGA GM A2DO 01	0.0366	1
TCGA GM A3NW 01	0.0463	1
TCGA GM A3XL 01	0.022	0
TCGA HN A2NL 01	0.0207	0
TCGA JL A3YX 01	0.0361	1
TCGA LD A9QF 01	0.0207	0
TCGA LL A440 01	0.0434	1
TCGA LL A441 01	0.0299	0
TCGA LL A442 01	0.058	1
TCGA LL A50Y 01	0.0177	0
TCGA LL A5YN 01	0.0238	0
TCGA LL A5YO 01	0.0272	0
TCGA LL A6FR 01	0	0
TCGA LL A73Y 01	0.0267	0
TCGA LL A740 01	0.0139	0
TCGA LL A8F5 01	0.0113	0
TCGA OL A5D7 01	0.0151	0
TCGA OL A5D8 01	0.0298	0
TCGA OL A5DA 01	0.0319	0
TCGA OL A5RX 01	0.0291	0
TCGA OL A5RZ 01	0.0114	0
TCGA OL A66J 01	0.0326	0
TCGA OL A66L 01	0.0207	0
TCGA OL A66P 01	0.0227	0
TCGA OL A6VO 01	0.0104	0
TCGA OL A6VQ 01	0.0402	1
TCGA OL A6VR 01	0.0235	0
TCGA OL A97C 01	0.0232	0
TCGA PE A5DD 01	0.039	1
TCGA PE A5DE 01	0.0202	0
TCGA PL A8LV 01	0.0285	0
TCGA PL A8LY 01	0.0118	0
TCGA S3 A6ZF 01	0.0426	1
TCGA S3 AA10 01	0.0306	0
TCGA S3 AA11 01	0.0435	1
TCGA S3 AA12 01	0.0332	0
TCGA S3 AA14 01	0.0431	1
TCGA W8 A86G 01	0.0261	0
TCGA WT AB44 01	0.0229	0
TCGA XX A89A 01	0.0316	0
TCGA Z7 A8R6 01	0.0299	0

## Sheet: METABRIC
Table S5: Mast cell fractions of METABRIC
Patient	Mast cell fraction	Mast cell category (0=low, 1=high)
MB 0002	0.0358	0
MB 0035	0	0
MB 0036	0.0252	0
MB 0039	0.0339	0
MB 0053	0.0548	1
MB 0059	0.0303	0
MB 0060	0.0266	0
MB 0101	0.0478	1
MB 0109	0.0312	0
MB 0111	0.0547	1
MB 0114	0.0259	0
MB 0123	0.0481	1
MB 0125	0.0454	1
MB 0126	0.0265	0
MB 0128	0.0424	0
MB 0130	0.0358	0
MB 0136	0.0278	0
MB 0142	0.0377	0
MB 0148	0.0231	0
MB 0149	0.0446	1
MB 0150	0.0106	0
MB 0152	0	0
MB 0154	0.0342	0
MB 0157	0.0319	0
MB 0158	0.0292	0
MB 0164	0.0067	0
MB 0168	0.0636	1
MB 0169	0.0329	0
MB 0171	0.0427	0
MB 0175	0.0534	1
MB 0178	0.0262	0
MB 0180	0.0481	1
MB 0184	0.0445	1
MB 0191	0.0224	0
MB 0192	0.0342	0
MB 0200	0.0251	0
MB 0201	0.0319	0
MB 0205	0.0476	1
MB 0214	0.0131	0
MB 0215	0.0321	0
MB 0225	0.0225	0
MB 0227	0.0292	0
MB 0229	0.0434	0
MB 0232	0.0359	0
MB 0233	0.0428	0
MB 0236	0.0486	1
MB 0239	0.048	1
MB 0241	0.0355	0
MB 0242	0.0269	0
MB 0244	0.0225	0
MB 0248	0.0296	0
MB 0253	0.0464	1
MB 0256	0.0514	1
MB 0258	0.0457	1
MB 0262	0.0324	0
MB 0268	0.0412	0
MB 0270	0.0521	1
MB 0275	0.0478	1
MB 0279	0.0476	1
MB 0280	0.0353	0
MB 0286	0.0669	1
MB 0289	0.0454	1
MB 0293	0.0486	1
MB 0303	0.0302	0
MB 0311	0.0306	0
MB 0312	0.0451	1
MB 0316	0.0119	0
MB 0320	0.0563	1
MB 0325	0.0252	0
MB 0327	0.0398	0
MB 0339	0.0488	1
MB 0348	0.011	0
MB 0356	0.0497	1
MB 0365	0.0291	0
MB 0366	0.0319	0
MB 0367	0.0555	1
MB 0377	0.0438	0
MB 0381	0.0004	0
MB 0383	0.0147	0
MB 0390	0.0357	0
MB 0393	0.0328	0
MB 0394	0.0328	0
MB 0396	0.0198	0
MB 0397	0.051	1
MB 0405	0.0436	0
MB 0410	0.0554	1
MB 0414	0.0225	0
MB 0420	0.0199	0
MB 0421	0.0108	0
MB 0423	0.0412	0
MB 0432	0.058	1
MB 0435	0.0437	0
MB 0436	0.025	0
MB 0439	0.0278	0
MB 0443	0.0381	0
MB 0446	0.0228	0
MB 0451	0.0281	0
MB 0452	0.0159	0
MB 0454	0.0275	0
MB 0455	0.0385	0
MB 0460	0.0514	1
MB 0462	0.0486	1
MB 0463	0.0402	0
MB 0467	0.0179	0
MB 0470	0	0
MB 0471	0.0392	0
MB 0475	0.0486	1
MB 0476	0.0381	0
MB 0479	0.0155	0
MB 0480	0.0261	0
MB 0486	0.0391	0
MB 0487	0.0437	0
MB 0488	0.0248	0
MB 0489	0.0565	1
MB 0491	0.0329	0
MB 0492	0.0286	0
MB 0497	0.0589	1
MB 0500	0.0002	0
MB 0501	0.0303	0
MB 0504	0.0478	1
MB 0507	0.0455	1
MB 0508	0.0173	0
MB 0509	0.0315	0
MB 0511	0.0426	0
MB 0512	0.033	0
MB 0516	0.0055	0
MB 0517	0.0498	1
MB 0524	0.0345	0
MB 0525	0.0166	0
MB 0531	0.0171	0
MB 0535	0.0223	0
MB 0536	0.0255	0
MB 0540	0.0425	0
MB 0541	0.0444	1
MB 0551	0.0322	0
MB 0558	0.0242	0
MB 0570	0.0359	0
MB 0571	0.0585	1
MB 0574	0.0276	0
MB 0582	0.0168	0
MB 0583	0.0334	0
MB 0584	0.0314	0
MB 0588	0.0197	0
MB 0591	0	0
MB 0596	0.0458	1
MB 0605	0.0505	1
MB 0606	0.0203	0
MB 0611	0.0092	0
MB 0613	0.0431	0
MB 0618	0.0269	0
MB 0623	0.0545	1
MB 0626	0.026	0
MB 0628	0.0425	0
MB 0630	0.0299	0
MB 0632	0.0476	1
MB 0635	0.0523	1
MB 0636	0.0489	1
MB 0637	0.0366	0
MB 0639	0.0076	0
MB 0640	0.0574	1
MB 0642	0.0313	0
MB 0654	0.0278	0
MB 0657	0.0442	1
MB 0661	0.0522	1
MB 0662	0.0322	0
MB 0663	0.019	0
MB 0869	0.0189	0
MB 0880	0.046	1
MB 0882	0.046	1
MB 0884	0.0231	0
MB 2536	0.0506	1
MB 2613	0.0289	0
MB 2626	0.0378	0
MB 2634	0.0342	0
MB 2643	0.0465	1
MB 2705	0.0376	0
MB 2711	0.0409	0
MB 2721	0.039	0
MB 2747	0.0222	0
MB 2749	0.0352	0
MB 2750	0.0377	0
MB 2763	0.0273	0
MB 2765	0.036	0
MB 2771	0.0112	0
MB 2772	0.0356	0
MB 2779	0.0254	0
MB 2793	0.0431	0
MB 2795	0.0317	0
MB 2797	0.0309	0
MB 2814	0.0395	0
MB 2815	0.0429	0
MB 2819	0.0392	0
MB 2820	0.0437	0
MB 2823	0.0363	0
MB 2835	0.0343	0
MB 2838	0.0409	0
MB 2840	0.0475	1
MB 2843	0.0396	0
MB 2844	0.0218	0
MB 2845	0.0525	1
MB 2853	0.0591	1
MB 2854	0.0437	0
MB 2858	0.0272	0
MB 2895	0.0329	0
MB 2896	0.0453	1
MB 2916	0.0393	0
MB 2927	0.036	0
MB 2931	0.0322	0
MB 2932	0.0466	1
MB 2933	0.0376	0
MB 2947	0.0361	0
MB 2951	0.0352	0
MB 2952	0.025	0
MB 2960	0.0386	0
MB 2969	0.0445	1
MB 2984	0.0397	0
MB 2990	0.0271	0
MB 2993	0.0249	0
MB 2996	0.0593	1
MB 2999	0.0377	0
MB 3008	0.047	1
MB 3016	0.0169	0
MB 3026	0.0376	0
MB 3032	0.0418	0
MB 3035	0.0371	0
MB 3037	0.0324	0
MB 3049	0.0471	1
MB 3050	0.0306	0
MB 3062	0.0257	0
MB 3079	0.0281	0
MB 3088	0.0045	0
MB 3121	0.0533	1
MB 3122	0.0168	0
MB 3171	0.0215	0
MB 3211	0.021	0
MB 3222	0.0437	0
MB 3228	0.0462	1
MB 3235	0.0282	0
MB 3252	0.045	1
MB 3254	0.0413	0
MB 3266	0.0379	0
MB 3271	0.0106	0
MB 3272	0.0334	0
MB 3292	0.0221	0
MB 3295	0.0447	1
MB 3298	0.0525	1
MB 3300	0.0147	0
MB 3301	0.0349	0
MB 3344	0.0422	0
MB 3350	0	0
MB 3351	0.0335	0
MB 3363	0	0
MB 3367	0.0333	0
MB 3371	0	0
MB 3378	0.0472	1
MB 3379	0.0366	0
MB 3382	0.0389	0
MB 3389	0.0319	0
MB 3395	0.0337	0
MB 3417	0.0308	0
MB 3437	0.002	0
MB 3450	0.0248	0
MB 3459	0.038	0
MB 3487	0.0267	0
MB 3500	0.0216	0
MB 3528	0.0159	0
MB 3545	0.0424	0
MB 3606	0.0102	0
MB 3706	0.0071	0
MB 3711	0.0298	0
MB 3748	0.0392	0
MB 3781	0.0257	0
MB 3840	0.0412	0
MB 3850	0.0487	1
MB 4000	0.0309	0
MB 4004	0.02	0
MB 4005	0.0432	0
MB 4010	0.0174	0
MB 4024	0.0095	0
MB 4046	0.0261	0
MB 4091	0.0167	0
MB 4140	0.0444	1
MB 4222	0.0223	0
MB 4234	0.0445	1
MB 4529	0.0382	0
MB 4618	0.0386	0
MB 4648	0.0197	0
MB 4649	0.0202	0
MB 4660	0.0252	0
MB 4663	0.0056	0
MB 4675	0.0122	0
MB 4679	0.012	0
MB 4694	0.031	0
MB 4701	0.0183	0
MB 4702	0.0294	0
MB 4704	0.0239	0
MB 4706	0.035	0
MB 4709	0.0278	0
MB 4712	0.0166	0
MB 4717	0.0315	0
MB 4723	0.0476	1
MB 4724	0.0209	0
MB 4730	0.026	0
MB 4735	0.0432	0
MB 4738	0.0144	0
MB 4743	0.0308	0
MB 4744	0.0134	0
MB 4745	0.0241	0
MB 4749	0.0286	0
MB 4762	0.0516	1
MB 4770	0.0359	0
MB 4771	0.0195	0
MB 4778	0.0403	0
MB 4787	0.0315	0
MB 4796	0.0178	0
MB 4798	0.0223	0
MB 4809	0.0054	0
MB 4822	0.0293	0
MB 4823	0	0
MB 4825	0.0188	0
MB 4827	0.0318	0
MB 4838	0.0442	1
MB 4849	0.0014	0
MB 4860	0.0311	0
MB 4862	0.0238	0
MB 4865	0.0201	0
MB 4866	0.0376	0
MB 4867	0.0437	0
MB 4870	0.0236	0
MB 4876	0.0133	0
MB 4879	0.0208	0
MB 4882	0.0159	0
MB 4899	0.0209	0
MB 4900	0	0
MB 4931	0.0147	0
MB 4938	0.0185	0
MB 4942	0.0157	0
MB 4944	0.017	0
MB 4949	0.0315	0
MB 4952	0.0147	0
MB 4961	0.0303	0
MB 4965	0.0132	0
MB 4974	0.0064	0
MB 4992	0.0139	0
MB 4994	0.0282	0
MB 5015	0.0183	0
MB 5027	0.0266	0
MB 5035	0.0289	0
MB 5041	0.0107	0
MB 5044	0.0225	0
MB 5045	0.0227	0
MB 5048	0.0363	0
MB 5049	0.0193	0
MB 5050	0.0381	0
MB 5054	0	0
MB 5057	0.0127	0
MB 5059	0.0188	0
MB 5065	0.0045	0
MB 5074	0.0169	0
MB 5076	0.0108	0
MB 5079	0	0
MB 5097	0.0336	0
MB 5104	0.0433	0
MB 5109	0.0288	0
MB 5113	0.0226	0
MB 5117	0.0268	0
MB 5118	0.0188	0
MB 5119	0.0315	0
MB 5120	0.0223	0
MB 5127	0.0281	0
MB 5130	0.0109	0
MB 5136	0.0298	0
MB 5143	0.0335	0
MB 5144	0.0176	0
MB 5145	0.0226	0
MB 5147	0.008	0
MB 5148	0.0133	0
MB 5154	0.0331	0
MB 5158	0.0439	0
MB 5161	0.0327	0
MB 5162	0.0456	1
MB 5163	0.0325	0
MB 5164	0.024	0
MB 5166	0.0227	0
MB 5171	0.0288	0
MB 5173	0.0101	0
MB 5178	0.021	0
MB 5179	0.0264	0
MB 5183	0.024	0
MB 5184	0.0531	1
MB 5190	0.0118	0
MB 5191	0.0571	1
MB 5195	0.0205	0
MB 5199	0.0262	0
MB 5201	0.0292	0
MB 5206	0.0159	0
MB 5208	0.0087	0
MB 5209	0.0156	0
MB 5211	0.0371	0
MB 5212	0.0146	0
MB 5214	0.0285	0
MB 5218	0.0271	0
MB 5219	0.0218	0
MB 5221	0.0338	0
MB 5222	0.0046	0
MB 5225	0.0233	0
MB 5226	0.0043	0
MB 5228	0.0118	0
MB 5229	0.0297	0
MB 5230	0.056	1
MB 5232	0.0119	0
MB 5233	0.0071	0
MB 5235	0.0069	0
MB 5239	0.0365	0
MB 5240	0.0376	0
MB 5244	0.0183	0
MB 5253	0.0034	0
MB 5255	0.0519	1
MB 5260	0	0
MB 5271	0.0415	0
MB 5273	0.0221	0
MB 5281	0.0127	0
MB 5287	0.0327	0
MB 5298	0.015	0
MB 5305	0.0083	0
MB 5308	0.0189	0
MB 5310	0.033	0
MB 5323	0.03	0
MB 5324	0.0333	0
MB 5326	0.0285	0
MB 5327	0.004	0
MB 5331	0.0147	0
MB 5334	0.0309	0
MB 5341	0.0479	1
MB 5349	0.0084	0
MB 5351	0.0219	0
MB 5360	0.0264	0
MB 5396	0.0039	0
MB 5407	0.0253	0
MB 5408	0.0376	0
MB 5410	0.0132	0
MB 5413	0.05	1
MB 5428	0.0502	1
MB 5429	0.0245	0
MB 5433	0.044	0
MB 5441	0.0166	0
MB 5442	0.019	0
MB 5450	0.0282	0
MB 5454	0.0365	0
MB 5467	0.0206	0
MB 5489	0.0398	0
MB 5491	0.0237	0
MB 5498	0.0166	0
MB 5502	0.0303	0
MB 5543	0.0274	0
MB 5553	0.044	0
MB 5559	0.023	0
MB 5563	0.0097	0
MB 5567	0.0179	0
MB 5572	0.0201	0
MB 5575	0.0398	0
MB 5576	0.0254	0
MB 5580	0.0414	0
MB 5582	0.0304	0
MB 5583	0.0359	0
MB 5584	0.0339	0
MB 5590	0.0274	0
MB 5605	0.0424	0
MB 5622	0.0266	0
MB 5623	0.0439	0
MB 5638	0.0274	0
MB 5641	0	0
MB 5645	0.0075	0
MB 5652	0.0147	0
MB 5653	0.0067	0
MB 5655	0.0386	0
MB 6006	0.046	1
MB 6108	0.0392	0
MB 6143	0.0314	0
