# Supplementary material for: Multi-Omics Profiling Suggesting Intratumoral Mast Cells as Predictive Index of Breast Cancer Lung Metastasis
Source: Front Oncol. 2022 Jan 17;11:788778. doi: 10.3389/fonc.2021.788778 (PMC8801492; doi:10.3389/fonc.2021.788778)
Supplement: Supplementary file 13 [file DataSheet_6.xlsx]

## Sheet: DEG_mutation_lung_metastasis
Table S6: Differentially mutated genes between the no metastasis group and the lung metastasis group.
Hugo Symbol	Lung metastasis group	No metastasis group	pval	or	ci.up	ci.low	adjPval
NALCN	2	5	0.018795	13.562	95.1686	1.1711	1
WDR17	2	5	0.018795	13.562	95.1686	1.1711	1
TP53	9	139	0.0195713	3.98374	18.0262	1.08748	1
PCNXL2	2	6	0.0245983	11.3049	73.4787	1.00906	1
ERBB3	2	7	0.0310441	9.69141	59.7252	0.885911	1
FLG2	2	7	0.0310441	9.69141	59.7252	0.885911	1
CHD6	2	8	0.038091	8.47151	50.26	0.789115	1
FMN2	2	8	0.038091	8.47151	50.26	0.789115	1
MDN1	2	9	0.0456996	7.52259	43.323	0.711041	1

## Sheet: DEG_mutation_mast_cell
Table S5: Differentially mutated genes between the high-and low-mast cell groups.
Hugo Symbol	Low mast cell group	High mast cell group	pval	or	ci.up	ci.low	adjPval
TP53	125	23	1.72961e-14	6.19578	10.8331	3.66221	8.11186e-12
MAP3K1	7	27	1.19637e-06	0.144126	0.351122	0.0515417	0.000280548
PIK3CA	69	75	0.00011755	0.437019	0.678213	0.280571	0.018377
CDH1	20	30	0.00184364	0.382352	0.728436	0.196983	0.216166
MBD6	0	6	0.00349926	0	0.539992	0	0.328231
PRUNE2	13	1	0.0111779	8.82591	378.107	1.30051	0.56965
CACNA1B	9	0	0.0135252	Inf	Inf	1.30559	0.56965
CFAP44	9	0	0.0135252	Inf	Inf	1.30559	0.56965
RYR3	4	10	0.0222281	0.247939	0.879129	0.0557524	0.56965
ATRX	8	0	0.0246384	Inf	Inf	1.12487	0.56965
GON4L	8	0	0.0246384	Inf	Inf	1.12487	0.56965
SLIT2	8	0	0.0246384	Inf	Inf	1.12487	0.56965
FOXA1	3	8	0.0284418	0.234643	0.997035	0.0394795	0.56965
MAGEC3	1	5	0.0369264	0.12677	1.14806	0.0026613	0.56965
AKAP9	7	0	0.0455921	Inf	Inf	0.946459	0.56965
BCOR	7	0	0.0455921	Inf	Inf	0.946459	0.56965
C2orf71	7	0	0.0455921	Inf	Inf	0.946459	0.56965
EIF2AK4	7	0	0.0455921	Inf	Inf	0.946459	0.56965
LAMA2	7	0	0.0455921	Inf	Inf	0.946459	0.56965
NAV3	7	0	0.0455921	Inf	Inf	0.946459	0.56965
NOTCH4	7	0	0.0455921	Inf	Inf	0.946459	0.56965
PAPPA2	7	0	0.0455921	Inf	Inf	0.946459	0.56965
