# Supplementary material for: Multi-Omics Profiling Suggesting Intratumoral Mast Cells as Predictive Index of Breast Cancer Lung Metastasis
Source: Front Oncol. 2022 Jan 17;11:788778. doi: 10.3389/fonc.2021.788778 (PMC8801492; doi:10.3389/fonc.2021.788778)
Supplement: Supplementary file 14 [file DataSheet_7.xls]

## Sheet: Hub genes identification
Table S7: Hub genes identification
genes up-regulated in LIMMA analysis	genes in yellow module	List 1|List 2
EN1	RHOH	S100B
MMP1	GSS	ADM
CXCL8	IGF1R	SPP1
PTGFR	TNFRSF12A	MET
ZIC1	NCK2	UPP1
PSPH	NFATC2IP	EGFR
ELF5	KLF5	RRAGD
CHI3L1	MYC	PLA2G4A
KRT6A	S100A8	ANGPTL4
PLIN2	PPARA	S100A2
PGBD5	BECN1	PDK1
IGF2BP3	AKR7A3	NDRG1
KHDC1L	SLPI	PSAT1
MPP6	BMPR1B	PTGS2
MARCO	RARA	KLHL21
GSTA1	LTBP3	GNAI1
MPZL2	TEX264	S100A10
PCOLCE2	ATHL1	TREM1
SCN1A	TMSB10	CSTA
PHACTR1	PRSS23	IL6R
CCL13	CD151	HRH1
KCNK12	ORM1	CSRP2
MSLN	HIVEP2	HOXA1
RETN	HRAS	MALT1
BCAT1	PGR	EMP1
CRYAB	PTX3	NMB
GPR87	CCL20	MSN
ROPN1B	SEMA3F	SLC25A37
RNF32	CHGB	SH3BP2
SLC16A1	AKT3	ACTR3
CLDN1	MEIS3P1	ST3GAL6
KRT16	FGF14	NAMPT
CLPB	NFATC4	NCK1
MIR6787	EPOR	MAP2K1
NLGN4X	IKBKB	GPI
ALDH1A3	BRD8	SDCBP
NRP1	S100A7	CSTB
NPTX2	MAPK3	PLAUR
TGFBI	AKT1	PSMD2
MRAS	PRLR	TANK
MAGEA9	NR4A2	FTL
SPDL1	JUND	ANXA2P2
MMP7	S100A11	TNFRSF1A
DSC2	GLUD1	EIF3M
UGT2A3	CRABP2	DARS
CXCL1	S100A9
BBOX1	DYRK2
WDHD1	NUCB2
TWSG1	BCL3
MMP12	ATIC
RBM48	BCL2L1
SERPINB4	SLC22A17
LOX	NPR3
KCTD14	AR
TCP11L1	DNAJC12
UCHL1	RLN2
CA9	L1CAM
HAPLN1	MAPT
ELF4	GATA3
AQP9	RYR1
FOXC1	RABEP1
CCL18	ENTPD5
CCDC102B	NRG2
SLC6A10P	ALDH9A1
LY6D	CHRM3
PCNAP3	IL6ST
CYP26B1	DAK
FSCN1	TFRC
GCNT1	ADCY9
CHD1L	VAV3
PFKP	AHCYL1
ANKH	S100A6
PGK1	ALCAM
IL1R2	ADAMTS3
TMEM45A	BMP2
ZNF334	AGTR1
MBNL3	ESR1
GABRE	DACH1
AMD1	CD47
SBSPON	DKK1
IMPA2	CRLF1
ULBP2	CAMTA1
KANSL1L	RABEP2
DPP4
GLIPR1
LOXL2
KIF26B
GK_AS1
AKAP9
KCNJ15
DDIT4
HRASLS
PRSS21
PLOD2
PPFIA4
FOXRED2
BFSP2
DIAPH3
PTGS1
HMOX1
SLC39A14
TTLL4
LGALSL
GPM6B
TMEM158
C15orf49
DGKB
EN2
EXTL1
NFIL3
FABP5
ME1
IGFBP3
COTL1
AMACR
LGALS7
POM121L9P
CALU
PLS3
TLDC1
TMEM47
ENO1
WFDC1
FOXC2
GID4
VNN1
LBP
SLC2A3
RPL39L
RP1_8B22.1
CREB5
IL1RAP
CA5BP1
HP1BP3
TUBB2B
PLOD1
GCNT2
SLC39A2
NDUFAF7
CD163
TMEM38B
AGPAT4
GNRHR
QPCT
IGHV5_78
LTBP1
KLHL7
PPARGC1A
ZNF639
GINS3
IQCG
MICALL1
PIK3CA
IL2RA
SIRPAP1
CEMIP
KRT6B
SLC30A10
CXCL6
SHCBP1
ANXA1
PIR
MAGOH2
TRDMT1
HOXA10
BAG2
HES2
DMD
CALB2
PCP4
ACOT9
RSU1
PAK1IP1
PTH2R
RAB6B
PRNP
LCP1
RP1_217P22.2
SCUBE3
NDUFA2
ATG12
GSTP1
FAM163A
SNAP91
IGFBP1
BCL2A1
FOXE1
OPTN
CLIC4
VLDLR
PLP1
SATB2
RBMS1
ERV9_1
ST8SIA1
PAM
CCDC28B
TUBB6
FNDC3B
SHMT2
ALDOC
SSX3
ALPL
ANGPT2
RAG1
VEGFA
PRDX4
DLAT
SLC6A8
TRIM2
MAP7D3
AIRE
ODC1
LMAN1
HIF1A
MALL
NOVA2
CBR1
MAGEA12
SPRR2C
HOXB7
GCLM
SNAPC1
PRPS2
PTPRR
CAMK1D
LRP12
SSX1
PRRG1
SLC7A5
SERPINH1
OPN3
MID1
BBS9
SLC9A6
TBX19
FAM171A1
YBX3
MCF2
ODAM
RMND5A
SNORA5B
HK3
HTATIP2
LOC100129518
RIOK3
CHI3L2
DKFZP434C153
OR7E111P
NRP2
PHGDH
TUBB8P2
SRPX
POPDC3
CALML4
ABHD6
AKR1C1
SLC17A2
CTAGE11P
LPIN1
LPP
PTPRZ1
TTC4
DLEU2L
TUBB2A
OR2N1P
NFIB
RPA4
ACSL1
KIAA0391
LYN
MTMR2
SH3BGR
LDHB
ADORA2B
TDO2
PXDC1
RHCE
YBX1
TCHH
RPS4XP9
MRPS11P1
FXYD5
ANXA8
VAC14
GATA6
VSIG4
AHNAK2
HCRTR2
NPC1
NPL
CBX5
PHLDA1
TXLNG
LAPTM4B
PRDM16
RCN3
GAD2
RPS6KA3
NDUFAF5
HTN3
ATP11A
HBEGF
TERT
NUS1P3
RNF5
PRL
NRBF2
GPR75
SLC43A3
TNFRSF10B
PGF
RAB6A
UQCRH
IFI30
LRRC37BP1
BCL11A
SLC7A10
KDELR3
ASCL1
DZIP1
APOBEC3B
SERPINA10
C1orf186
DNPH1
MYO10
PYGL
GPNMB
RCAN1
STON1
AC003989.4
HUS1
HIST1H4L
PRDM13
FNDC4
AIM1
RPP25
RRP7A
THEMIS2
GBE1
RIMS3
REXO2
COQ3
SLC19A1
EIF4EBP1
OGFRL1
LOC101927705
PARD3
PHYH
ITGB3
ARL4C
CEP162
USP6NL
DEF8
VIM
CTSL
BACE2
NQO2
SULT4A1
TNNC2
KLK15
PID1
TXNRD3
MRPS12
DNAJB4
COX7BP1
UBE2E3
BC069776
CD14
CTSC
CAV2
TACR2
PGC
PLTP
NFE2L3
UGP2
CTRB1
SLC19A3
ADAMTS5
ALK
NXN
FCGR2A
SRGN
FCGR3B
ARFGAP3
LOC100130331
NDUFAF4
MGAT2
TRMT11
PRKY
LAMP2
CSPG4P1Y
NDUFA4L2
PGM3
F2RL1
GOLT1B
XYLT1
GDI2
YEATS2
TLR1
HBS1L
SLC1A3
P4HA1
KIAA1654
SERPINE1
WWTR1
LARP6
FAT1
LIPG
ERO1L
RAI14
MAP1B
CSGALNACT1
HILPDA
ENOX2
BNIP3
CISD1
HPCAL1
GNB1L
ANXA2P3
G0S2
PRKAA1
SMOX
KIAA1644
RALA
RHOQ
SEC61A2
KPNA4
MLXIP
TPM2
MAPK12
CCNB2
MECOM
LOC100127972
SLC16A8
ME2
JRKL
EMC8
HSP90B1
KIAA0020
PRKCDBP
PNRC1
ATOH1
RBM7
PIGA
NUP155
LRP8
C1GALT1
ALOX5AP
FKBP14
CKS2
STEAP1B
SMCO4
ITCH
SAMM50
NRAS
PGAM2
BUB1
KIFC3
ADRBK2
TBC1D22A
PPP2R5B
ITPK1
LAMC1
ENPEP
RBFOX2
STMN1
ATP6V1A
HOXB1
CCR1
TMEM123
CALD1
PDHA1
GNB1
ASB7
AKR1B1
CD44
CCR4
LGMN
MAPRE2
RNF8
CEBPB
TMEM51
IL3
FXR1
CYP19A1
IFI16
ATP7A
KLF11
OSTM1
CD33
FHL3
BYSL
TKT
HSD11B1
PPP1CB
YARS
ATP2C1
CUL1
POLR2F
MEF2A
PRUNE2
SSR1
FAM98A
GIT2
CD59
MIR1304
IFRD1
ACOT13
CACNA1E
CREG1
MARCKS
CDK8
MAP4K4
HEBP2
POLR3G
ACSL4
DKC1
NREP
ECHDC3
MCM6
EPHA2
CMC2
CAV1
PNP
TPD52L2
RIT1
CTSB
MERTK
GARS
PODXL
PDIA6
EXOC5
AP2M1
H2AFZ
NUS1
PLEKHA8P1
CNPY3
TSN
IRAK1
DIAPH2
ETS2
CTSA
TBPL1
IVNS1ABP
CDC25B
KDELC1
EML4
CORO1C
TSPO
NT5C2
PITRM1
FBXL4
TPI1
SLC10A3
ATP6V1B2
RAP2B
OXSR1
POR
WDR12
SLC7A6
PGM1
MAGED1
PLCG2
ACO2
PLEKHM2
FEZ1
HOMER3
IDH3A
GPRIN2
RAB8B
PGAM1
DNM1L
RNF24
PRKD3
NSDHL
PTPN14
ATP1A1
PAPSS1
HPRT1
LGALS1
DUX1
FAM127A
RCN1
ABI1
COX7B
NR2E3
ZNF783
DSE
CTPS1
DPYSL3
SHFM1
SPSB1
BTG3
SDHD
DLGAP4
YME1L1
GPX7
GOLGA4
MPP1
EIF3D
NMD3
KLHDC3
LOC102724364
CDC5L
RP11_209A2.1
MTPAP
SLC25A13
FAM162A
EGLN1
CD99
ATG5
FASTKD1
ATM
RNF141
IFNGR1
LIMS1
M6PR
MKLN1
CREB3L2
TPST1
MDH1
RRAGC
DLG1
GFPT2
TAX1BP1
HCCS
FRMD1
AGBL5
TTI1
ABCB6
IDH1
YWHAQ
QSER1
RP1_149A16.17
MAGT1
DUSP7
PIM1
SERTAD2
SEC61G
GTPBP2
SLC25A5
MAP3K2
NDUFA1
PHOX2A
NPC2
DIEXF
IDI2_AS1
PDSS1
XPNPEP1
OTUD7B
MFSD1
FAM49A
PLOD3
TARS
SMC2
PPP2R3A
FADS3
RP3_406P24.1
ARHGEF10L
TBC1D1
INSIG2
NCAPG
HECA
SNX3
SPAG9
NDUFS1
PFKM
MTCH1
PARVB
MROH7_TTC4
GFOD1
POLR1E
ANXA2
ATP5C1
CEBPZ
GFPT1
ST14
PSMG1
EXT2
GTF3C3
ANXA5
PTGDR2
NDUFS5
PTEN
C20orf24
ARHGEF7
PGD
CDK4
IARS
DHDDS
GOLGA7
SSB
GRB10
ABCF2
GTF2E2
RAB1A
ITGA5
SH3BGRL3
ITGB1
PTS
QRSL1
BPGM
ACO1
DOK5
CCNB1IP1
GALNS
SF3B5
PIK3CB
UCHL3
STAG2
ALG3
CSNK2A1
DESI2
HDAC1
OSMR
FAM3C
B4GALT5
PANX1
OTUD3
TMEM43
ZPR1
CAMSAP2
OXCT1
PFDN2
LOC100129361
CMPK1
SMAP1
KIF2C
AK2
CD1A
VGLL4
C12orf5
TOMM70A
SEMA4F
KLHDC8A
KIN
LMNA
THOC5
RPP38
POLR2D
RAB9A
TDP2
MBNL1
RNMT
BICD2
CYCS
CLTA
USP10
GTDC1
BTBD3
SEC63
EFHD2
RTCA
MAPK1
RAD1
NDUFB3
ST13
MECR
IDH3G
VDAC3
RAB29
NDUFB5
EXOSC7
STX12
MED17
RALB
C16orf80
KDM3A
LEPRE1
CEP85
CAT
RBX1
ANXA4
SUMO1
ATP5L
AMPD2
PDE8A
KIAA0930
TRNAU1AP
SDF4
XPOT
ITGB1BP1
C12orf49
UXS1
HLX
EIF1B
UTP11L
POLR3D
CMC4
HSD17B12
ABCC10
ATP5G3
PSMD7
EIF3B
MCTS1
POLR1C
LHFPL2
KDELR2
DESI1
SND1
PELO
CCT4
PRICKLE4
ATP6V0E1
PPP2R3C
PSMD14
MAPRE1
ARPC2
POLR3C
MAP1LC3B
APOO
BIRC2
SLC4A1AP
COX4I1
PAPOLA
TEX10
PANK2
JMJD6
MSL3
USP39
KCMF1
PARL
PSME4
VAMP3
KIDINS220
CCNC
JOSD1
DCUN1D4
NECAP2
TPGS2
OSER1
MOSPD2
PCYT1A
WDR44
VKORC1
TGDS
COLGALT1
TWF2
HADHA
RNGTT
ARPC5
CEP170
MDH2
MTIF2
ZFAND5
INVS
TRAF6
LOC100996517
ZNF35
SNAPC3
PDHX
NAPG
TOM1
SMC6
C12orf4
MOSPD1
HAUS7
C19orf24
SLC11A1
MYD88
KPNA3
RP4_581F12.1
PTTG1IP
CERK
ANAPC1
CREM
DNAJC8
DDIT3
TGOLN2
RAB7A
SEC13
PPIE
NDUFA6
ADSL
WDR3
PSMC1
RNF13
KDM4C
NDEL1
PRKAB2
XRCC6
METTL21B
DIMT1
ATP6V1D
MYL12A
NMT1
GNAI3
FAM57A
ADH5
EIF4E2
SEC61B
PIGF
MRPL20
GAPDH
DDX1
LAMTOR5
UPF3B
NDUFB2
NAGA
PTPN12
VAMP7
MLLT10
RGPD3
IMMT
SEC31A
NUDC
COX7A2L
PJA1
GORASP2
