# Supplementary material for: Multi-Omics Profiling Suggesting Intratumoral Mast Cells as Predictive Index of Breast Cancer Lung Metastasis
Source: Front Oncol. 2022 Jan 17;11:788778. doi: 10.3389/fonc.2021.788778 (PMC8801492; doi:10.3389/fonc.2021.788778)
Supplement: Supplementary file 15 [file DataSheet_8.xlsx]

## Sheet: lung-related
Table S8: Gene ontology of hub genes
ID	Description	GeneRatio	BgRatio	pvalue	p.adjust	qvalue	geneID	Count
GO:0036293	response to decreased oxygen levels	8/44	418/20536	2.57058e-06	0.00323268	0.00224402	S100B/ADM/ANGPTL4/PDK1/NDRG1/PTGS2/NAMPT/PSMD2	8
GO:0070482	response to oxygen levels	8/44	442/20536	3.8831e-06	0.00323268	0.00224402	S100B/ADM/ANGPTL4/PDK1/NDRG1/PTGS2/NAMPT/PSMD2	8
GO:0019229	regulation of vasoconstriction	4/44	58/20536	7.14669e-06	0.00396641	0.00275336	ADM/EGFR/PTGS2/HRH1	4
GO:0036294	cellular response to decreased oxygen levels	6/44	242/20536	1.22134e-05	0.00422786	0.00293484	S100B/PDK1/NDRG1/PTGS2/NAMPT/PSMD2	6
GO:0071453	cellular response to oxygen levels	6/44	259/20536	1.79387e-05	0.00422786	0.00293484	S100B/PDK1/NDRG1/PTGS2/NAMPT/PSMD2	6
GO:0001890	placenta development	5/44	157/20536	2.09166e-05	0.00422786	0.00293484	ADM/SPP1/EGFR/PTGS2/MAP2K1	5
GO:0097756	negative regulation of blood vessel diameter	4/44	86/20536	3.42446e-05	0.00570172	0.00395795	ADM/EGFR/PTGS2/HRH1	4
GO:1901655	cellular response to ketone	4/44	100/20536	6.18712e-05	0.00858463	0.00595917	SPP1/EGFR/GNAI1/MSN	4
GO:0072525	pyridine-containing compound biosynthetic process	3/44	37/20536	6.77641e-05	0.00867902	0.0060247	PSAT1/PTGS2/NAMPT	3
GO:0072524	pyridine-containing compound metabolic process	3/44	41/20536	9.24141e-05	0.0109907	0.00762937	PSAT1/PTGS2/NAMPT	3
GO:0071496	cellular response to external stimulus	6/44	362/20536	0.000115426	0.0128123	0.00889391	UPP1/EGFR/RRAGD/PTGS2/NAMPT/TNFRSF1A	6
GO:0048661	positive regulation of smooth muscle cell proliferation	4/44	124/20536	0.000142599	0.0139663	0.00969495	EGFR/PTGS2/IL6R/NAMPT	4
GO:0010595	positive regulation of endothelial cell migration	4/44	132/20536	0.000181393	0.0167789	0.0116473	MET/PTGS2/GPI/GPI	4
GO:1903800	positive regulation of production of miRNAs involved in gene silencing by miRNA	2/44	10/20536	0.000199703	0.0175003	0.0121481	EGFR/MAP2K1	2
GO:0006930	substrate-dependent cell migration, cell extension	2/44	11/20536	0.000243749	0.0200048	0.0138867	NCK1/SDCBP	2
GO:0035296	regulation of tube diameter	4/44	147/20536	0.000273854	0.0200048	0.0138867	ADM/EGFR/PTGS2/HRH1	4
GO:0097746	regulation of blood vessel diameter	4/44	147/20536	0.000273854	0.0200048	0.0138867	ADM/EGFR/PTGS2/HRH1	4
GO:0035150	regulation of tube size	4/44	149/20536	0.000288328	0.0200048	0.0138867	ADM/EGFR/PTGS2/HRH1	4
GO:0031102	neuron projection regeneration	3/44	60/20536	0.000288357	0.0200048	0.0138867	ADM/SPP1/MAP2K1	3
GO:0043542	endothelial cell migration	5/44	289/20536	0.000369492	0.0246082	0.0170822	MET/S100A2/PTGS2/GPI/GPI	5
GO:0051384	response to glucocorticoid	4/44	162/20536	0.000396147	0.0253686	0.0176101	S100B/ADM/EGFR/PTGS2	4
GO:0034356	NAD biosynthesis via nicotinamide riboside salvage pathway	2/44	16/20536	0.000528205	0.0298131	0.0206953	PTGS2/NAMPT	2
GO:1903532	positive regulation of secretion by cell	6/44	481/20536	0.000531054	0.0298131	0.0206953	SPP1/EGFR/NMB/GPI/GPI/SDCBP	6
GO:0001885	endothelial cell development	3/44	75/20536	0.000556405	0.0298131	0.0206953	MET/MSN/TNFRSF1A	3
GO:0009314	response to radiation	6/44	488/20536	0.000572984	0.0298131	0.0206953	EGFR/PTGS2/HRH1/HOXA1/NAMPT/TANK	6
GO:0097193	intrinsic apoptotic signaling pathway	5/44	322/20536	0.000604356	0.0304925	0.0211669	PDK1/PTGS2/NCK1/PLAUR/TNFRSF1A	5
GO:0003018	vascular process in circulatory system	4/44	184/20536	0.000640004	0.0310629	0.0215628	ADM/EGFR/PTGS2/HRH1	4
GO:0051024	positive regulation of immunoglobulin secretion	2/44	18/20536	0.00067163	0.0310629	0.0215628	GPI/GPI	2
GO:2000641	regulation of early endosome to late endosome transport	2/44	18/20536	0.00067163	0.0310629	0.0215628	MSN/MAP2K1	2
GO:0071260	cellular response to mechanical stimulus	3/44	81/20536	0.000696771	0.0313547	0.0217654	EGFR/PTGS2/TNFRSF1A	3
GO:0048659	smooth muscle cell proliferation	4/44	196/20536	0.00081045	0.0316266	0.0219542	EGFR/PTGS2/IL6R/NAMPT	4
GO:0045780	positive regulation of bone resorption	2/44	20/20536	0.000831782	0.0316266	0.0219542	SPP1/EGFR	2
GO:0046852	positive regulation of bone remodeling	2/44	20/20536	0.000831782	0.0316266	0.0219542	SPP1/EGFR	2
GO:0050890	cognition	5/44	346/20536	0.000835342	0.0316266	0.0219542	S100B/EGFR/PTGS2/HRH1/HOXA1	5
GO:0104004	cellular response to environmental stimulus	5/44	348/20536	0.000857196	0.0316266	0.0219542	EGFR/PTGS2/NAMPT/TANK/TNFRSF1A	5
GO:0010565	regulation of cellular ketone metabolic process	4/44	200/20536	0.000873768	0.0316266	0.0219542	ADM/PDK1/PTGS2/PSMD2	4
GO:0038093	Fc receptor signaling pathway	4/44	204/20536	0.000940503	0.0316939	0.0220009	MALT1/ACTR3/NCK1/PSMD2	4
GO:0007565	female pregnancy	4/44	205/20536	0.000957733	0.0316939	0.0220009	ADM/SPP1/PTGS2/NAMPT	4
GO:0048013	ephrin receptor signaling pathway	3/44	91/20536	0.000977433	0.0316939	0.0220009	ACTR3/NCK1/SDCBP	3
GO:0031099	regeneration	4/44	207/20536	0.000992859	0.0316939	0.0220009	ADM/SPP1/EGFR/MAP2K1	4
GO:0046889	positive regulation of lipid biosynthetic process	3/44	92/20536	0.00100888	0.0316939	0.0220009	ADM/PTGS2/TNFRSF1A	3
GO:1901654	response to ketone	4/44	209/20536	0.00102888	0.0317239	0.0220217	SPP1/EGFR/GNAI1/MSN	4
GO:0033273	response to vitamin	3/44	94/20536	0.00107367	0.0325029	0.0225624	SPP1/EGFR/PTGS2	3
GO:0090132	epithelium migration	5/44	372/20536	0.0011541	0.0331305	0.0229981	MET/S100A2/PTGS2/GPI/GPI	5
GO:0060148	positive regulation of posttranscriptional gene silencing	2/44	24/20536	0.00120171	0.0334882	0.0232464	EGFR/MAP2K1	2
GO:0048708	astrocyte differentiation	3/44	98/20536	0.00121102	0.0334882	0.0232464	S100B/EGFR/MAP2K1	3
GO:0150076	neuroinflammatory response	3/44	99/20536	0.00124701	0.0334882	0.0232464	EGFR/PTGS2/NAMPT	3
GO:1902905	positive regulation of supramolecular fiber organization	4/44	226/20536	0.00137314	0.0351736	0.0244164	MET/S100A10/ACTR3/NCK1	4
GO:0051156	glucose 6-phosphate metabolic process	2/44	27/20536	0.00152204	0.0379654	0.0263544	GPI/GPI	2
GO:0018108	peptidyl-tyrosine phosphorylation	5/44	399/20536	0.00157277	0.0379654	0.0263544	MET/EGFR/IL6R/MAP2K1/TNFRSF1A	5
GO:0045861	negative regulation of proteolysis	5/44	399/20536	0.00157277	0.0379654	0.0263544	PTGS2/CSTA/SDCBP/CSTB/PLAUR	5
GO:0044706	multi-multicellular organism process	4/44	236/20536	0.00160951	0.0379654	0.0263544	ADM/SPP1/PTGS2/NAMPT	4
GO:0018212	peptidyl-tyrosine modification	5/44	402/20536	0.00162538	0.0379654	0.0263544	MET/EGFR/IL6R/MAP2K1/TNFRSF1A	5
GO:1904018	positive regulation of vasculature development	4/44	238/20536	0.00165997	0.0379654	0.0263544	ADM/ANGPTL4/PTGS2/IL6R	4
GO:0061621	canonical glycolysis	2/44	29/20536	0.00175576	0.0379654	0.0263544	GPI/GPI	2
GO:0061718	glucose catabolic process to pyruvate	2/44	29/20536	0.00175576	0.0379654	0.0263544	GPI/GPI	2
GO:0042098	T cell proliferation	4/44	244/20536	0.00181797	0.0383405	0.0266148	IL6R/MALT1/MSN/NCK1	4
GO:0051495	positive regulation of cytoskeleton organization	4/44	250/20536	0.00198614	0.0394738	0.0274015	MET/S100A10/ACTR3/NCK1	4
GO:0031669	cellular response to nutrient levels	4/44	251/20536	0.00201518	0.0394738	0.0274015	UPP1/RRAGD/PTGS2/NAMPT	4
GO:0051188	cofactor biosynthetic process	4/44	252/20536	0.00204451	0.0395828	0.0274771	PDK1/PSAT1/PTGS2/NAMPT	4
GO:0019216	regulation of lipid metabolic process	5/44	429/20536	0.00215915	0.0408521	0.0283582	ADM/ANGPTL4/PDK1/PTGS2/TNFRSF1A	5
GO:0008209	androgen metabolic process	2/44	33/20536	0.00227097	0.0415512	0.0288435	ADM/SPP1	2
GO:0051968	positive regulation of synaptic transmission, glutamatergic	2/44	33/20536	0.00227097	0.0415512	0.0288435	EGFR/PTGS2	2
GO:0050482	arachidonic acid secretion	2/44	34/20536	0.00240963	0.0416802	0.028933	PLA2G4A/NMB	2
GO:1903963	arachidonate transport	2/44	34/20536	0.00240963	0.0416802	0.028933	PLA2G4A/NMB	2
GO:0002526	acute inflammatory response	3/44	125/20536	0.00243034	0.0416802	0.028933	PTGS2/TREM1/IL6R	3
GO:0002183	cytoplasmic translational initiation	2/44	36/20536	0.00269866	0.0418731	0.029067	NCK1/EIF3M	2
GO:0048305	immunoglobulin secretion	2/44	36/20536	0.00269866	0.0418731	0.029067	GPI/GPI	2
GO:0033559	unsaturated fatty acid metabolic process	3/44	130/20536	0.0027161	0.0418731	0.029067	PLA2G4A/PTGS2/TNFRSF1A	3
GO:0007613	memory	3/44	131/20536	0.00277563	0.0423533	0.0294003	S100B/PTGS2/HRH1	3
GO:0110053	regulation of actin filament organization	4/44	276/20536	0.0028405	0.0423533	0.0294003	MET/S100A10/ACTR3/NCK1	4
GO:0033280	response to vitamin D	2/44	37/20536	0.00284899	0.0423533	0.0294003	SPP1/PTGS2	2
GO:0006690	icosanoid metabolic process	3/44	136/20536	0.00308537	0.0442925	0.0307464	PLA2G4A/PTGS2/TNFRSF1A	3
GO:0062012	regulation of small molecule metabolic process	5/44	466/20536	0.00308584	0.0442925	0.0307464	ADM/PDK1/PTGS2/HRH1/PSMD2	5
GO:0031334	positive regulation of protein-containing complex assembly	4/44	286/20536	0.00322728	0.0459267	0.0318808	MET/MSN/ACTR3/NCK1	4
GO:0045022	early endosome to late endosome transport	2/44	40/20536	0.00332309	0.046097	0.0319991	MSN/MAP2K1	2
GO:0035690	cellular response to drug	5/44	475/20536	0.00334906	0.046097	0.0319991	MET/EGFR/PTGS2/GNAI1/HRH1	5
GO:0099177	regulation of trans-synaptic signaling	5/44	487/20536	0.00372482	0.0484518	0.0336337	S100B/EGFR/PTGS2/GNAI1/HRH1	5
GO:0098927	vesicle-mediated transport between endosomal compartments	2/44	43/20536	0.00383149	0.0490725	0.0340645	MSN/MAP2K1	2
GO:0062013	positive regulation of small molecule metabolic process	3/44	148/20536	0.0039131	0.0496888	0.0344924	ADM/PTGS2/HRH1	3
GO:0033135	regulation of peptidyl-serine phosphorylation	3/44	149/20536	0.00398758	0.0496888	0.0344924	EGFR/PTGS2/NCK1	3
GO:0043114	regulation of vascular permeability	2/44	44/20536	0.00400849	0.0496888	0.0344924	ADM/HRH1	2
GO:0052548	regulation of endopeptidase activity	5/44	496/20536	0.00402593	0.0496888	0.0344924	PTGS2/CSTA/MALT1/CSTB/PLAUR	5
